# Supplementary material for: Transcription factor specificity limits the number of DNA-binding motifs
Source: PLoS One. 2022 Jan 28;17(1):e0263307. doi: 10.1371/journal.pone.0263307 (PMC8797260; doi:10.1371/journal.pone.0263307)
Supplement: S1 File — (ZIP) [file pone.0263307.s009.zip]

Archive with 49 entries (47 files):
- Supplementary File 1 Data used in figures/
- Supplementary File 1 Data used in figures/Fig1B_RightAxis.csv
- __MACOSX/Supplementary File 1 Data used in figures/._Fig1B_RightAxis.csv
- Supplementary File 1 Data used in figures/SupFig3/
- __MACOSX/Supplementary File 1 Data used in figures/._SupFig3
- Supplementary File 1 Data used in figures/Fig1B_LeftAxis.csv
- __MACOSX/Supplementary File 1 Data used in figures/._Fig1B_LeftAxis.csv
- Supplementary File 1 Data used in figures/SupFig7.csv
- __MACOSX/Supplementary File 1 Data used in figures/._SupFig7.csv
- Supplementary File 1 Data used in figures/TFBS motif regular expressions.csv
- __MACOSX/Supplementary File 1 Data used in figures/._TFBS motif regular expressions.csv
- Supplementary File 1 Data used in figures/SupFig6.csv
- __MACOSX/Supplementary File 1 Data used in figures/._SupFig6.csv
- Supplementary File 1 Data used in figures/Fig1A.csv
- __MACOSX/Supplementary File 1 Data used in figures/._Fig1A.csv
- Supplementary File 1 Data used in figures/Fig1C.csv
- __MACOSX/Supplementary File 1 Data used in figures/._Fig1C.csv
- Supplementary File 1 Data used in figures/SupFig4.csv
- __MACOSX/Supplementary File 1 Data used in figures/._SupFig4.csv
- Supplementary File 1 Data used in figures/SupFig5.csv
- __MACOSX/Supplementary File 1 Data used in figures/._SupFig5.csv
- Supplementary File 1 Data used in figures/SupFig2.csv
- __MACOSX/Supplementary File 1 Data used in figures/._SupFig2.csv
- Supplementary File 1 Data used in figures/Fig1D.csv
- __MACOSX/Supplementary File 1 Data used in figures/._Fig1D.csv
- Supplementary File 1 Data used in figures/SupFig3/hg19_weight_matricesFAE_a4_D6.txt
- __MACOSX/Supplementary File 1 Data used in figures/SupFig3/._hg19_weight_matricesFAE_a4_D6.txt
- Supplementary File 1 Data used in figures/SupFig3/hg19_weight_matricesFAE_a4_D7.txt
- __MACOSX/Supplementary File 1 Data used in figures/SupFig3/._hg19_weight_matricesFAE_a4_D7.txt
- Supplementary File 1 Data used in figures/SupFig3/hg19_weight_matricesFAE_a4_D5.txt
- __MACOSX/Supplementary File 1 Data used in figures/SupFig3/._hg19_weight_matricesFAE_a4_D5.txt
- Supplementary File 1 Data used in figures/SupFig3/hg19_weight_matricesFAE_a4_D4.txt
- __MACOSX/Supplementary File 1 Data used in figures/SupFig3/._hg19_weight_matricesFAE_a4_D4.txt
- Supplementary File 1 Data used in figures/SupFig3/hg19_weight_matricesFAE_a4_D0.txt
- __MACOSX/Supplementary File 1 Data used in figures/SupFig3/._hg19_weight_matricesFAE_a4_D0.txt
- Supplementary File 1 Data used in figures/SupFig3/.DS_Store
- __MACOSX/Supplementary File 1 Data used in figures/SupFig3/._.DS_Store
- Supplementary File 1 Data used in figures/SupFig3/hg19_weight_matricesFAE_a4_D1.txt
- __MACOSX/Supplementary File 1 Data used in figures/SupFig3/._hg19_weight_matricesFAE_a4_D1.txt
- Supplementary File 1 Data used in figures/SupFig3/hg19_weight_matricesFAE_a4_D10.txt
- __MACOSX/Supplementary File 1 Data used in figures/SupFig3/._hg19_weight_matricesFAE_a4_D10.txt
- Supplementary File 1 Data used in figures/SupFig3/hg19_weight_matricesFAE_a4_D3.txt
- __MACOSX/Supplementary File 1 Data used in figures/SupFig3/._hg19_weight_matricesFAE_a4_D3.txt
- Supplementary File 1 Data used in figures/SupFig3/hg19_weight_matricesFAE_a4_D2.txt
- __MACOSX/Supplementary File 1 Data used in figures/SupFig3/._hg19_weight_matricesFAE_a4_D2.txt
- Supplementary File 1 Data used in figures/SupFig3/hg19_weight_matricesFAE_a4_D9.txt
- __MACOSX/Supplementary File 1 Data used in figures/SupFig3/._hg19_weight_matricesFAE_a4_D9.txt
- Supplementary File 1 Data used in figures/SupFig3/hg19_weight_matricesFAE_a4_D8.txt
- __MACOSX/Supplementary File 1 Data used in figures/SupFig3/._hg19_weight_matricesFAE_a4_D8.txt
