# Supplementary material for: Transcription factor specificity limits the number of DNA-binding motifs
Source: PLoS One. 2022 Jan 28;17(1):e0263307. doi: 10.1371/journal.pone.0263307 (PMC8797260; doi:10.1371/journal.pone.0263307)
Supplement: S1 File — (ZIP) [file pone.0263307.s009.zip › Supplementary File 1 Data used in figures/Fig1B_RightAxis.csv]

MDP C_p05
0 5.76e+02
1 9.71e+03
2 2.43e+03
3 6.07e+02
4 1.52e+02
5 3.80e+01
6 1.50e+01
7 7.00e+00
8 4.00e+00
9 3.00e+00
10 2.00e+00
