# Supplementary material for: Transcription factor specificity limits the number of DNA-binding motifs
Source: PLoS One. 2022 Jan 28;17(1):e0263307. doi: 10.1371/journal.pone.0263307 (PMC8797260; doi:10.1371/journal.pone.0263307)
Supplement: S1 File — (ZIP) [file pone.0263307.s009.zip › Supplementary File 1 Data used in figures/Fig1B_LeftAxis.csv]

MDP	Count
0	54444
1	66535
2	59228
3	34696
4	13841
5	3723
6	897
7	181
8	33
9	7
10	1
