# Supplementary material for: Transcription factor specificity limits the number of DNA-binding motifs
Source: PLoS One. 2022 Jan 28;17(1):e0263307. doi: 10.1371/journal.pone.0263307 (PMC8797260; doi:10.1371/journal.pone.0263307)
Supplement: S1 File — (ZIP) [file pone.0263307.s009.zip › Supplementary File 1 Data used in figures/SupFig7.csv]

	MDP
AlphSize	0	1	2	3	4	5	6	7	8	9	10
4.00	-1.23	0.00	-0.60	-1.20	-1.81	-2.41	-3.01	-3.31	-3.61	-3.74	-3.86
5.00	-0.83	0.00	-0.70	-1.40	-2.10	-2.80	-3.49	-3.89	-4.29	-4.51	-4.73
6.00	-1.43	0.00	-0.78	-1.56	-2.33	-3.11	-3.89	-4.37	-4.84	-5.15	-5.45
7.00	-1.37	0.00	-0.85	-1.69	-2.54	-3.38	-4.23	-4.77	-5.31	-5.68	-6.05
8.00	-1.35	0.00	-0.90	-1.81	-2.71	-3.61	-4.52	-5.12	-5.72	-6.15	-6.57
9.00	-1.38	0.00	-0.95	-1.91	-2.86	-3.82	-4.77	-5.42	-6.08	-6.55	-7.03
10.00	-1.42	0.00	-1.00	-2.00	-3.00	-4.00	-5.00	-5.70	-6.40	-6.92	-7.44
