# Supplementary material for: Transcription factor specificity limits the number of DNA-binding motifs
Source: PLoS One. 2022 Jan 28;17(1):e0263307. doi: 10.1371/journal.pone.0263307 (PMC8797260; doi:10.1371/journal.pone.0263307)
Supplement: S1 File — (ZIP) [file pone.0263307.s009.zip › Supplementary File 1 Data used in figures/TFBS motif regular expressions.csv]

Name Regex
AHR [TC][G][C][G][T][G]
AIRE [TAC][TGA][GT][GT][TA][TAC][ATCG][TAG][ATG][TAG][TAC][GT][G][TGAC][TCG]
ALX1 [TA][AT][A][TCA][TCG][TCA][AG][AG][T][TA]
ALX3 [TAG][AGCT][ATCG][AGC][CT][T][A][A][T][T][A][GA][CTA]
ALX4 [TA][AG][A][TC][TCG][ATCG][AGC][AG][T][TA]
ARID3A [AT][T][TA][A][A][TA][CTG][GAC][AGT][ATG][AT][TA][CTA][AT][AT][A][TA][TCA][ATC][AT][AT]
ARID5A [TCA][AG][A][T][A][T][TC][GAT][CAGT][TAGC][AGT]
ARID5B [ACG][AT][CGT][CTA][AC][CAT][A][A][TC][AC][CT][CAT][AGC][AC]
ARNT2 [TC][G][C][G][T][G]
ARNTL [GA][GAC][ATG][C][A][C][G][T][G][AG][CA][CTA][CG]
ARNT [GCA][GTCA][AG][C][G][T][G][CGA]
AR [GA][G][TAC][A][C][AG][CTG][GTCA][GAT][TC][G][T][ATG][C]
ARX [TA][AT][A][TC][TCG][ATGC][AG][AG][T][TA]
ASCL2 [CTG][AGC][GAC][C][A][GC][CG][T][G][CT][TCG]
ATF1 [CGA][T][G][A][C][G][T][CGA]
ATF2 [T][G][A][CT][G][TC][CAT][AC]
ATF3 [T][G][A][CT][GTC][CTA][CAG][AGT]
ATF4 [GAT][GTAC][AC][T][G][A][TC][G][CT][A][A][TC][ACG]
ATF5 [TAG][AT][A][G][G][AGT][AT][G][A][AGC]
ATF6 [GAC][TGC][GCT][GCA][T][G][A][C][G][T][G][G]
ATF7 [AG][T][G][A][C][G][T][C][A][TC]
ATOH1 [AG][CGA][C][A][GT][CA][T][G][GCT][CTG]
BACH1 [TC][G][C][T][G][A][GC][T][C][A][TCA][GA][GC][T]
BACH2 [GAC][T][G][A][G][T][C][A]
BARHL1 [T][A][A][ATG][CT][GA][GCAT][TCA]
BARHL2 [T][A][A][TAG][TCG][GA]
BARX1 [CTA][ACGT][AC][T][T][A][AT][ATC][TAG][ATG][CAGT][CT][GAC][ACT][T][T][A]
BARX2 [TAC][ATC][AGC][GTCA][TC][A][A][T][T][AG][GACT][TCG]
BATF3 [TC][G][A][T][G][A][C][G][T][C][A][T][C][AGT]
BATF [T][GT][A][G][T][C][A]
BBX [ATC][AGTC][TA][TA][CA][A][ATG][T][GT][AT]
BCL11A [TG][GT][TA][G][G][TGC][TCG][TAG]
BCL3 [GAC][TA][GC][ATG][GC][TCA][GAC][ATG][GTCA][GTCA][GAC][TGA][GC][ATG][GCT][TGAC][GCA][TACG][GAT]
BCL6B [CTA][TC][TA][T][CT][GTC][AT][GA][GT][AT][AT]
BCL6 [TCA][TC][TC][CT][CT][AT][GA][GA][AG]
BHLHA15 [AGT][CA][C][A][T][A][T][G][GTC][TCA]
BHLHE22 [ATG][AG][ACG][C][A][T][A][T][G][TGC]
BHLHE23 [AG][CAG][C][A][T][A][T][G][TCG][TC]
BHLHE40 [TCG][GATC][TCA][CGTA][GATC][TCAG][TG][ACG][C][A][C][G][T][G][GT][AC][AGTC][GATC][GCTA][CAT][GATC][GAT][TAC]
BHLHE41 [GAC][TG][C][A][C][G][T][G][AC][CT]
BPTF [AGC][ACG][ACGT][CA][A][ACT][A][A][CA][AC][CAT][AG][ACTG][AGT]
BRCA1 [TGA][TG][GCT][GTC][G][T][T][GA]
BSX [CTA][ACG][AG][T][T]
CBFB [TCG][CTG][T][GC][TC][G][G][TG][TCA][ATG][GCT]
CDC5L [GC][ATG][TG][TA][TA][A][AT][CTA][AG][TC][AG][AG]
CDX1 [ACT][TG][T][TG][AG][TAC]
CDX2 [GAT][GA][TC][AC][A][T][A][A][A]
CEBPA [TC][TGA][GAT][TGAC][G][CAT][A][A][TCG]
CEBPB [AGC][T][G][TA][TG][G][CT][A][A]
CEBPD [AGC][T][T][GAT][C][GA][CA][A][A][TC]
CEBPE [AGC][T][TG][GAT][CT][GA][CA][A][A][TC]
CEBPG [ACG][T][TG][GTA][TGCA][GC][CT][A][A][TC][CGA]
CEBPZ [GAT][CG][TC][GC][A][T][T][G][G][CT][TC]
CENPB [CT][C][C][GT][CTG][ATGC][TC][ACGT][CGAT][ATCG][AGC][C][GA][AT][A]
CHD1 [C][GTC][CG][CT][GC][CT][CTA][CGTA][CT][C][CGA][CG][CT][GTC][C]
CHD2 [AGT][AGT][ACGT][TC][CA][TC][C][G][C][G][A][GT][AG]
CLOCK [AGT][AG][C][A][C][G][T][G]
CPEB1 [AGT][AG][T][A][A][A][A][AGT]
CREB1 [C][G][TC][CA][A][TCG][CAT][AGCT][GCAT][CGTA][GCA][CAGT][G][C][G][CA][C][GCA]
CREB3L1 [TC][G][C][C][A][C][G][T][C][AG][TCG][CA][AG]
CREB3L2 [TG][GT][CT][CG][A][C][G][T][GC][GA][CA][AC]
CREB3 [TCG][GT][CA][CG][A][C][G][T][C][A][TCG]
CREB5 [AG][T][GT][A][C][G][T][CA][A]
CREM [TG][GC][AT][CT][G][T][C][A][GCT][TCG][GCA]
CRX [GAT][GA][AC][T][T][A][GAT]
CTCFL [GAT][GCA][CTA][GT][C][C][CA][CT][C][TA][GAT][GC][TAC][G]
CTCF [ATG][GA][C][G][C][C][AC][CT][C][T][AG][GC][TC][G][GT]
CUX1 [CGA][TA][G][AG][GA][AG][AGC][CAG][ATC][GTC]
CUX2 [ATG][TAG][TA][A][T][TC][G][A][T][TC][AT][TCA][TC][TAG][TAG]
CXXC1 [CT][G][TGC][TG][GTA][GTA][CTA]
DBP [A][G][C][A][AC][AC][CA]
DBX2 [ACT][ATG][TAC][TC][A][A][T][TG][AG][ATGC][TGC]
DDIT3 [TA][GTA][AG][TC][G][CA][A][A][TC][CAG][CTA][CT]
DLX1 [TCA][GAC][ACGT][GAT][GATC][TC][A][A][T][T][A][ATGC][TCG]
DLX2 [CT][AC][A][T][T]
DLX3 [GAC][ACG][T][A][A][T][T][AGT][CGA][ATC]
DLX4 [CAT][GACT][CAG][TGAC][AGT][T][A][A][T][T][AG][CAT][CAT][GCAT][ATC][CAT]
DLX5 [GAC][GAC][TC][A][A][T][T][AG][GCAT][CTG]
DLX6 [CT][AC][A][T][T]
DMBX1 [TAC][GATC][AGT][ATG][CATG][CAG][G][G][A][T][T][A][AGT]
DMC1 [AGT][CAT][TC][CTG][TGAC][ACGT][AGT][TGC][T][CT][GATC][TA][G][CGTA][TC][AGT][C][TC][TC][CTA]
DPRX [GAC][GT][ACT][T][AG][A][T][CA]
DRGX [TA][AT][A][TC][CTG][TCAG][AC][A][T][TA]
DUXA [TCA][AG][A][TCA][TCG][TC][AC][A][T][C]
E2F1 [GC][G][C][G][G][G][A][A]
E2F2 [T][T][T][GC][GC][C][G][C]
E2F3 [TAG][CTA][GA][GC][C][G][C][CT][AT][ACT]
E2F4 [TCG][CTGA][AGCT][ACGT][ATCG][TCA][TC][TG][CG][CG][C][G][C]
E2F5 [G][C][G][CG][CG][A][A]
E2F6 [GTA][GA][G][CA][GA][G][G][AG][AG][GAC][GCA]
E2F7 [TGA][TC][T][C][CG][C][G][C]
E2F8 [T][T][T][C][C][C][G][C][C][A][A][A]
E4F1 [GA][T][GT][A][C][G][T][CAG]
EBF1 [ACT][C][CT][CT][ACT][AGT][G][G][G][AG]
EBF3 [GCT][TC][C][CT][C][TA][GT][G][G][G][A]
EGR1 [TCA][GA][C][G][TG][GA][G][G][CT][G][GT]
EGR2 [GC][CTA][G][TG][G][G][G][CTA][G]
EGR3 [AC][C][G][C][C][C][AC][C][G][C][AG]
EGR4 [AC][CT][GT][C][C][C][AC][C][GC][C]
EHF [ATC][AG][CGA][CA][CA][G][G][A][A][GA][TG][AGT]
ELF1 [AGT][ACGT][CG][CA][G][G][A][A][GA][TCA]
ELF2 [CT][T][T][C][C][GT][G]
ELF3 [ATC][A][CG][CG][C][G][G][A][A][G][T][AGT]
ELF4 [AG][CT][T][T][C][C][G][GC][GTA][TAG]
ELF5 [AT][CAGT][CGA][CA][G][G][A][A][GA]
ELK1 [CAT][CA][GT][G][A][AC][GA]
ELK3 [AGT][C][C][G][G][A][A][GC][TC]
ELK4 [GAC][CG][CA][G][G][A][A][G][TCA][GCT]
EMX1 [TC][AC][A][T][TG][A]
EMX2 [TCA][ACT][AT][T][TA][AT][GAC][CTGA][TA][AG][A][TA][TGA][AGT]
EN1 [CT][AC][A][T][TC][A]
EN2 [CT][AC][A][T][TC][A]
EOMES [AG][GC][G][T][G][TA][CT][GT][CGA][CTG]
EP300 [GAT][CGA][ACG][GA][G][GA][A][G][T][GT][AGTC][GC][CTAG][GCT]
EPAS1 [GT][TGA][GA][ACTG][GA][TC][AG][CG][G][TA][GC][GTC][G]
ERF [AG][CT][CA][G][G][A][A][GA][TC][GAC]
ERG [AGC][CG][AC][G][G][A][A][GA]
ESR1 [AGC][GA][G][TG][C][A][CGT][GCAT][GCTA][TC][GC][ACG][CT][CT]
ESR2 [AG][G][G][TG][C][A][CGA]
ESRRA [CT][AC][AG][A][G][GT][TGC][C][A][GCA]
ESRRB [TC][CG][A][A][G][G][T][C][A]
ESRRG [TCA][CG][A][A][G][G][T][C]
ESX1 [CTA][AG][AC][T][TC][A]
ETS1 [AGC][CG][AC][G][G][A][A][G][TC][GCA]
ETS2 [CAT][GCA][G][G][A][AG][GA][TCA][GTA][GCA]
ETV1 [AG][CT][TA][T][C][C][G][G]
ETV2 [AGT][A][CG][C][G][G][A][A][AG][TC][AGT]
ETV3 [AG][CT][T][T][C][C][G][GA]
ETV4 [CGA][AC][GA][G][A][AT][GA][TCG]
ETV5 [AGT][CGA][C][G][G][A][AT][GAC]
ETV6 [CGA][CA][G][GA][A][A][GCA][C][G][G][A][A][GA][TC][GAC]
ETV7 [GTA][CG][ACGT][ACTG][C][A][G][G][A][A][G][T][AGC][AG][CAG]
EVX1 [TC][AGC][A][T][TC][A]
EVX2 [CTA][CAT][GA][CG][T][A][A][T][T][A][GC][CGT][GTCA][TGC][TAC]
EZH2 [CTG][T][TCG][TCG][CTGA][TC][CTG][TC][CTG][CTA]
FEV [ATG][CA][C][G][G][A][AT][GA]
FIGLA [ATC][CAT][C][A][CG][CG][T][G]
FLI1 [AG][C][AC][G][G][A][A][AG][TC]
FOSB [AGC][T][GT][AT][GT][T][CA][A][GT]
FOSL1 [GA][T][G][A][GCT][T][C][A]
FOSL2 [T][G][A][C][TC][CT][AC][CGTA][GATC][GCT]
FOS [CGA][TC][GC][A][TC][T][GC][GA][TCGA][CTG]
FOXA1 [T][GA][T][T][T][AG][C][TAC][TCG][TA][GTC]
FOXA2 [ATC][ATG][ATG][G][T][A][A][A][CT][A][AT]
FOXA3 [TAC][TA][GA][T][T][TG][GA][CT][TCA][TCA][TA][GCT][CTA]
FOXB1 [TA][G][T][AC][AC][A][CT]
FOXC1 [GA][TA][AC][A][A][TC][A][A][A][CT][A]
FOXC2 [TAC][AG][ATC][GA][TC][AC][A][A][CT][A][ATC][ATC]
FOXD1 [GA][T][A][A][A][C][A][TAG]
FOXD2 [GA][TC][AC][A][A][CT][AG]
FOXD3 [TA][GA][T][T][TG][GAT][T][T][TC]
FOXF1 [T][G][T][T][T][AG][T][TC][TA][TA]
FOXF2 [CTG][ACGT][ACT][ACGT][CGA][GA][T][A][A][A][C][A]
FOXG1 [GA][TA][A][A][A][CT][A]
FOXI1 [GTA][GCTA][AGTC][T][GA][T][T][T][GA][TG][TAG][TG]
FOXJ1 [ATG][AGC][GCA][GA][T][A][A][A][C][A]
FOXJ2 [GA][TA][AC][A][A][C][A][AG][TA][AC][A][AC][CA][A]
FOXJ3 [ATG][AGTC][GA][T][A][A][A][CT][A][AT]
FOXK1 [GA][TC][AC][AT][AC][CTA][A]
FOXL1 [TAG][ATC][TAGC][ACG][CTA][A][T][A]
FOXM1 [TG][TGC][TCG][CGT][TAGC][TGC][TC][TC][TC][CTG][TACG][GTCA][TGC][TCGA][TCA][TCG][CTGA][TCA]
FOXN1 [AG][GAC][CTG][G][A][C][G][C][TCG][ATCG][TCG]
FOXO1 [CGT][T][G][T][T][TG][AC][C]
FOXO3 [G][T][A][A][A][C][A][ATG]
FOXO4 [TGC][T][T][G][T][T][T][AT]
FOXO6 [GA][T][AC][A][A][C][A]
FOXP1 [CTG][T][G][T][T][T][A][C]
FOXP2 [T][G][T][T][TG][AC]
FOXP3 [GA][TC][A][A][AG][CT][A]
FOXQ1 [AG][TA][TA][G][T][T][T][A][TG][TAG]
FUBP1 [TC][TC][G][T][GATC][TCA][TGA][TC][TC][TGC][TGC][TGA]
GABPA [GCA][ACGT][AGC][CG][CA][G][G][A][A][G][TC]
GATA1 [CGA][AT][G][A][T][A][A][GC]
GATA2 [G][A][T][AGC]
GATA3 [ATG][G][A][T][GA][GA]
GATA4 [ATC][G][A][T][AT][AGT]
GATA5 [TAC][ACGT][ACG][AGTC][ATG][G][A][T][AT][AG][CGT][TCAG][TCAG][AGT][GA]
GATA6 [AGC][CAGT][ATC][G][A][T][AT][A]
GBX1 [CGT][TC][A][A][T][T][A]
GBX2 [CTA][AC][AC][T][TC][AT]
GCM1 [AGC][TC][GA][CTA][GTA][G][G][TC][AG][C][C][CAT][GT][CT]
GCM2 [AG][T][GA][CG][G][G][G]
GFI1B [ACG][A][A][T][C][AT][CG][TA][G][C]
GFI1 [A][A][TC][C][AT][CG][AT][G]
GLI1 [CGT][T][G][G][G][TA][G][GT][TC][CG][TCG]
GLI2 [GT][AC][C][C][AC][C][CA][CT][AG][CAG][GACT][ATGC][CATG][GCT]
GLI3 [CTG][GCT][T][G][G][G][T][G][G][TC][C][CTA]
GLIS1 [ACT][G][A][C][C][C][C][C][C][A][C][G][AT][ATC][G][CGT]
GLIS2 [GT][AC][C][C][C][C][CT][CT]
GLIS3 [GT][A][C][C][C][C][C][C][A][CT][GA][AT][AC][G]
GMEB1 [GTA][TGA][AG][C][G][TC][ACT]
GMEB2 [TCA][TGC][A][C][G][TC][ATG][CAT]
GRHL1 [AGT][AT][C][CTG][GTA][G][TA][TCA][TAC][ATG][ATG][C][CAT][GA][G][TA][TC]
GSC2 [T][AT][A][T][CA][CTG]
GSC [CTA][T][A][A][T][CT][CT]
GSX1 [TCA][ACT][AG][TA][TA][A]
GSX2 [GAT][TCGA][T][A][A][T][T][A][GAC][CTA]
GTF2F1 [GAT][GA][AG][GAC][GAT][GC][AGC][CGA][AGCT][GA][GA][GA][GAC][AG][GA][AGC][GA][ACG][ATG][GA]
GTF2I [GA][G][A][G][G][GT][A][G][G]
GZF1 [TC][G][C][GC][CT][TGA][TG][CA][TC][A][TC][AT]
HAND1 [TGA][GTA][GA][TGCA][GAT][T][C][T][G][G][CAT][ATG][TCA][TCA]
HBP1 [ATC][T][GC][A][A][T][G][AG][AG]
HCFC1 [GA][AG][A][C][T][A][C][A][ATC][TCG][TA][C][C][C][AG][GT][ACG][AG][TGA][GCT]
HDX [GTC][GTAC][CATG][GA][AC][AT][A][T][CG]
HES1 [AGT][GAC][GCA][CGT][CA][GT][CT][G][T][G][GCT][CGT][CTG][CAG][GAC]
HES5 [CTA][G][GA][C][A][C][G][T][G][CT]
HES7 [TCA][G][G][C][A][C][G][T][G][C][C][AGT]
HESX1 [ACG][GTC][CG][CTA][G][GA][C][ATC][CA][GAC][T][GAT][GAC][CAG][ACGT][TC]
HEY1 [GCA][AGC][C][A][C][G][T][G][CTG][CAG]
HEY2 [GCT][AGCT][C][AC][C][G][TC][G][CTA][CG]
HIC1 [CGT][GCAT][GAC][GC][GA][GCT][T][G][C][CGA][CG][GCA][CGA][GCA][GCA][GCT][CGA][CGT]
HIC2 [AGC][T][GA][C][C][CA][AGC]
HIF1A [GCA][CGTA][GCA][TGC][AG][C][G][T][G][CAG][GCA][GCT]
HINFP1 [G][C][G][G][A][C][GC][TCG][TGC][CG][ACG][AGC][CG][G][T][C][C][G][C]
HINFP [CGT][ACG][AGC][CG][G][T][C][C][G][C]
HIVEP1 [TGA][G][GA][GA][AG][A][AG][T][CG][C]
HLF [AGC][T][TG][AG][CTG][G][TC][A][A][CT][ACG][CGA]
HLX [TC][AT][AT][TC][TAC][AGT][AG][TA][TA][AG]
HMBOX1 [ACG][CTG][TA][AG][G][T][TA][A][ACT][CGA]
HMGA1 [TA][AT][T][T][TAG][TAC]
HMGA2 [A][AT][TA][AT][AT][TCAG][CG][GC][CG][GC][A][AT][T][AT][T]
HMX1 [C][A][AG][G][T][G][CAG][GA][TA][G]
HMX2 [AGC][CGAT][ACG][AG][GAC][C][AG][AC][T][T][A][AT][ATCG][GACT][ACG][AGT][TA]
HMX3 [ACG][CGT][ACG][AG][GAT][C][AG][AC][T][T][A][AT][ATCG][GACT][AGC][ATG][TGA]
HNF1A [GAT][GA][T][T][A][AT][T][ACGT][ATG][TA][TC][AGT][ACT]
HNF1B [GT][TC][TA][A][A][T][GCAT][A][TG][T][AG][AG][CTA]
HNF4A [AGT][GA][TGA][CTGA][C][A][AG][A][G][TG][CTG][CT]
HNF4G [GC][GT][CGA][C][AC][AC][A][G][TC][CA][C][A]
HOMEZ [ATG][AT][AT][AT][C][G][A][TA][TAG][AT][TAC][ATC]
HOXA10 [GA][TC][AC][AG][T][AT][A][AT][AT][TAC][TGA][CATG][ATG]
HOXA11 [CT][CAG][AC][T][AT][A][A]
HOXA13 [CA][T][CT][GA][T][A][A][A]
HOXA1 [TAC][TG][G][A][T][GT][G][A][T][GAC]
HOXA2 [TCA][CA][A][T][CT][AC][A][T][C][AT][TCA]
HOXA3 [GCT][ATCG][GAT][GCTA][T][A][A][T][T][A]
HOXA4 [AG][AT][A][A][TC][T][GA][G]
HOXA5 [C][AGT][CGT][TA][A][A][T][TG]
HOXA6 [T][A][A][T]
HOXA7 [GAC][ACTG][GATC][TGA][TC][A][A][T][T][AG][ACT][TCA][ATGC][ATGC][GTCA][CAT]
HOXA9 [GAC][GAC][CTG][CAT][AG][T][ACG][A][AT][TA][CT][ATC]
HOXB13 [AGT][CATG][CG][CT][AC][A][T][AT][A][A][AC]
HOXB1 [TA][G][A][T][GT][G][A][T][GC][GA]
HOXB2 [TCA][ACG][A][T][TC][A]
HOXB3 [TAG][GAC][ACG][GCAT][CGT][TC][AC][A][T][TG][AG][GCA][TCG][TGAC][GAC]
HOXB4 [CGA][GACT][CATG][GAC][TCA][T][A][A][T][T][A][AGT][TCG][TACG][ACG]
HOXB5 [TCA][GCT][CTG][CTA][CAT][TACG][CTG][TCA][TCA][CA][CTA][CTA][CA][AG][T][TC][AC][TCG][TC][GCTA][CGTA][TAGC][CTA][AGCT][CAT][CAGT][CTA][TCA]
HOXB6 [T][A][A][T]
HOXB7 [TA][T][G][A][T][T][AGT][A][T][GTA]
HOXB8 [TA][T][G][A][T][T][AGT][A][T]
HOXB9 [GAC][GAC][AGC][GCT][CT][CA][A][T][AT][A][A][AT]
HOXC10 [CTA][CAT][A][T][AT][A][A]
HOXC11 [GAC][TC][ACG][A][T][AT][A][A][AT][ATC]
HOXC12 [GAT][GA][T][C][G][T][A][A][A]
HOXC13 [CG][T][C][GA][T][A][A][A][ATC][TAC]
HOXC4 [CAG][GACT][ACTG][AGTC][TA][T][A][A][T][T][A][AT][CTGA][ATCG][ACG]
HOXC5 [CGA][GCAT][ACT][AGC][TCG][TC][A][A][T][T][AG][AGC][TCG][TACG][ACG]
HOXC6 [AGT][ATCG][AGC][TGA][TC][A][A][T][T][AG]
HOXC8 [TCA][TG][T][GCA][A][TA][TA][AGT][A][TAC][GTA][CGA]
HOXC9 [GAT][GA][TC][CA][A][T][TA][A][A]
HOXD10 [TA][GA][CTA][TA][TCA][T][ATG][AGT][T][TG]
HOXD11 [GAT][GAC][TCA][ACG][AG][TA][AT][A][AG][ACG]
HOXD12 [GA][T][C][G][T][A][A][A][ATC]
HOXD13 [CGT][CT][AC][A][T][A][A][A]
HOXD1 [TAG][AGC][ATCG][AGC][CTG][TC][A][A][T][T][AG][GAC][CTG]
HOXD3 [TC][ACG][AT][T][TG][AT]
HOXD4 [TG][T][AC][A][T][T][GTA][ATG]
HOXD8 [TGA][ATC][AGT][TAG][TC][AT][A][T][T][A][AT][TC][GAT][GAT][CTA]
HOXD9 [A][AG][TAC][TA][T][ATCG][A][T][GT][AGT]
HSF1 [TCG][CAG][TCA][GA][G][AC][AG][GCTA][CGAT][TC][TG][C][TC][AGC][GCT]
HSF2 [AG][G][A][A][TACG][GAT][TA][TG][C][TGA]
HSF4 [TA][TG][C][TCG][AGC][G][AT][AT][CTGA][GACT][TA][T][C]
HSFY2 [TAC][TA][T][CA][G][A][A][CT][GCT]
ID4 [AGC][C][A][C][C][T][G]
IKZF1 [TCG][TC][G][G][G][AG][GAT][AGT]
IKZF2 [ATG][ATC][ATG][AT][G][G][A][A][A]
INSM1 [TG][GT][TC][CA][A][G][G][G][G][G][C][AG]
IRF1 [GA][AG][A][A][GCA][TCA][G][A][A][A][GCT][TCA]
IRF2 [AGT][GCA][GA][A][A][A][GCA][CT][G][A][A][A][CGA][CTA][GATC][AGT][ACG]
IRF3 [GAT][AG][AG][A][CATG][GC][G][A][A][A][CG][CG][G][A][A][A][CG][TCG][GAT]
IRF4 [GAT][TAG][AT][TCA][C][G][A][A][A][C][CT][AGTC][ACGT][ATG]
IRF5 [ATC][AC][CAT][C][G][A][A][A][C][CTA][ACG]
IRF6 [AGT][TCAG][C][G][A][AT][A][C][CT][AGC]
IRF7 [GAC][A][A][A][GCT][TCG][GA][A][AC][AT]
IRF8 [CT][G][A][A][A][CG][CT][G][A][A][A][CG][TCA]
IRF9 [AGT][AT][AT][TAC][CT][G][A][A][A][CG][TC][ATGC][AC]
IRX2 [TAG][A][C][A][TCA][GAT][AT][CT][AT][TAC][GCA]
IRX3 [TA][A][C][A][T][G][T][AT][ACGT][TAG][ATG]
IRX4 [ATG][ATGC][TACG][AGTC][TA][A][C][A][T][G][T][AT][ACT][ATG][ATG]
IRX5 [TA][A][C][A][T][G][T][AT][ACTG][ATGC][ATG][TGCA][TAG]
IRX6 [ATC][ATCG][AGTC][TA][A][C][A][T][G][T][AT][ACGT][ATGC][ATG][ATCG][TA]
ISL1 [GC][TCG][T][A][A][T][GA]
ISL2 [CAT][ATCG][ACTG][ACT][AC][TCG][CT][AC][AC][T][T][A][AGT][TGA][TAG][TCA]
ISX [CT][TC][A][A][T][T][AG][GA]
JDP2 [A][T][G][A][CG][T][C][A][T]
JUNB [T][G][A][C][GA][T][CT][AT]
JUND [TG][TCG][TCA][CTAG][GAT][ATGC][TAG][ATC][T][G][A][CG][T][CA][AT]
JUN [AGC][T][G][A][CTG][GAC][T][C][A][TCG]
KLF12 [C][AT][G][TC][GA][G][GA]
KLF13 [AGT][TGA][GA][CAT][CA][A][C][G][C][C][C][CA][TC][TC][TG][TGA][TGA][GTA]
KLF14 [GA][CAT][CT][AC][C][G][C][C][C][CA][CT][TCA][TCA]
KLF15 [GA][CGT][CAT][GTA][GT][GC][GC][AG][G][GAT][TG][GTA][G][GCA][GT][GCA][CGT]
KLF16 [GAC][CA][C][AC][C][GAT][C][C][C][CA][CT]
KLF1 [CGT][ATG][GA][G][G][T][G][TGA][G][G][CAG]
KLF3 [ATC][GAC][CG][CTAG][TAG][G][G][G][T][G][TG][GC][GC][CAG][TA]
KLF4 [TAG][G][G][G][CTA][G][GT][G][GT][CTG]
KLF6 [GAC][GA][GC][G][GA][CA][GT][G]
KLF7 [CTG][ATG][TA][AC][C][G][C][C][C][ACT]
KLF8 [CT][AC][GT][GT][G][GT][G][TC][GC]
LBX2 [CTG][CTA][AC][AC][T][TG][A]
LEF1 [C][T][T][T][G][AT][TA]
LHX1 [GAC][ATGC][AGT][TC][T][A][A][T][T][A][AG][TAC][ATC][ATC]
LHX2 [CTA][AGCT][CGAT][TAG][TA][TGA][TC][A][A][T][TAG][AG][GAC]
LHX3 [ATG][AC][A][T][T][A][A][TA][T][AT][ATG][TCA][CTG]
LHX4 [TC][AC][A][T][TC][AG][AGC]
LHX5 [AGT][TC][T][A][A][T][T][A][AG][ATC]
LHX6 [TAC][CAG][CTAG][AGCT][CT][TC][AG][A][T][TC][AG][GA][CTG]
LHX8 [T][AG][A][T][T][GA][C][A][A][T][CT][A]
LHX9 [CTA][CGT][CTA][AGT][TCA][TC][A][A][T][T][AG][AGT][TAG][CTAG][ACG]
LMX1A [CGA][GCAT][ATCG][ATCG][TC][T][A][A][T][T][A][AG][ATG][ATC][ATC]
LMX1B [TCA][AT][A][T][TAG][AT][AGC]
MAFA [TG][GT][C][T][G][AT][CAG][CGT][CAT][CTAG][GCT][CTA][ATC][GAC][CTA][CTA][TAC][TCA]
MAFB [G][C][TC][G][A][CT][GT][CGT]
MAFF [T][G][C][T][G][A][CGT][T][CA][A][G][C][AG][ATC]
MAFG [ATG][ATC][TAGC][TC][G][CA][TC][GT][AT][GCT][TG][CA][AG][GT][C][AG][TACG][ATG]
MAFK [ATG][AT][AT][AT][ATG][TC][G][CA][T][GT][A][CT]
MAF [TC][G][CA][T][G][AG][CGT]
MAX [AGT][AG][CAT][C][A][C][G][T]
MAZ [GC][GA][GA][GATC][GAT][GAC][GA][G][AG][G][GC][GA][AGT][GAT][G][GCA]
MBD2 [CGA][GCT][GC][GT][C][C][G][G][ACG][GTA][GAC]
MECOM [AGT][AG][GT][A][CTA][A][A][G][A][TC][AT][A][AGTC][ACG]
MECP2 [CG][C][C][G][G][AG][GA]
MEF2A [CA][TC][ATGC][AGT][AG][A][A][T][A][GC]
MEF2B [GAT][C][T][A][TA][AT][A][A][T][A][G][CAT]
MEF2C [GAT][GTA][CT][T][A][T][T][T][TA][TA][AG][GAT]
MEF2D [CT][T][A][T][T][T][TA][T][A][GA]
MEIS1 [TA][G][A][C]
MEIS2 [TA][G][A][C]
MEIS3 [TA][G][AT][C][A][GT][GC][T][G][TA][CG][AT]
MEOX1 [CGA][TC][AC][A][T][TG][A]
MEOX2 [TC][AG][A][T][TG]
MESP1 [ATC][AGC][C][A][CG][CT][T][GC]
MGA [AG][GA][G][T][G][TC][GT][A]
MITF [C][A][TCG][G][T][G][ACG][TCG]
MIXL1 [TCA][AG][A][T][TC][AT]
MLXIPL [GCA][C][A][TCG][GA][TG][G][ACG][CA][AC][CAT][CAT][CGA][CGTA][CG][G][T]
MLX [AGT][TG][C][A][C][G][T][G][AG][TC]
MNT [C][A][C][G][T][G]
MNX1 [GAT][GCAT][TC][AC][A][T][TA][A]
MSC [AG][AC][C][A][GC][C][T][G][TC][TC]
MSX1 [CT][AC][A][T][TC][AG][ATG][ACGT][ATGC][ATG][CGA][CT][AG][A][T][T][AG]
MSX2 [GCA][AGT][CG][CT][A][A][T][T][A][GTA][CTA][GTA][CTAG][TCG]
MTA3 [CGT][CT][TCA][CG][CTA][TGCA][CGT][CT][CT][CTA]
MTF1 [TGC][CGT][TC][G][C][AG][C][CTA][C][GAC][GC][CG][CG][CG]
MXI1 [CAG][C][A][CT][G][T][G]
MYBL1 [AG][AG][C][CG][G][T][TC][AG]
MYBL2 [TAC][A][A][C][TGCA][G][CTA]
MYB [GA][GA][C][GCA][G][T][T][G]
MYCN [CGT][C][A][C][G][TC][G][GTC]
MYC [GCA][C][A][C][GA][TA][G][GT]
MYF6 [CA][AG][GA][C][A][GA][C][TA][G][CG][TA][G]
MYOD1 [GA][AGC][C][A][GC][CGA][T][G][CGA]
MYOG [TCA][GAC][AGC][C][A][GC][C][T][G][CGT][TAG][GC][CGA]
MZF1 [GAT][GAT][TGA][G][G][G][G][A][ATG]
NANOG [GAC][GAC][GA][CAG][CT][C][A][T][T][TGA][CAG][C]
NEUROD1 [GAC][CA][C][A][TG][C][T][G][TCG][TCA]
NEUROD2 [GAC][CAG][C][AG][T][A][TC][G][GTC][TCA]
NEUROG2 [AGC][AC][C][A][T][A][T][G][TCG][CTG]
NFAT5 [GC][TC][G][G][A][AG][A][A][ACGT][TC][CAT][C][ACT][TG][GTA]
NFATC1 [ATG][TGC][T][T][T][C][C][A][TCG][TCG]
NFATC2 [TA][TC][T][T][C][C][ATC]
NFATC3 [TA][G][G][A][A][A][AC][CAT][TCA]
NFATC4 [G][G][A][A][A][ACG][TCAG][TGAC][TAG]
NFE2L1 [AG][T][G][A]
NFE2L2 [AG][T][G][A][CT][TAC][CAT][AG][G][C][AC]
NFE2 [AGT][ATC][ATC][TCAG][TC][G][C][TA][GT][A][GC][T][C][A]
NFIA [T][G][C][C][A][A]
NFIB [TC][T][G][G]
NFIC [CTG][TCA][TG][G][G][CA][ATC][CGTA][TACG][GCTA][TAG][GT][C][C][AC][AGT]
NFIL3 [AGC][T][TG][AG][CT][AG][TC][AC][A]
NFIX [TC][T][G][G]
NFKB1 [GTA][G][G][GA][AG][A][TGA][CT][C][C][CA]
NFKB2 [G][G][G][GA][AC][TA][TC][CT][C][C]
NFYA [CTA][TGC][CGT][TC][GCT][A][T][T][G][G][CTA]
NFYB [TCG][CG][TC][GCT][A][T][T][G][G][CTA][TCG]
NFYC [CGT][AGC][GAT][C][C][A][A][T][CGA][AGC][GCA][ACG]
NHLH1 [CGT][CA][GT][C][A][G][CG][TC][G][CG][GTA][CGT]
NKX1-1 [TAG][GCA][CAT][GAC][CTG][TC][A][A][T][T][AG][GAC][TCG][GTA][GCA]
NKX1-2 [CAG][AGC][CTA][TC][A][A][T][T][AG][GAT][TGC][GATC][CGT][ATC]
NKX2-1 [CGT][TCA][CGT][AG][A][G][TGA][GA]
NKX2-2 [TA][TC][A][A][G][T][GA][CGT][TC][T]
NKX2-3 [CTA][TCG][TCG][TAC][AG][AG][G][TC][AG][C][TC][TC][AGC][AGT]
NKX2-4 [AT][CGA][TA][CG][A][A][G][TA][GAT][TG]
NKX2-5 [CGA][C][AT][C][T][CT][ACG][ATG]
NKX2-6 [AG][GTAC][CG][C][A][C][T][T][AG][AT][CAG][ATCG][TCA][TCA]
NKX2-8 [TCG][T][CG][A][A][G][GT][AG][CGT]
NKX3-1 [AGC][AGTC][CG][CT][A][C][T][T][A][AT]
NKX3-2 [TGC][AGT][A][G][T][GA]
NKX6-1 [TC][ACT][A][T][T][A][ATC]
NKX6-2 [TAC][TA][TC][T][T][A][A][T][TG][GT][GAC][TCA][TA]
NKX6-3 [ATC][AT][TA][T][A][A][T][TG][AG][CAGT][TCG][TGCA][TCGA][GTC]
NOBOX [CGA][GCT][CGAT][GACT][CT][TC][A][A][T][T][AG]
NOTO [CT][TAC][AC][A][T][T][AG]
NR0B1 [GC][CA][G][TGA][G][GC][GA][AC][GCA][AG]
NR1D1 [GCT][TCG][AG][GA][G][TG][C][A][CGT][TG][GA][GT][G][TAG][CG][AT]
NR1H2 [GA][G][G][T][TCA][A][CT][TC][ACTG][CGTA][AG][G][GT][TG][C][A]
NR1H4 [CT][AGT][GA][G][G][T][CTG][A][GAC][TGA][GA][AGT][CAG][CT]
NR1I2 [AGT][AG][G][TG][T][C]
NR1I3 [GAT][AG][GA][GC][T][CT][A][GACT][GACT][AGCT][AGC][A][G][TG][TA][CT]
NR2C1 [GAC][GCT][CTA][CAG][AG][GAC][A][G][GT][T][C]
NR2C2 [GAC][AG][G][GT][TG][CG][A][AG][A][G][GT][TG][CG][A]
NR2E1 [ATC][AGT][A][A][G][T][C][A][ATC]
NR2E3 [CTA][A][A][G][C][T][T]
NR2F1 [TG][G][A][CA][C][TC][TC][T][GA][ACG][ACG][CA][CTA][TCG]
NR2F2 [CTG][CG][G][G][G][T][C][A]
NR2F6 [GAT][AG][G][G][T][CT][A][A][A][G][G][T][C][A]
NR3C1 [AGT][G][AGTC][A][C][AG][TGCA][TACG][CGAT][TA][G][T][TCAG][CT]
NR3C2 [GA][G][ATG][A][C][A][CTA][ATGC][AGT][T][G][T][TAC][C]
NR4A1 [T][GA][A][C][C][T][T][T][ACTG][CAG]
NR4A2 [AGC][A][G][GA][TA][C][A][CAG]
NR4A3 [CA][AC][A][A][G][G][T][CG][A][GC]
NR5A2 [TGC][TC][C][A][A][G][G][TCA][C][AT]
NR6A1 [AG][A][G][TG][T][C][A][AT][G][GT][TC][CT][AT]
NRF1 [CGT][TCG][G][C][G][C][AC][TG][G][C][G][C]
NRL [ATG][TACG][TACG][TCA][G][CA][TA][GT][AT][CTG]
OLIG1 [AG][ACG][C][A][T][A][T][G][TGC][TC]
OLIG2 [CAG][CA][AT][TG][CAG][T][G][TGC][TCA]
OLIG3 [AG][CAG][C][A][T][A][TC][G][TGC][TCA]
ONECUT1 [TGA][A][T][CT][G][A][T]
ONECUT2 [ACT][ATG][AT][A][A][T][C][A][A][T][AGT][ATG]
ONECUT3 [AGT][AT][AT][A][A][T][C][AG][A][T][AT]
OSR1 [AC][C][AG][G][T][A][G][C]
OSR2 [TAC][AC][C][AG][G][T][A][G][C]
OTP [AGC][TC][T][A][A][T][T][A][AG][TCG][TGAC][GTAC][GTA]
OTX1 [T][A][A][TG][C][C][GT][AC][T][T][AT]
OTX2 [TCA][T][A][A][T][CT]
OVOL1 [TGC][GA][TG][A][AC][CA][TGA][GA][TA]
PATZ1 [GAC][GC][GA][G][G][AGT][G][G][G][G][CA]
PAX1 [CGT][G][T][C][A][C][G][CG][AT][T][GC][AG][CGAT][TC][GT]
PAX2 [G][T][C][A][CT][GT][CTG]
PAX3 [ATC][ACG][AGC][AGTC][TGAC][TCA][CTG][GT][T][C][A][C][GA][CGT][TA][TC][CTGA][TACG][GAC][GCAT][ATC]
PAX4 [GA][A][AG][AT][AG][AT][TA][ATG][GATC][CAT][CAG][ACG][ACT][TCA][AGC][CAT][CTGA][CAT][CTA][ACT][CTGA][CTA][CT][CAT][CTA][CAT][CT][CTG][CT][CA]
PAX5 [GA][GC][C][T][G][A]
PAX6 [TC][TC][CT][A][CTA][GA][CG][TA][TC][GCA][AG][TCGA][TC][TG]
PAX7 [CTA][TC][A][A][T][T][AG]
PAX8 [ATG][CGT][AT][GCTA][TC][CTAG][ATC][TA][GC][CAG][AG][T][G][AG]
PAX9 [CGT][G][T][C][A][C][G][CG][AT][T][GC][A][CGAT][T][G]
PBX1 [CAG][AC][TA][C][A][A][T][C][AC][AT][ATC]
PBX2 [TGC][AGC][ACG][ATC][TGA][TA][GT][AG][TC][T][GT][ATG][TA]
PBX3 [CGA][CG][T][G][TC][C][A][ACG][T][C]
PDX1 [GC][T][AC][A][T][T][A][GA]
PGR [AG][G][AG][A][C]
PHOX2A [TA][AG][A][TCA][TCG][TCA][AG][A][T][TA][AT]
PHOX2B [ACT][ACG][TC][T][A][A][T][T][A][AG][TCG][AGTC][GCTA][GCT]
PITX1 [TA][GTC][T][A][A][T][C][C][C][A][GA]
PITX2 [TCG][GTA][GA][G][AC][T][T][AT]
PITX3 [T][A][A][TG][CA]
PKNOX1 [ATG][AGT][ACGT][GCT][A][CGT][C][T][G][T][C][A][AT][TAC]
PKNOX2 [AGT][GACT][CGT][AG][CG][C][T][G][T][C][A][ACT][TAC]
PLAG1 [AG][GAC][AGT][GA][GA][GA][G][G][CG][CTA][CGT][TCGA][ACG]
PLAGL1 [CA][GA][GT][GA][G][G][G][C][CA][CGT]
PML [CT][CTA][GCA][CGT][CGT][GCT][CT][CT][GCA][C][TCGA][GC][C][CG][GTA][C][CT][TAGC][CGT]
POU1F1 [TGA][AC][AT][T][T][A][A][TA][TG][AT]
POU2F1 [TCA][TACG][ATCG][AGTC][AGCT][ATGC][ATC][T][AT][T][GT][CA][A][TA][A][ATC]
POU2F2 [CT][T][CTA][A][T][T][T][G][C][A][T]
POU2F3 [TC][A][T][G][C][AT][A][A][T]
POU3F1 [TAG][TA][A][T][G][CTG][AT][AT][A][TA]
POU3F2 [GAT][GAT][GTC][GA][A][AT][T][TA][AT][AGC][AG][AGC][TC]
POU3F3 [ATC][TA][GA][CA][AC][T][AT][AT][ATC][TG][TAC][ATG]
POU3F4 [TC][GA][CA][A][T][AT][AT][ATG][TG][TAC][ATG]
POU4F1 [TC][GAT][AC][A][T][AT][AT][TA][TA][ATG][A][TC][GTA]
POU4F2 [TCA][AGC][TC][T][A][A][T][GT][AG][GT][CTA][TCA][GTA]
POU4F3 [TC][GAT][CA][A][T][AT][AT][TA][TA][ATG][A][TC][GTA]
POU5F1 [A][T][G][C][A][A][A]
POU6F1 [AT][T][A][A][T][GT][A][G][GCA]
POU6F2 [AGT][GCA][CT][T][CA][A][T][T][A][TAC]
PPARA [AGT][AG][G][G][TC][C][AG]
PPARD [TCA][AG][G][GT][ACGT][CGTA][AC][ACG][AG][G][GA][TA][CA][AG]
PPARG [CGT][TAC][GA][G][GA][TG][CG][AT][CGA][GATC][GAT][TG][GCA][AC][C][CT][CTA][ACT][CGA][TAG]
PRDM14 [AGT][G][G][TG][C][TC][CT][T][A][AT][CGT][CTA]
PRDM1 [AG][AC][A][GA][TG][G][A][A][A][G][T][GTA][ATG]
PRDM4 [T][T][T][C][A][A][G][GT][C][CT][C][C][C]
PROP1 [TAC][AT][A][TCA][CTG][TCAG][ACT][AC][T][TA][AT]
PROX1 [CTG][A][AT][G][A][C][G][CT][C][T][T][AGC]
PRRX1 [TA][AG][AG][TCG][CTG][TCG][AG][A][T][TA][AT]
PRRX2 [AG][A][T][T][A]
PTF1A [CAT][AGT][GA][GC][AG][AG][A][CAGT][ATCG][CGA][ACT][ACG][C][AT][GCT][CGA][TA][G][TCA][CG][CAT]
RAD21 [TCG][GTA][GAT][CA][C][AG][CG][CTA][A][G][GA][TG][G][GT][CT][AG][CGA][TCA][AGC]
RARA [GTA][ACTG][GTA][CTG][GCT][GC][G][G][TA][CT][AG][ACTG][GTC]
RARB [AT][A][AG][G][G][T][C][A][A][AG][A][G][G][T][C][A]
RARG [GAC][AG][G][GT][T][C][A]
RAX2 [CTA][AG][A][T][TC]
RAX [TAG][GCA][CTG][AGCT][CT][TC][A][A][T][T][AG][GA][CTG][GCTA][CGA]
RBPJ [CTA][GAC][T][G][GT][G][A][A][ACT]
RCOR1 [GA][GA][AGC][GA][GCA][CTAG][GA][GAC][GAC][GAC]
RELA [GTC][G][G][AG][ACG][T][T][TC][C][C][CAG]
RELB [GAC][GA][GA][GA][GA][ACT][TG][TG][TC][CGA]
REL [GCT][GC][GA][GAT][ACGT][TAC][T][T][C][C]
REST [GA][GCT][CAT][GC][C][T][G][TG][C][C][AGC][TAC][G][G][T][GC][C][T][G][AG][ACT]
RFX1 [G][T][T][GA][C][CTG][ATG][GCT][GA][GCT][AGC][AGC]
RFX2 [CGT][GCAT][GA][TG][CTA][GAT][C][CT][AC][TC][GA][G][CAT][A][A][C][CGAT][GAC]
RFX3 [CTG][GCTA][G][T][TC][GAT][C][C][AT][TG][G][G][CTA][AG][A][C]
RFX4 [G][T][T][G][C][TC][AG][GA][G][CA][AT][A][C][GCA]
RFX5 [TCG][GCAT][CG][CTA][TC][AG][G][CTA][AGT][A][C][TAC][GAC][AGC][TC][GT][AC][CTG][GTA][CTA]
RFX7 [CG][ATCG][TC][AG][G][CT][A][A][C][GCA]
RHOXF1 [TA][AGT][A][TG][C]
RHOXF2 [TAC][GACT][CATG][CAGT][TCA][T][AT][A][T][TA][A][AGT][TCG][GTCA][CGA]
RORA [ATG][TA][CAG][ATG][AG][G][G][T][C][A]
RORC [AGT][AT][A][ATG][GA][TA][AG][G][G][T][CT][A][GA]
RREB1 [GTC][GC][GT][GTC][GTA][GT][GTC][GT][GT][GTC][T][G][GTC][TG][TG][TG][G][GT][GT][GT][TGA]
RUNX1 [CTG][T][G][TC][G][G][TC][TCA][TAG]
RUNX2 [TAC][TC][T][G][TC][G][G][T][TC]
RUNX3 [CTA][T][G][TC][G][G][TC][TC][TAG]
RXRA [TCG][AGT][GA][GA][GTC][CG][A][AG][AG][G][GT][TGC][CG][AG]
RXRB [TAG][GCA][AC][GT][GC][T][CG][A]
RXRG [G][G][G][G][T][C][A][CA][GC][GCA]
SCRT1 [GAC][ATC][GT][C][A][A][C][A][G][G][T][GT][GTC]
SCRT2 [AGC][TAC][GT][C][A][A][C][A][G][G][T]
SHOX2 [TC][T][A][A][T][T][A]
SHOX [TCA][AT][A][T][TA]
SIN3A [GA][GA][AGT][GA][GA][CAT][GA][G][ACG][GAT][GA][TCGA][GTC][GA][GCT][AGT][GAC][AGCT][GAT]
SIX1 [ATC][TAG][GAC][GA][GC][GA][T][A][T][C][A][TCAG][TGAC][TACG][TGCA][TGA]
SIX2 [AGT][ATC][TGA][GAC][GA][G][GA][T][A][T][C][AG][CTA][TGAC][TAC][TCAG][TGA]
SIX3 [AT][TAG][AGT][GA][GT][GA][T][A][T][C][A][CTA][TACG][TAG][ATCG][TGC]
SIX4 [ACT][TGAC][AGTC][ACTG][ATC][T][G][A][CT][A][C]
SIX5 [A][C][T][A][C][A][ATG][TCG][T][C][C][C][AG][GA][CAG][AG][TGA][GC][C]
SIX6 [GCA][GTC][AG][TC][AG][T][A][TC][CAT][CTG][GACT][CTAG][CTAG][TGA]
SMAD1 [AGT][CG][CT][CA][TA][GCA][T][CG][T][G][CTA][CAT]
SMAD2 [GTA][TG][GC][TG][C][CTA][G][TG][CA]
SMAD3 [CT][CT][A][G][A][C]
SMAD4 [TAC][G][T][C][T]
SMARCC1 [TA][G][A][G][TG][C][A][CTG]
SMARCC2 [AGC][AG][A][C][T][A][C][AG][ATG][CTG][TC][CT][C][C]
SMC3 [TCG][GTC][GAT][CA][C][AG][CG][CT][A][G][GA][GT][G][G][C][AG][CG][CTG][AGC]
SNAI1 [CAG][C][A][G][G][T][G][GCT]
SNAI2 [AGT][CA][A][GA][G][T]
SOX10 [C][TAC][TG][T][G][T]
SOX11 [AG][A][T][T][GA][TA]
SOX12 [TCA][ATC][AT][T][T][G][T][TC][CAGT][TAC][ACTG][ATC]
SOX13 [AGT][GTA][AG][A][CT][A][A][T][ATG][ATG][TAGC][TACG][TAC]
SOX14 [TGC][CTGA][AGC][CGA][A][C][A][A][TA][GAT]
SOX15 [AT][A][C][A][A][TAG][G]
SOX17 [GC][A][C][A][A][T][GA][AGT][AGTC][GCAT][AT][TA][TG][GT][TG][TG][GTA]
SOX18 [GAC][GA][AG][ACGT][AGCT][AT][GACT][AG][AT][C][A][A][TA][GTC][GCTA][GATC][TAC][GTA][CGT]
SOX1 [T][G][A][A][T][AGT][GATC][TCAG][CTA][A][T][T][C][A]
SOX21 [T][G][A][A][T][GT][TGA][TC][A][TG][T][C][A]
SOX2 [AGC][A][C][A][A][AT][G][GCA]
SOX30 [AG][A][CT][A][A][T][GTA][GAC]
SOX3 [CG][CT][TA][T][T][GT][TG][TCG]
SOX4 [GAT][AG][A][C][A][A][AT][GA][GAC]
SOX5 [A][A][C][A][A][T]
SOX6 [CGT][CATG][ATG][T][T][G][T][TCG]
SOX7 [A][T][G][A][A][T][TG][TGA][CT][A][GT][T][C][A]
SOX8 [CTA][AT][T][T][CT][A][TGC][GAT][ATCG][CAGT][ACT]
SOX9 [GA][AG][A][C][A][A][T][GA][GA]
SP100 [TAG][TA][TAC][TCAG][ACTG][C][G][GTA][AC][AT][AT][ATC][TGA]
SP1 [GAC][GT][GA][G][G][CAT][G][G][GA][GA][CGA]
SP2 [GAT][GTA][GAC][GA][G][G][CG][GA][GT][GA][GAC][CGTA][TCG][AGC][AGC]
SP3 [GCA][GTA][GA][G][G][CAT][GA][GT][GA][GC][CGA][CGTA][GATC][GAC]
SP4 [GAC][GCA][GAT][GTAC][CG][CG][AGC][GCT][GT][GT][GC][GC][G][GC][GC][G][CGA][GT][GC][GCA][GC][CGA][CG][GAC]
SP8 [GAC][CA][CA][AC][C][GTC][C][C][C][AC][CTG][TCA]
SPDEF [AT][CAG][C][C][G][G][A][TA][GA][T][ATG]
SPI1 [AG][GA][G][A][A][GA][TC]
SPIB [AGC][AG][A][AT][GCA][ACG][G][G][A][A][GCA]
SPIC [AT][AT][ATG][GAC][CAG][G][G][A][A][GC][T]
SREBF1 [AG][TA][C][A][C][G][T][G][A][CT]
SREBF2 [CAT][GATC][GAC][T][C][A][CG][GCA][C][C][A][CT]
SRF [GTA][CGT][C][C][AT][AT][A][TA][A][ATC][G][G]
SRY [AT][AG][A][C][A][A][TA]
STAT1 [TCA][T][T][CA][CT][TAGC][GA][GT][A][A]
STAT2 [TCG][CATG][AG][GC][T][T][T][C][AGT][TGAC][T][T][TC][CT][CTG]
STAT3 [TC][TG][CA][CT][GCTA][GA][GT][AC][AT]
STAT4 [TAG][TCA][T][T][CA][TG][GTC][GT][GTA][A][A][AGT]
STAT5A [T][T][C][TC][TAGC][AG][G][A]
STAT5B [AGC][TAC][T][T][C][CTG][AGCT][GA][G][AT][A][ATG][TCG][GATC][TGCA][ATGC][GTAC][TC][TAC][CT][CTGA][GTCA][AGT][GAC][ATGC][GAC]
STAT6 [T][T][C][TCA][TCAG][AGCT][AGT][G][A][A]
TAF1 [GTA][CTG][CA][GA][C][C][A][T][CTG][TA][TC]
TAL1 [C][AT][GT][CA][TA][GT]
TBL1XR1 [AGT][AGT][AGT][GCAT][ATG][GA][AGC][AC][AG][GCA][TAC][GA][AGC][AGC][ATC]
TBP [GCA][TC][A][T][A][AT][A][ATG][GAC]
TBR1 [AG][GAT][G][T][G][TC][GT][A][AT][ATC]
TBX15 [A][G][G][T][G][T][GT][A]
TBX19 [TGA][T][CAG][AG][C][A][CT][CAGT][TA][AG][GTC][GA][T][G][TC][GTC][A]
TBX1 [AG][GA][G][T][G][T][GT][A]
TBX20 [AG][GA][G][T][G][T][GT][A][ATCG][GTA][GT][T][G][TC][GC][A]
TBX21 [AGT][AG][GA][G][T][G][TC][GT][A][AT]
TBX2 [AG][GAC][G][T][G][TC][GTC][A]
TBX3 [ACG][GA][GTC][TAG][AGT][GC][ACG][CGA][ACG][ACGT][TC][TC][A][G][G][T][GC][AT][GT][AC][AG][AGC][ACT][ACG]
TBX4 [AG][GA][G][T][G][TC][GTC][AG]
TBX5 [AG][GA][GC][T][G][TCA][CTG][AG]
TCF12 [CGA][ATG][GC][C][A][G][CG][T][G][TGC]
TCF21 [AG][A][C][A][G][C][T][G][TG][TC]
TCF3 [AGC][C][A][GC][C][T][G][CTG]
TCF4 [CAG][C][A][G][G][T][G]
TCF7L1 [CGT][CGA][C][T][T][T][G][AT][TA][CGA][TCA][TCG]
TCF7L2 [AG][GC][AT][T][CG][A][A][A][G][GCA]
TCF7 [AGC][GCT][ATG][ATC][CA][A][A][A][GC][CGT]
TEAD1 [CTA][AG][C][A][T][T][C][C][TA][CGA][GCAT][GC]
TEAD3 [AG][CA][A][T][TA][C][C][ATG]
TEAD4 [AT][GA][AGC][GA][CAT][T][AG][TG][T][TA][T][T]
TEF [AGC][T][T][A][C][GA][T][A][A]
TFAP2A [G][C][C][CGTA][GCTA][GACT][GAC][GA][GCT]
TFAP2B [TAC][GC][C][C][CT][TCG][GTCA][AGC][GA][G][G][CG][ATG]
TFAP2C [TAC][GCA][C][C][CTG][CTGA][AGC][GA][GC][GC][CG][AGT]
TFAP2D [CAG][G][CGT][C][CT][G][AGC][G][G][CG][GACT][CG][GC][TC]
TFAP2E [GC][C][C][TCG][GCT][AGC][G][G]
TFAP4 [AG][ATC][C][A][G][C][T][G][AT][TCG]
TFCP2L1 [C][CT][AGT][G][TCA][TCA][CTAG][AGCT][AGT][AGT][C][CT][AGT][G]
TFCP2 [AGC][AT][AT][C][CT][GA][G][TA][TC][TCA]
TFDP1 [G][G][C][G][CG][G]
TFE3 [AG][GA][TA][C][A][TCA][GC][T]
TFEB [GAT][GA][T][C][A][C][G][T][G]
TFEC [AGC][TGAC][C][A][CT][GA][TA][G][AC][CTG]
TGIF1 [A][GA][CT][T][G][T][C][A][GCAT][ATGC][ATG]
TGIF2LX [T][G][A][C][A][G][CG][T][G][T][C][A]
TGIF2 [ATC][ATG][CGTA][TCGA][A][GCT][C][T][G][T][C][A][AT][TAC]
THRA [TCA][CGA][AG][G][G][T][C]
THRB [GTA][T][G][AT][C][C][TC][TCG][AG][TGAC][TC][AGC][A][G][G][TA][C]
TLX1 [TG][G][G][C][AC][GCA][CGTA][AGT][ATGC][G][C][C][A][AG]
TLX2 [CTG][GA][G][T][A][A][GT][T][GTA][GAT]
TP53 [CAG][GCAT][GA][GA][GA][C][A][TG][G][CT][CT][CGT][GT][GT][GA][CG][ATG][TG][GC][TCA]
TP63 [GAT][C][AC][TAG][G][TCA][CTA][CTAG][GACT][GAT][AGT][C][ATC][TG][G]
TP73 [GTA][GAT][GT][GA][C][A][GTAC][G][TC][CT]
TWIST1 [ACT][CAG][CG][C][A][GT][G][T][G][GT]
T [CG][T][A][G][G][T][G][T][GC][A][AC]
UBP1 [CG][CT][A][GT][A][AGT][A]
UNCX [TCA][AG][A][T][TC]
USF1 [GAC][TCG][C][A][C][G][T][G][AGC]
USF2 [GA][T][C][A][C][GA][T][G]
VAX1 [ACG][CGAT][GAC][TAC][TC][A][A][T][T][AG][AGC][CTG][CTAG][CTAG][ATG][GAT]
VAX2 [AGC][CTG][T][A][A][T][T][A][AGC][GTCA][AGCT][CGA]
VDR [GA][G][G][T][C][A][ATC][CAGT][GA][AG][G][T][T][C][AG]
VENTX [AT][CAGT][CT][GAC][A][T][T][A][GAT]
VSX1 [GCA][CTG][TCA][AC][AG][T][TGC][AGT]
VSX2 [CT][TC][A][A][T][TA]
WRNIP1 [GA][GA][GAC][AGC][AGT][GCA][AGTC][GA][GA][GAC][AGT][GA]
WT1 [GC][CAT][G][GCTA][G][GT][G][CTA][G][GTC][GA][GTC][GC]
XBP1 [ATC][AGTC][TGAC][GA][CA][CT][A][C][G][T][C]
YBX1 [GCT][GTC][GC][AC][T][TG][GCT][GCT][CT][CTA]
YY1 [GA][C][C][A][T][CG]
YY2 [CA][CG][GAT][C][C][A][T][TCGA][TAC][TCA]
ZBED1 [CAT][T][AG][T][C][G][C][G][A][CT][A][TG][AGT]
ZBTB12 [CGT][AGC][TA][TG][A][G][A][A]
ZBTB14 [CGT][GA][GC][GA][GA][G][C][G][CT][G][C][ATG][CGT]
ZBTB16 [TCG][TG][AGCT][TAG][TA][TCA][TAG][GTA][ATGC][TAC][TGA][TCGA][T][A][A][A][GTAC][TCA][TA][TG][TGA][AGT][TAC][TCA][TA][GAT][TAC][TGA][TCG]
ZBTB18 [ATG][TG][CA][C][A][G][A][T][G][T]
ZBTB33 [AGC][AGCT][TC][CA][TC][C][G][C][G][A][GT][A]
ZBTB3 [C][A][C][T][G][C]
ZBTB49 [T][T][TCG][CT][G][C][CTG][T][G][GA][CA][ACG][CGT][G][T][C][AT]
ZBTB4 [CG][AGC][AC][TGA][AG][GA][CT][G][AGT][TG][GTAC][GT][TCG]
ZBTB6 [CTG][G][G][C][T][C][CT][AC][TG][CG][ATG][CT][CG]
ZBTB7A [GAC][C][G][AC][C][C][A][C][CA][GTA][ACG]
ZBTB7B [CAG][GC][GTA][ACGT][GC][AGCT][GAC][GC][G][G][G][ACG][GA][GC][GA][GC][GT][GAC][GC][G]
ZBTB7C [CGA][GAT][AC][C][C][AC][C][CA][GAC]
ZEB1 [CT][TAG][CT][A][C][C][T][G]
ZFHX3 [AG][T][TA][AG][AT][T][AT][A][TC][T][AT]
ZFX [GCA][GAT][CG][CT][GTC][ACG][G][G][C][C]
ZIC1 [ATG][CA][AGCT][C][A][G][CT][AG][GT]
ZIC2 [TGC][G][G][G][T][G][G][TC][C]
ZIC3 [GTC][AG][C][C][CA][C][C][CT][G][CT][TG][G][TCA][G][CAT]
ZIC4 [GTC][AGC][CA][CA][CA][C][C][CT][GA][CT][TGA]
ZKSCAN1 [C][CA][TC][A][C][T][GA][TA][G][TC][GA][CT]
ZKSCAN3 [TCG][G][G][TG][CA][T][A][GA][C][C][T][CT][GA][AG]
ZNF143 [CG][GA][GAT][TGA][G][CG][ACG][TC][GT][CG][TC][G][G][G][A]
ZNF148 [CT][AGT][GACT][CGT][CA][CTG][CGTA][TAG][G][G][G][TG][G][GTA][G][G]
ZNF219 [GTA][AGT][GT][GC][GT][G][G][G][CTG][GC][G][ATC]
ZNF232 [AGC][TGA][G][T][TC][A][A][A][TCA][G][T][AG][G][A][TC][TG][AT][A][GC]
ZNF263 [GC][T][CG][C][T][C][C][CT]
ZNF274 [TA][A][GAT][G][G][TC][T][T][CT][T][C][TA][C][C][AT][G][T][AG][T][G]
ZNF281 [CAT][CA][CA][CAT][CTA][C][C][C][C][C][CAT][CTA][CAG]
ZNF282 [CGT][TA][T][T][C][C][C][AC][CT][AT][A][C][AC][C][GT]
ZNF333 [CGT][GT][A][T][AT][A][T][GTC][ACT]
ZNF350 [AGC][CGA][G][GA][GT][GAC][CGA][GAT][CAG][AC][GA][GAT][GTAC][AGC][TGA][TC][T][GT][TGC][TGC][GTC][CGA][CG][CGA]
ZNF35 [CTA][AC][AT][ATC][CTA][A][AT][CAT][AG]
ZNF384 [GAC][GC][A][A][A][A][A][AGC]
ZNF410 [CAG][C][A][T][C][C][C][A][T][A][A][T][A][CATG][TCG][CAT]
ZNF423 [GA][GC][CAT][CA][C][C][CT][ATG][GA][G][G][GT][GT][GCT][CA]
ZNF524 [CGT][T][CT][G][AGT][A][C][C][C][GTA][TGA][GAC][CATG][CAG]
ZNF652 [GTC][AG][A][AG][G][G][G][T][T][A][A][TAC]
ZNF691 [CTA][A][G][T][G][C][T][C][ACG]
ZNF711 [ACG][G][G][C][C][TC][AGC][GCT]
ZNF740 [CAG][CA][C][C][C][C][C][CA][ACT][CTA]
ZNF784 [GC][TC][A][C][C][T][A][C][C][TG]
ZNF8 [TGA][GT][GA][C][G][T][A][C][CGA]
ZSCAN4 [TCA][GA][C][A][C][A][C][ACG][C][T][GT][ATG][AC][A][AGT]
