# Supplementary material for: Transcription factor specificity limits the number of DNA-binding motifs
Source: PLoS One. 2022 Jan 28;17(1):e0263307. doi: 10.1371/journal.pone.0263307 (PMC8797260; doi:10.1371/journal.pone.0263307)
Supplement: S1 File — (ZIP) [file pone.0263307.s009.zip › Supplementary File 1 Data used in figures/SupFig6.csv]

Log_ocupancy_MDP_0 [ 8.79279267 8.08842764 6.7082164 6.10615641 6.05500388 5.95269884
5.47557758 5.20306642 4.99845633 4.92467011 4.49870138 4.44754886
4.39639634 4.02158013 3.97042761 3.94779391 3.84548887 3.79433635
3.74318382 3.72055013 3.47067266 3.08997131 3.08997131 3.06733762
3.0161851 3.0161851 2.94239888 2.84009384 2.84009384 2.7151551
2.7151551 2.7151551 2.7151551 2.7151551 2.7151551 2.7151551
2.69252141 2.61285006 2.59021636 2.53906384 2.48791132 2.48791132
2.48791132 2.36297258 2.36297258 2.34033889 2.28918637 2.23803385
2.23803385 2.23803385 2.23803385 2.23803385 2.21540015 2.18688132
2.1357288 2.11309511 2.11309511 2.11309511 2.11309511 2.06194259
2.06194259 2.06194259 2.06194259 1.98815637 1.93700385 1.88585133
1.88585133 1.88585133 1.88585133 1.88585133 1.81206511 1.76091259
1.76091259 1.76091259 1.7382789 1.65860755 1.63597385 1.63597385
1.53366881 1.53366881 1.45988259 1.40873007 1.40873007 1.40873007
1.40873007 1.33494386 1.33494386 1.28379134 1.28379134 1.28379134
1.28379134 1.28379134 1.28379134 1.28379134 1.28379134 1.28379134
1.23263881 1.1588526 1.1588526 1.1588526 1.1588526 1.10770008
1.10770008 1.10770008 1.10770008 1.05654755 1.05654755 1.03391386
0.98276134 0.98276134 0.98276134 0.93160882 0.93160882 0.93160882
0.90897513 0.8804563 0.8578226 0.8578226 0.8578226 0.8578226
0.8578226 0.80667008 0.80667008 0.80667008 0.80667008 0.80667008
0.80667008 0.80667008 0.80667008 0.80667008 0.80667008 0.75551756
0.75551756 0.73288387 0.68173134 0.68173134 0.68173134 0.68173134
0.68173134 0.68173134 0.68173134 0.63057882 0.63057882 0.63057882
0.63057882 0.63057882 0.63057882 0.5794263 0.5794263 0.5794263
0.55679261 0.55679261 0.50564009 0.50564009 0.50564009 0.50564009
0.50564009 0.50564009 0.45448756 0.45448756 0.45448756 0.43185387
0.43185387 0.32954883 0.32954883 0.32954883 0.32954883 0.32954883
0.32954883 0.32954883 0.32954883 0.32954883 0.30691513 0.2783963
0.2783963 0.2783963 0.2783963 0.2783963 0.25576261 0.20461009
0.20461009 0.20461009 0.20461009 0.20461009 0.20461009 0.20461009
0.20461009 0.20461009 0.20461009 0.1819764 0.15345757 0.15345757
0.15345757 0.15345757 0.15345757 0.15345757 0.13082388 0.10230504
0.10230504 0.07967135 0.07967135 0.02851883 0.02851883 0.02851883
0.02851883 0.02851883 0.02851883 -0.02263369 -0.02263369 -0.02263369
-0.02263369 -0.02263369 -0.04526738 -0.09641991 -0.09641991 -0.09641991
-0.14757243 -0.14757243 -0.14757243 -0.14757243 -0.17020612 -0.19872495
-0.19872495 -0.19872495 -0.19872495 -0.19872495 -0.19872495 -0.22135864
-0.22135864 -0.22135864 -0.27251116 -0.27251116 -0.27251116 -0.27251116
-0.27251116 -0.27251116 -0.27251116 -0.27251116 -0.27251116 -0.27251116
-0.27251116 -0.27251116 -0.32366369 -0.32366369 -0.32366369 -0.32366369
-0.34629738 -0.34629738 -0.3974499 -0.3974499 -0.44860242 -0.44860242
-0.44860242 -0.44860242 -0.44860242 -0.44860242 -0.49975495 -0.49975495
-0.49975495 -0.49975495 -0.52238864 -0.57354116 -0.57354116 -0.57354116
-0.57354116 -0.57354116 -0.57354116 -0.62469368 -0.62469368 -0.62469368
-0.62469368 -0.62469368 -0.62469368 -0.62469368 -0.62469368 -0.62469368
-0.62469368 -0.62469368 -0.64732737 -0.64732737 -0.67584621 -0.67584621
-0.67584621 -0.67584621 -0.67584621 -0.6984799 -0.6984799 -0.6984799
-0.6984799 -0.6984799 -0.6984799 -0.6984799 -0.74963242 -0.74963242
-0.74963242 -0.74963242 -0.74963242 -0.74963242 -0.74963242 -0.74963242
-0.74963242 -0.74963242 -0.74963242 -0.74963242 -0.74963242 -0.80078494
-0.80078494 -0.80078494 -0.80078494 -0.80078494 -0.80078494 -0.80078494
-0.80078494 -0.80078494 -0.80078494 -0.87457116 -0.87457116 -0.87457116
-0.87457116 -0.92572368 -0.92572368 -0.92572368 -0.92572368 -0.92572368
-0.92572368 -0.92572368 -0.92572368 -0.92572368 -0.92572368 -0.92572368
-0.92572368 -0.9768762 -0.9768762 -0.9768762 -0.9768762 -0.9768762
-0.9768762 -0.99950989 -0.99950989 -0.99950989 -1.05066242 -1.05066242
-1.05066242 -1.05066242 -1.05066242 -1.05066242 -1.05066242 -1.05066242
-1.10181494 -1.10181494 -1.10181494 -1.10181494 -1.10181494 -1.10181494
-1.10181494 -1.10181494 -1.10181494 -1.10181494 -1.10181494 -1.12444863
-1.17560115 -1.17560115 -1.17560115 -1.17560115 -1.22675367 -1.22675367
-1.22675367 -1.22675367 -1.22675367 -1.22675367 -1.22675367 -1.22675367
-1.22675367 -1.22675367 -1.22675367 -1.22675367 -1.22675367 -1.22675367
-1.22675367 -1.22675367 -1.22675367 -1.22675367 -1.22675367 -1.22675367
-1.2779062 -1.2779062 -1.2779062 -1.2779062 -1.2779062 -1.2779062
-1.2779062 -1.30053989 -1.30053989 -1.32905872 -1.35169241 -1.35169241
-1.35169241 -1.35169241 -1.35169241 -1.35169241 -1.35169241 -1.35169241
-1.35169241 -1.35169241 -1.35169241 -1.35169241 -1.35169241 -1.35169241
-1.40284493 -1.40284493 -1.40284493 -1.40284493 -1.40284493 -1.45399746
-1.45399746 -1.45399746 -1.45399746 -1.45399746 -1.47663115 -1.47663115
-1.47663115 -1.47663115 -1.47663115 -1.52778367 -1.52778367 -1.52778367
-1.52778367 -1.52778367 -1.52778367 -1.52778367 -1.52778367 -1.52778367
-1.57893619 -1.57893619 -1.57893619 -1.57893619 -1.57893619 -1.57893619
-1.57893619 -1.57893619 -1.57893619 -1.65272241 -1.65272241 -1.65272241
-1.65272241 -1.65272241 -1.65272241 -1.65272241 -1.65272241 -1.70387493
-1.70387493 -1.70387493 -1.70387493 -1.70387493 -1.70387493 -1.70387493
-1.70387493 -1.70387493 -1.70387493 -1.70387493 -1.70387493 -1.75502745
-1.77766114 -1.77766114 -1.77766114 -1.77766114 -1.82881367 -1.82881367
-1.82881367 -1.82881367 -1.82881367 -1.82881367 -1.82881367 -1.82881367
-1.82881367 -1.82881367 -1.87996619 -1.87996619 -1.87996619 -1.87996619
-1.87996619 -1.87996619 -1.87996619 -1.87996619 -1.87996619 -1.87996619
-1.87996619 -1.87996619 -1.87996619 -1.90259988 -1.9537524 -1.9537524
-1.97638609 -2.00490492 -2.00490492 -2.00490492 -2.00490492 -2.00490492
-2.00490492 -2.00490492 -2.00490492 -2.00490492 -2.00490492 -2.00490492
-2.00490492 -2.00490492 -2.02753862 -2.05605745 -2.05605745 -2.05605745
-2.05605745 -2.05605745 -2.07869114 -2.12984366 -2.12984366 -2.12984366
-2.12984366 -2.12984366 -2.12984366 -2.12984366 -2.18099618 -2.18099618
-2.18099618 -2.18099618 -2.18099618 -2.18099618 -2.18099618 -2.18099618
-2.18099618 -2.20362988 -2.20362988 -2.23214871 -2.30593492 -2.30593492
-2.30593492 -2.30593492 -2.30593492 -2.30593492 -2.30593492 -2.30593492
-2.30593492 -2.30593492 -2.30593492 -2.30593492 -2.30593492 -2.30593492
-2.35708744 -2.35708744 -2.35708744 -2.37972113 -2.37972113 -2.40823997
-2.43087366 -2.43087366 -2.48202618 -2.48202618 -2.48202618 -2.48202618
-2.48202618 -2.48202618 -2.48202618 -2.48202618 -2.55581239 -2.55581239
-2.55581239 -2.60696492 -2.60696492 -2.60696492 -2.60696492 -2.65811744
-2.65811744 -2.65811744 -2.65811744 -2.65811744 -2.65811744 -2.68075113
-2.68075113 -2.68075113 -2.68075113 -2.73190365 -2.73190365 -2.73190365
-2.78305618 -2.78305618 -2.78305618 -2.78305618 -2.80568987 -2.80568987
-2.8342087 -2.8342087 -2.8342087 -2.90799491 -2.90799491 -2.90799491
-2.90799491 -2.90799491 -2.9306286 -2.95914743 -2.95914743 -2.95914743
-2.95914743 -2.95914743 -3.03293365 -3.08408617 -3.08408617 -3.08408617
-3.10671986 -3.13523869 -3.20902491 -3.20902491 -3.20902491 -3.26017743
-3.26017743 -3.26017743 -3.26017743 -3.26017743 -3.26017743 -3.26017743
-3.28281112 -3.33396364 -3.33396364 -3.35659734 -3.38511617 -3.38511617
-3.38511617 -3.38511617 -3.45890238 -3.5100549 -3.5100549 -3.5100549
-3.5100549 -3.5100549 -3.5100549 -3.5100549 -3.53268859 -3.56120743
-3.56120743 -3.56120743 -3.56120743 -3.61235995 -3.61235995 -3.61235995
-3.63499364 -3.63499364 -3.68614616 -3.68614616 -3.68614616 -3.73729868
-3.73729868 -3.73729868 -3.86223742 -3.86223742 -3.98717616 -3.98717616
-4.00980985 -4.03832868 -4.03832868 -4.21441994 -4.23705363 -4.23705363
-4.28820615 -4.28820615 -4.41314489 -4.46429741 -4.53808363 -4.53808363
-4.58923615 -4.64038867 -4.71417489 -4.7879611 -4.89026614 -5.0663574
-5.0663574 -5.61726487 -5.61726487 -5.79335613 -5.79335613 -6.27047739
-6.29311108 -6.44656865 -6.57150738 -7.2247199 -7.29850611]
Acum_Freq_0 [0.0008503401360544169	0.0017006802721088337	0.002551020408163251	0.0034013605442176674	0.004251700680272084	0.005102040816326501	0.005952380952380917	0.006802721088435334	0.007653061224489751	0.008503401360544168	0.009353741496598586	0.010204081632653003	0.01105442176870742	0.011904761904761838	0.012755102040816256	0.013605442176870673	0.01445578231292509	0.015306122448979508	0.016156462585033924	0.01700680272108834	0.017857142857142756	0.01955782312925159	0.021258503401360426	0.02210884353741484	0.022959183673469257	0.023809523809523673	0.02465986394557809	0.025510204081632504	0.02636054421768692	0.027210884353741336	0.028061224489795752	0.028911564625850168	0.029761904761904583	0.030612244897959	0.03146258503401342	0.032312925170067834	0.03316326530612225	0.034013605442176666	0.03486394557823108	0.0357142857142855	0.03741496598639433	0.03911564625850316	0.039965986394557576	0.04081632653061199	0.04166666666666641	0.04251700680272082	0.04336734693877524	0.044217687074829655	0.04506802721088407	0.045918367346938486
Log_ocupancy_MDP_1 [0. 0. 0. 0. 0. 0. 0. 0. 0. 0. 0. 0. 0. 0. 0. 0. 0. 0. 0. 0. 0. 0. 0. 0.
0. 0. 0. 0. 0. 0. 0. 0. 0. 0. 0. 0. 0. 0. 0. 0. 0. 0. 0. 0. 0. 0. 0. 0.
0. 0. 0. 0. 0. 0. 0. 0. 0. 0. 0. 0. 0. 0. 0. 0. 0. 0. 0. 0. 0. 0. 0. 0.
0. 0. 0. 0. 0. 0. 0. 0. 0. 0. 0. 0. 0. 0. 0. 0. 0. 0. 0. 0. 0. 0. 0. 0.
0. 0. 0. 0. 0. 0. 0. 0. 0. 0. 0. 0. 0. 0. 0. 0. 0. 0. 0. 0. 0. 0. 0. 0.
0. 0. 0. 0. 0. 0. 0. 0. 0. 0. 0. 0. 0. 0. 0. 0. 0. 0. 0. 0. 0. 0. 0. 0.
0. 0. 0. 0. 0. 0. 0. 0. 0. 0. 0. 0. 0. 0. 0. 0. 0. 0. 0. 0. 0. 0. 0. 0.
0. 0. 0. 0. 0. 0. 0. 0. 0. 0. 0. 0. 0. 0. 0. 0. 0. 0. 0. 0. 0. 0. 0. 0.
0. 0. 0. 0. 0. 0. 0. 0. 0. 0. 0. 0. 0. 0. 0. 0. 0. 0. 0. 0. 0. 0. 0. 0.
0. 0. 0. 0. 0. 0. 0. 0. 0. 0. 0. 0. 0. 0. 0. 0. 0. 0. 0. 0. 0. 0. 0. 0.
0. 0. 0. 0. 0. 0. 0. 0. 0. 0. 0. 0. 0. 0. 0. 0. 0. 0. 0. 0. 0. 0. 0. 0.
0. 0. 0. 0. 0. 0. 0. 0. 0. 0. 0. 0. 0. 0. 0. 0. 0. 0. 0. 0. 0. 0. 0. 0.
0. 0. 0. 0. 0. 0. 0. 0. 0. 0. 0. 0. 0. 0. 0. 0. 0. 0. 0. 0. 0. 0. 0. 0.
0. 0. 0. 0. 0. 0. 0. 0. 0. 0. 0. 0. 0. 0. 0. 0. 0. 0. 0. 0. 0. 0. 0. 0.
0. 0. 0. 0. 0. 0. 0. 0. 0. 0. 0. 0. 0. 0. 0. 0. 0. 0. 0. 0. 0. 0. 0. 0.
0. 0. 0. 0. 0. 0. 0. 0. 0. 0. 0. 0. 0. 0. 0. 0. 0. 0. 0. 0. 0. 0. 0. 0.
0. 0. 0. 0. 0. 0. 0. 0. 0. 0. 0. 0. 0. 0. 0. 0. 0. 0. 0. 0. 0. 0. 0. 0.
0. 0. 0. 0. 0. 0. 0. 0. 0. 0. 0. 0. 0. 0. 0. 0. 0. 0. 0. 0. 0. 0. 0. 0.
0. 0. 0. 0. 0. 0. 0. 0. 0. 0. 0. 0. 0. 0. 0. 0. 0. 0. 0. 0. 0. 0. 0. 0.
0. 0. 0. 0. 0. 0. 0. 0. 0. 0. 0. 0. 0. 0. 0. 0. 0. 0. 0. 0. 0. 0. 0. 0.
0. 0. 0. 0. 0. 0. 0. 0. 0. 0. 0. 0. 0. 0. 0. 0. 0. 0. 0. 0. 0. 0. 0. 0.
0. 0. 0. 0. 0. 0. 0. 0. 0. 0. 0. 0. 0. 0. 0. 0. 0. 0. 0. 0. 0. 0. 0. 0.
0. 0. 0. 0. 0. 0. 0. 0. 0. 0. 0. 0. 0. 0. 0. 0. 0. 0. 0. 0. 0. 0. 0. 0.
0. 0. 0. 0. 0. 0. 0. 0. 0. 0. 0. 0. 0. 0. 0. 0. 0. 0. 0. 0. 0. 0. 0. 0.
0. 0. 0. 0. 0. 0. 0. 0. 0. 0. 0. 0. 0. 0. 0. 0. 0. 0. 0. 0. 0. 0. 0. 0.
0. 0. 0. 0. 0. 0. 0. 0. 0. 0. 0. 0. 0. 0. 0. 0. 0. 0. 0. 0. 0. 0. 0. 0.
0. 0. 0. 0. 0. 0. 0. 0. 0. 0. 0. 0. 0. 0. 0. 0. 0. 0. 0. 0. 0. 0. 0. 0.
0. 0. 0. 0. 0. 0. 0. 0. 0. 0. 0. 0. 0. 0. 0. 0. 0. 0. 0. 0. 0. 0. 0. 0.
0. 0. 0. 0. 0. 0. 0. 0. 0. 0. 0.]
Acum_Freq_1 [0.0017006802721088337	0.002551020408163251	0.0034013605442176674	0.004251700680272084	0.005102040816326501	0.005952380952380917	0.006802721088435334	0.007653061224489751	0.008503401360544168	0.009353741496598586	0.010204081632653003	0.01105442176870742	0.011904761904761838	0.012755102040816256	0.013605442176870673	0.01445578231292509	0.015306122448979508	0.016156462585033924	0.01700680272108834	0.017857142857142756	0.01870748299319717	0.019557823129251587	0.020408163265306003	0.02125850340136042	0.022108843537414834	0.02295918367346925	0.023809523809523666	0.02465986394557808	0.025510204081632498	0.026360544217686913	0.02721088435374133	0.028061224489795745	0.02891156462585016	0.029761904761904576	0.030612244897958992	0.03146258503401341	0.03231292517006783	0.03401360544217666	0.03571428571428549	0.036564625850339906	0.03741496598639432	0.03826530612244874	0.03911564625850315	0.04251700680272082	0.04591836734693849	0.04931972789115616	0.052721088435373833	0.054421768707482665	0.0561224489795915	0.05697278911564591
Log_ocupancy_MDP_2 [-0.30103 -0.30103 -0.30103 -0.30103 -0.30103 -0.30103
-0.30103 -0.30103 -0.30103 -0.30103 -0.30103 -0.60205999
-0.60205999 -0.60205999 -0.60205999 -0.60205999 -0.60205999 -0.60205999
-0.60205999 -0.60205999 -0.60205999 -0.60205999 -0.60205999 -0.60205999
-0.60205999 -0.60205999 -0.60205999 -0.60205999 -0.60205999 -0.60205999
-0.60205999 -0.60205999 -0.60205999 -0.60205999 -0.60205999 -0.60205999
-0.60205999 -0.60205999 -0.60205999 -0.60205999 -0.60205999 -0.60205999
-0.60205999 -0.60205999 -0.60205999 -0.60205999 -0.60205999 -0.60205999
-0.60205999 -0.60205999 -0.60205999 -0.60205999 -0.60205999 -0.60205999
-0.60205999 -0.60205999 -0.60205999 -0.60205999 -0.60205999 -0.60205999
-0.60205999 -0.60205999 -0.60205999 -0.60205999 -0.60205999 -0.60205999
-0.60205999 -0.60205999 -0.60205999 -0.60205999 -0.60205999 -0.60205999
-0.60205999 -0.60205999 -0.60205999 -0.60205999 -0.60205999 -0.60205999
-0.60205999 -0.60205999 -0.60205999 -0.60205999 -0.60205999 -0.60205999
-0.60205999 -0.60205999 -0.60205999 -0.60205999 -0.60205999 -0.60205999
-0.60205999 -0.60205999 -0.60205999 -0.60205999 -0.60205999 -0.60205999
-0.60205999 -0.60205999 -0.60205999 -0.60205999 -0.60205999 -0.60205999
-0.60205999 -0.60205999 -0.60205999 -0.60205999 -0.60205999 -0.60205999
-0.60205999 -0.60205999 -0.60205999 -0.60205999 -0.60205999 -0.60205999
-0.60205999 -0.60205999 -0.60205999 -0.60205999 -0.60205999 -0.60205999
-0.60205999 -0.60205999 -0.60205999 -0.60205999 -0.60205999 -0.60205999
-0.60205999 -0.60205999 -0.60205999 -0.60205999 -0.60205999 -0.60205999
-0.60205999 -0.60205999 -0.60205999 -0.60205999 -0.60205999 -0.60205999
-0.60205999 -0.60205999 -0.60205999 -0.60205999 -0.60205999 -0.60205999
-0.60205999 -0.60205999 -0.60205999 -0.60205999 -0.60205999 -0.60205999
-0.60205999 -0.60205999 -0.60205999 -0.60205999 -0.60205999 -0.60205999
-0.60205999 -0.60205999 -0.60205999 -0.60205999 -0.60205999 -0.60205999
-0.60205999 -0.60205999 -0.60205999 -0.60205999 -0.60205999 -0.60205999
-0.60205999 -0.60205999 -0.60205999 -0.60205999 -0.60205999 -0.60205999
-0.60205999 -0.60205999 -0.60205999 -0.60205999 -0.60205999 -0.60205999
-0.60205999 -0.60205999 -0.60205999 -0.60205999 -0.60205999 -0.60205999
-0.60205999 -0.60205999 -0.60205999 -0.60205999 -0.60205999 -0.60205999
-0.60205999 -0.60205999 -0.60205999 -0.60205999 -0.60205999 -0.60205999
-0.60205999 -0.60205999 -0.60205999 -0.60205999 -0.60205999 -0.60205999
-0.60205999 -0.60205999 -0.60205999 -0.60205999 -0.60205999 -0.60205999
-0.60205999 -0.60205999 -0.60205999 -0.60205999 -0.60205999 -0.60205999
-0.60205999 -0.60205999 -0.60205999 -0.60205999 -0.60205999 -0.60205999
-0.60205999 -0.60205999 -0.60205999 -0.60205999 -0.60205999 -0.60205999
-0.60205999 -0.60205999 -0.60205999 -0.60205999 -0.60205999 -0.60205999
-0.60205999 -0.60205999 -0.60205999 -0.60205999 -0.60205999 -0.60205999
-0.60205999 -0.60205999 -0.60205999 -0.60205999 -0.60205999 -0.60205999
-0.60205999 -0.60205999 -0.60205999 -0.60205999 -0.60205999 -0.60205999
-0.60205999 -0.60205999 -0.60205999 -0.60205999 -0.60205999 -0.60205999
-0.60205999 -0.60205999 -0.60205999 -0.60205999 -0.60205999 -0.60205999
-0.60205999 -0.60205999 -0.60205999 -0.60205999 -0.60205999 -0.60205999
-0.60205999 -0.60205999 -0.60205999 -0.60205999 -0.60205999 -0.60205999
-0.60205999 -0.60205999 -0.60205999 -0.60205999 -0.60205999 -0.60205999
-0.60205999 -0.60205999 -0.60205999 -0.60205999 -0.60205999 -0.60205999
-0.60205999 -0.60205999 -0.60205999 -0.60205999 -0.60205999 -0.60205999
-0.60205999 -0.60205999 -0.60205999 -0.60205999 -0.60205999 -0.60205999
-0.60205999 -0.60205999 -0.60205999 -0.60205999 -0.60205999 -0.60205999
-0.60205999 -0.60205999 -0.60205999 -0.60205999 -0.60205999 -0.60205999
-0.60205999 -0.60205999 -0.60205999 -0.60205999 -0.60205999 -0.60205999
-0.60205999 -0.60205999 -0.60205999 -0.60205999 -0.60205999 -0.60205999
-0.60205999 -0.60205999 -0.60205999 -0.60205999 -0.60205999 -0.60205999
-0.60205999 -0.60205999 -0.60205999 -0.60205999 -0.60205999 -0.60205999
-0.60205999 -0.60205999 -0.60205999 -0.60205999 -0.60205999 -0.60205999
-0.60205999 -0.60205999 -0.60205999 -0.60205999 -0.60205999 -0.60205999
-0.60205999 -0.60205999 -0.60205999 -0.60205999 -0.60205999 -0.60205999
-0.60205999 -0.60205999 -0.60205999 -0.60205999 -0.60205999 -0.60205999
-0.60205999 -0.60205999 -0.60205999 -0.60205999 -0.60205999 -0.60205999
-0.60205999 -0.60205999 -0.60205999 -0.60205999 -0.60205999 -0.60205999
-0.60205999 -0.60205999 -0.60205999 -0.60205999 -0.60205999 -0.60205999
-0.60205999 -0.60205999 -0.60205999 -0.60205999 -0.60205999 -0.60205999
-0.60205999 -0.60205999 -0.60205999 -0.60205999 -0.60205999 -0.60205999
-0.60205999 -0.60205999 -0.60205999 -0.60205999 -0.60205999 -0.60205999
-0.60205999 -0.60205999 -0.60205999 -0.60205999 -0.60205999 -0.60205999
-0.60205999 -0.60205999 -0.60205999 -0.60205999 -0.60205999 -0.60205999
-0.60205999 -0.60205999 -0.60205999 -0.60205999 -0.60205999 -0.60205999
-0.60205999 -0.60205999 -0.60205999 -0.60205999 -0.60205999 -0.60205999
-0.60205999 -0.60205999 -0.60205999 -0.60205999 -0.60205999 -0.60205999
-0.60205999 -0.60205999 -0.60205999 -0.60205999 -0.60205999 -0.60205999
-0.60205999 -0.60205999 -0.60205999 -0.60205999 -0.60205999 -0.60205999
-0.60205999 -0.60205999 -0.60205999 -0.60205999 -0.60205999 -0.60205999
-0.60205999 -0.60205999 -0.60205999 -0.60205999 -0.60205999 -0.60205999
-0.60205999 -0.60205999 -0.60205999 -0.60205999 -0.60205999 -0.60205999
-0.60205999 -0.60205999 -0.60205999 -0.60205999 -0.60205999 -0.60205999
-0.60205999 -0.60205999 -0.60205999 -0.60205999 -0.60205999 -0.60205999
-0.60205999 -0.60205999 -0.60205999 -0.60205999 -0.60205999 -0.60205999
-0.60205999 -0.60205999 -0.60205999 -0.60205999 -0.60205999 -0.60205999
-0.60205999 -0.60205999 -0.60205999 -0.60205999 -0.60205999 -0.60205999
-0.60205999 -0.60205999 -0.60205999 -0.60205999 -0.60205999 -0.60205999
-0.60205999 -0.60205999 -0.60205999 -0.60205999 -0.60205999 -0.60205999
-0.60205999 -0.60205999 -0.60205999 -0.60205999 -0.60205999 -0.60205999
-0.60205999 -0.60205999 -0.60205999 -0.60205999 -0.60205999 -0.60205999
-0.60205999 -0.60205999 -0.60205999 -0.60205999 -0.60205999 -0.60205999
-0.60205999 -0.60205999 -0.60205999 -0.60205999 -0.60205999 -0.60205999
-0.60205999 -0.60205999 -0.60205999 -0.60205999 -0.60205999 -0.60205999
-0.60205999 -0.60205999 -0.60205999 -0.60205999 -0.60205999 -0.60205999
-0.60205999 -0.60205999 -0.60205999 -0.60205999 -0.60205999 -0.60205999
-0.60205999 -0.60205999 -0.60205999 -0.60205999 -0.60205999 -0.60205999
-0.60205999 -0.60205999 -0.60205999 -0.60205999 -0.60205999 -0.60205999
-0.60205999 -0.60205999 -0.60205999 -0.60205999 -0.60205999 -0.60205999
-0.60205999 -0.60205999 -0.60205999 -0.60205999 -0.60205999 -0.60205999
-0.60205999 -0.60205999 -0.60205999 -0.60205999 -0.60205999 -0.60205999
-0.60205999 -0.60205999 -0.60205999 -0.60205999 -0.60205999 -0.60205999
-0.60205999 -0.60205999 -0.60205999 -0.60205999 -0.60205999 -0.60205999
-0.60205999 -0.60205999 -0.60205999 -0.60205999 -0.60205999 -0.60205999
-0.60205999 -0.60205999 -0.60205999 -0.60205999 -0.60205999 -0.60205999
-0.60205999 -0.60205999 -0.60205999 -0.60205999 -0.60205999 -0.60205999
-0.60205999 -0.60205999 -0.60205999 -0.60205999 -0.60205999 -0.60205999
-0.60205999 -0.60205999 -0.60205999 -0.60205999 -0.60205999 -0.60205999
-0.60205999 -0.60205999 -0.60205999 -0.60205999 -0.60205999 -0.60205999
-0.60205999 -0.60205999 -0.60205999 -0.60205999 -0.60205999 -0.60205999
-0.60205999 -0.60205999 -0.60205999 -0.60205999 -0.60205999 -0.60205999
-0.60205999 -0.60205999 -0.60205999 -0.60205999 -0.60205999 -0.60205999
-0.60205999 -0.60205999 -0.60205999 -0.60205999 -0.60205999 -0.60205999
-0.60205999 -0.60205999 -0.60205999 -0.60205999 -0.60205999 -0.60205999
-0.60205999 -0.60205999 -0.60205999 -0.60205999 -0.60205999 -0.60205999
-0.60205999 -0.60205999 -0.60205999 -0.60205999 -0.60205999 -0.60205999
-0.60205999 -0.60205999 -0.60205999 -0.60205999 -0.60205999 -0.60205999
-0.60205999 -0.60205999 -0.60205999 -0.60205999 -0.60205999 -0.60205999
-0.60205999 -0.60205999 -0.60205999 -0.60205999 -0.60205999 -0.60205999
-0.60205999 -0.60205999 -0.60205999 -0.60205999 -0.60205999]
Acum_Freq_2 [0.0008503401360544169	0.0017006802721088337	0.002551020408163251	0.0034013605442176674	0.004251700680272084	0.005102040816326501	0.005952380952380917	0.006802721088435334	0.007653061224489751	0.009353741496598584	0.011054421768707417	0.01275510204081625	0.013605442176870668	0.014455782312925086	0.015306122448979503	0.01615646258503392	0.017006802721088336	0.017857142857142752	0.018707482993197168	0.019557823129251584	0.020408163265306	0.021258503401360415	0.02210884353741483	0.022959183673469247	0.023809523809523662	0.024659863945578078	0.025510204081632494	0.02636054421768691	0.027210884353741326	0.02806122448979574	0.028911564625850157	0.029761904761904573	0.03061224489795899	0.031462585034013404	0.03231292517006782	0.033163265306122236	0.03401360544217665	0.03486394557823107	0.03571428571428548	0.0365646258503399	0.037414965986394315	0.03826530612244873	0.039115646258503146	0.03996598639455756	0.04081632653061198	0.041666666666666394	0.04251700680272081	0.043367346938775225	0.04506802721088406	0.04676870748299289
Log_ocupancy_MDP_3 [-0.60205999 -0.60205999 -0.60205999 -0.60205999 -0.60205999 -0.60205999
-0.60205999 -0.60205999 -0.60205999 -0.60205999 -0.60205999 -0.90308999
-0.90308999 -0.90308999 -0.90308999 -0.90308999 -0.90308999 -0.90308999
-0.90308999 -0.90308999 -0.90308999 -0.90308999 -0.90308999 -0.90308999
-0.90308999 -0.90308999 -0.90308999 -0.90308999 -0.90308999 -0.90308999
-0.90308999 -0.90308999 -0.90308999 -0.90308999 -0.90308999 -0.90308999
-1.20411998 -1.20411998 -1.20411998 -1.20411998 -1.20411998 -1.20411998
-1.20411998 -1.20411998 -1.20411998 -1.20411998 -1.20411998 -1.20411998
-1.20411998 -1.20411998 -1.20411998 -1.20411998 -1.20411998 -1.20411998
-1.20411998 -1.20411998 -1.20411998 -1.20411998 -1.20411998 -1.20411998
-1.20411998 -1.20411998 -1.20411998 -1.20411998 -1.20411998 -1.20411998
-1.20411998 -1.20411998 -1.20411998 -1.20411998 -1.20411998 -1.20411998
-1.20411998 -1.20411998 -1.20411998 -1.20411998 -1.20411998 -1.20411998
-1.20411998 -1.20411998 -1.20411998 -1.20411998 -1.20411998 -1.20411998
-1.20411998 -1.20411998 -1.20411998 -1.20411998 -1.20411998 -1.20411998
-1.20411998 -1.20411998 -1.20411998 -1.20411998 -1.20411998 -1.20411998
-1.20411998 -1.20411998 -1.20411998 -1.20411998 -1.20411998 -1.20411998
-1.20411998 -1.20411998 -1.20411998 -1.20411998 -1.20411998 -1.20411998
-1.20411998 -1.20411998 -1.20411998 -1.20411998 -1.20411998 -1.20411998
-1.20411998 -1.20411998 -1.20411998 -1.20411998 -1.20411998 -1.20411998
-1.20411998 -1.20411998 -1.20411998 -1.20411998 -1.20411998 -1.20411998
-1.20411998 -1.20411998 -1.20411998 -1.20411998 -1.20411998 -1.20411998
-1.20411998 -1.20411998 -1.20411998 -1.20411998 -1.20411998 -1.20411998
-1.20411998 -1.20411998 -1.20411998 -1.20411998 -1.20411998 -1.20411998
-1.20411998 -1.20411998 -1.20411998 -1.20411998 -1.20411998 -1.20411998
-1.20411998 -1.20411998 -1.20411998 -1.20411998 -1.20411998 -1.20411998
-1.20411998 -1.20411998 -1.20411998 -1.20411998 -1.20411998 -1.20411998
-1.20411998 -1.20411998 -1.20411998 -1.20411998 -1.20411998 -1.20411998
-1.20411998 -1.20411998 -1.20411998 -1.20411998 -1.20411998 -1.20411998
-1.20411998 -1.20411998 -1.20411998 -1.20411998 -1.20411998 -1.20411998
-1.20411998 -1.20411998 -1.20411998 -1.20411998 -1.20411998 -1.20411998
-1.20411998 -1.20411998 -1.20411998 -1.20411998 -1.20411998 -1.20411998
-1.20411998 -1.20411998 -1.20411998 -1.20411998 -1.20411998 -1.20411998
-1.20411998 -1.20411998 -1.20411998 -1.20411998 -1.20411998 -1.20411998
-1.20411998 -1.20411998 -1.20411998 -1.20411998 -1.20411998 -1.20411998
-1.20411998 -1.20411998 -1.20411998 -1.20411998 -1.20411998 -1.20411998
-1.20411998 -1.20411998 -1.20411998 -1.20411998 -1.20411998 -1.20411998
-1.20411998 -1.20411998 -1.20411998 -1.20411998 -1.20411998 -1.20411998
-1.20411998 -1.20411998 -1.20411998 -1.20411998 -1.20411998 -1.20411998
-1.20411998 -1.20411998 -1.20411998 -1.20411998 -1.20411998 -1.20411998
-1.20411998 -1.20411998 -1.20411998 -1.20411998 -1.20411998 -1.20411998
-1.20411998 -1.20411998 -1.20411998 -1.20411998 -1.20411998 -1.20411998
-1.20411998 -1.20411998 -1.20411998 -1.20411998 -1.20411998 -1.20411998
-1.20411998 -1.20411998 -1.20411998 -1.20411998 -1.20411998 -1.20411998
-1.20411998 -1.20411998 -1.20411998 -1.20411998 -1.20411998 -1.20411998
-1.20411998 -1.20411998 -1.20411998 -1.20411998 -1.20411998 -1.20411998
-1.20411998 -1.20411998 -1.20411998 -1.20411998 -1.20411998 -1.20411998
-1.20411998 -1.20411998 -1.20411998 -1.20411998 -1.20411998 -1.20411998
-1.20411998 -1.20411998 -1.20411998 -1.20411998 -1.20411998 -1.20411998
-1.20411998 -1.20411998 -1.20411998 -1.20411998 -1.20411998 -1.20411998
-1.20411998 -1.20411998 -1.20411998 -1.20411998 -1.20411998 -1.20411998
-1.20411998 -1.20411998 -1.20411998 -1.20411998 -1.20411998 -1.20411998
-1.20411998 -1.20411998 -1.20411998 -1.20411998 -1.20411998 -1.20411998
-1.20411998 -1.20411998 -1.20411998 -1.20411998 -1.20411998 -1.20411998
-1.20411998 -1.20411998 -1.20411998 -1.20411998 -1.20411998 -1.20411998
-1.20411998 -1.20411998 -1.20411998 -1.20411998 -1.20411998 -1.20411998
-1.20411998 -1.20411998 -1.20411998 -1.20411998 -1.20411998 -1.20411998
-1.20411998 -1.20411998 -1.20411998 -1.20411998 -1.20411998 -1.20411998
-1.20411998 -1.20411998 -1.20411998 -1.20411998 -1.20411998 -1.20411998
-1.20411998 -1.20411998 -1.20411998 -1.20411998 -1.20411998 -1.20411998
-1.20411998 -1.20411998 -1.20411998 -1.20411998 -1.20411998 -1.20411998
-1.20411998 -1.20411998 -1.20411998 -1.20411998 -1.20411998 -1.20411998
-1.20411998 -1.20411998 -1.20411998 -1.20411998 -1.20411998 -1.20411998
-1.20411998 -1.20411998 -1.20411998 -1.20411998 -1.20411998 -1.20411998
-1.20411998 -1.20411998 -1.20411998 -1.20411998 -1.20411998 -1.20411998
-1.20411998 -1.20411998 -1.20411998 -1.20411998 -1.20411998 -1.20411998
-1.20411998 -1.20411998 -1.20411998 -1.20411998 -1.20411998 -1.20411998
-1.20411998 -1.20411998 -1.20411998 -1.20411998 -1.20411998 -1.20411998
-1.20411998 -1.20411998 -1.20411998 -1.20411998 -1.20411998 -1.20411998
-1.20411998 -1.20411998 -1.20411998 -1.20411998 -1.20411998 -1.20411998
-1.20411998 -1.20411998 -1.20411998 -1.20411998 -1.20411998 -1.20411998
-1.20411998 -1.20411998 -1.20411998 -1.20411998 -1.20411998 -1.20411998
-1.20411998 -1.20411998 -1.20411998 -1.20411998 -1.20411998 -1.20411998
-1.20411998 -1.20411998 -1.20411998 -1.20411998 -1.20411998 -1.20411998
-1.20411998 -1.20411998 -1.20411998 -1.20411998 -1.20411998 -1.20411998
-1.20411998 -1.20411998 -1.20411998 -1.20411998 -1.20411998 -1.20411998
-1.20411998 -1.20411998 -1.20411998 -1.20411998 -1.20411998 -1.20411998
-1.20411998 -1.20411998 -1.20411998 -1.20411998 -1.20411998 -1.20411998
-1.20411998 -1.20411998 -1.20411998 -1.20411998 -1.20411998 -1.20411998
-1.20411998 -1.20411998 -1.20411998 -1.20411998 -1.20411998 -1.20411998
-1.20411998 -1.20411998 -1.20411998 -1.20411998 -1.20411998 -1.20411998
-1.20411998 -1.20411998 -1.20411998 -1.20411998 -1.20411998 -1.20411998
-1.20411998 -1.20411998 -1.20411998 -1.20411998 -1.20411998 -1.20411998
-1.20411998 -1.20411998 -1.20411998 -1.20411998 -1.20411998 -1.20411998
-1.20411998 -1.20411998 -1.20411998 -1.20411998 -1.20411998 -1.20411998
-1.20411998 -1.20411998 -1.20411998 -1.20411998 -1.20411998 -1.20411998
-1.20411998 -1.20411998 -1.20411998 -1.20411998 -1.20411998 -1.20411998
-1.20411998 -1.20411998 -1.20411998 -1.20411998 -1.20411998 -1.20411998
-1.20411998 -1.20411998 -1.20411998 -1.20411998 -1.20411998 -1.20411998
-1.20411998 -1.20411998 -1.20411998 -1.20411998 -1.20411998 -1.20411998
-1.20411998 -1.20411998 -1.20411998 -1.20411998 -1.20411998 -1.20411998
-1.20411998 -1.20411998 -1.20411998 -1.20411998 -1.20411998 -1.20411998
-1.20411998 -1.20411998 -1.20411998 -1.20411998 -1.20411998 -1.20411998
-1.20411998 -1.20411998 -1.20411998 -1.20411998 -1.20411998 -1.20411998
-1.20411998 -1.20411998 -1.20411998 -1.20411998 -1.20411998 -1.20411998
-1.20411998 -1.20411998 -1.20411998 -1.20411998 -1.20411998 -1.20411998
-1.20411998 -1.20411998 -1.20411998 -1.20411998 -1.20411998 -1.20411998
-1.20411998 -1.20411998 -1.20411998 -1.20411998 -1.20411998 -1.20411998
-1.20411998 -1.20411998 -1.20411998 -1.20411998 -1.20411998 -1.20411998
-1.20411998 -1.20411998 -1.20411998 -1.20411998 -1.20411998 -1.20411998
-1.20411998 -1.20411998 -1.20411998 -1.20411998 -1.20411998 -1.20411998
-1.20411998 -1.20411998 -1.20411998 -1.20411998 -1.20411998 -1.20411998
-1.20411998 -1.20411998 -1.20411998 -1.20411998 -1.20411998 -1.20411998
-1.20411998 -1.20411998 -1.20411998 -1.20411998 -1.20411998 -1.20411998
-1.20411998 -1.20411998 -1.20411998 -1.20411998 -1.20411998 -1.20411998
-1.20411998 -1.20411998 -1.20411998 -1.20411998 -1.20411998 -1.20411998
-1.20411998 -1.20411998 -1.20411998 -1.20411998 -1.20411998 -1.20411998
-1.20411998 -1.20411998 -1.20411998 -1.20411998 -1.20411998 -1.20411998
-1.20411998 -1.20411998 -1.20411998 -1.20411998 -1.20411998 -1.20411998
-1.20411998 -1.20411998 -1.20411998 -1.20411998 -1.20411998 -1.20411998
-1.20411998 -1.20411998 -1.20411998 -1.20411998 -1.20411998 -1.20411998
-1.20411998 -1.20411998 -1.20411998 -1.20411998 -1.20411998 -1.20411998
-1.20411998 -1.20411998 -1.20411998 -1.20411998 -1.20411998 -1.20411998
-1.20411998 -1.20411998 -1.20411998 -1.20411998 -1.20411998]
Acum_Freq_3 [0.0008503401360544169	0.0017006802721088337	0.002551020408163251	0.0034013605442176674	0.004251700680272084	0.005102040816326501	0.005952380952380917	0.006802721088435334	0.007653061224489751	0.009353741496598584	0.011054421768707417	0.011904761904761835	0.012755102040816252	0.01360544217687067	0.014455782312925087	0.015306122448979505	0.01615646258503392	0.017006802721088336	0.017857142857142752	0.018707482993197168	0.019557823129251584	0.020408163265306	0.021258503401360415	0.02210884353741483	0.023809523809523666	0.0255102040816325	0.026360544217686917	0.027210884353741333	0.02806122448979575	0.028911564625850164	0.030612244897959	0.032312925170067834	0.03316326530612225	0.034013605442176666	0.03486394557823108	0.0357142857142855	0.03741496598639433	0.038265306122448745	0.03911564625850316	0.039965986394557576	0.04081632653061199	0.04166666666666641	0.04251700680272082	0.04336734693877524	0.044217687074829655	0.04506802721088407	0.045918367346938486	0.0467687074829929	0.04761904761904732	0.048469387755101734
Log_ocupancy_MDP_4 [-0.90308999 -0.90308999 -0.90308999 -0.90308999 -0.90308999 -0.90308999
-0.90308999 -0.90308999 -0.90308999 -0.90308999 -0.90308999 -1.20411998
-1.20411998 -1.20411998 -1.20411998 -1.20411998 -1.20411998 -1.20411998
-1.20411998 -1.20411998 -1.20411998 -1.20411998 -1.20411998 -1.20411998
-1.20411998 -1.20411998 -1.20411998 -1.20411998 -1.20411998 -1.20411998
-1.20411998 -1.20411998 -1.20411998 -1.20411998 -1.20411998 -1.20411998
-1.50514998 -1.50514998 -1.50514998 -1.50514998 -1.50514998 -1.50514998
-1.50514998 -1.50514998 -1.50514998 -1.50514998 -1.50514998 -1.50514998
-1.50514998 -1.50514998 -1.50514998 -1.50514998 -1.50514998 -1.50514998
-1.50514998 -1.50514998 -1.50514998 -1.50514998 -1.50514998 -1.50514998
-1.50514998 -1.50514998 -1.50514998 -1.50514998 -1.50514998 -1.50514998
-1.50514998 -1.50514998 -1.50514998 -1.50514998 -1.50514998 -1.50514998
-1.50514998 -1.50514998 -1.50514998 -1.50514998 -1.50514998 -1.50514998
-1.50514998 -1.50514998 -1.50514998 -1.50514998 -1.50514998 -1.50514998
-1.50514998 -1.50514998 -1.50514998 -1.50514998 -1.50514998 -1.50514998
-1.50514998 -1.50514998 -1.50514998 -1.50514998 -1.50514998 -1.50514998
-1.50514998 -1.50514998 -1.50514998 -1.80617997 -1.80617997 -1.80617997
-1.80617997 -1.80617997 -1.80617997 -1.80617997 -1.80617997 -1.80617997
-1.80617997 -1.80617997 -1.80617997 -1.80617997 -1.80617997 -1.80617997
-1.80617997 -1.80617997 -1.80617997 -1.80617997 -1.80617997 -1.80617997
-1.80617997 -1.80617997 -1.80617997 -1.80617997 -1.80617997 -1.80617997
-1.80617997 -1.80617997 -1.80617997 -1.80617997 -1.80617997 -1.80617997
-1.80617997 -1.80617997 -1.80617997 -1.80617997 -1.80617997 -1.80617997
-1.80617997 -1.80617997 -1.80617997 -1.80617997 -1.80617997 -1.80617997
-1.80617997 -1.80617997 -1.80617997 -1.80617997 -1.80617997 -1.80617997
-1.80617997 -1.80617997 -1.80617997 -1.80617997 -1.80617997 -1.80617997
-1.80617997 -1.80617997 -1.80617997 -1.80617997 -1.80617997 -1.80617997
-1.80617997 -1.80617997 -1.80617997 -1.80617997 -1.80617997 -1.80617997
-1.80617997 -1.80617997 -1.80617997 -1.80617997 -1.80617997 -1.80617997
-1.80617997 -1.80617997 -1.80617997 -1.80617997 -1.80617997 -1.80617997
-1.80617997 -1.80617997 -1.80617997 -1.80617997 -1.80617997 -1.80617997
-1.80617997 -1.80617997 -1.80617997 -1.80617997 -1.80617997 -1.80617997
-1.80617997 -1.80617997 -1.80617997 -1.80617997 -1.80617997 -1.80617997
-1.80617997 -1.80617997 -1.80617997 -1.80617997 -1.80617997 -1.80617997
-1.80617997 -1.80617997 -1.80617997 -1.80617997 -1.80617997 -1.80617997
-1.80617997 -1.80617997 -1.80617997 -1.80617997 -1.80617997 -1.80617997
-1.80617997 -1.80617997 -1.80617997 -1.80617997 -1.80617997 -1.80617997
-1.80617997 -1.80617997 -1.80617997 -1.80617997 -1.80617997 -1.80617997
-1.80617997 -1.80617997 -1.80617997 -1.80617997 -1.80617997 -1.80617997
-1.80617997 -1.80617997 -1.80617997 -1.80617997 -1.80617997 -1.80617997
-1.80617997 -1.80617997 -1.80617997 -1.80617997 -1.80617997 -1.80617997
-1.80617997 -1.80617997 -1.80617997 -1.80617997 -1.80617997 -1.80617997
-1.80617997 -1.80617997 -1.80617997 -1.80617997 -1.80617997 -1.80617997
-1.80617997 -1.80617997 -1.80617997 -1.80617997 -1.80617997 -1.80617997
-1.80617997 -1.80617997 -1.80617997 -1.80617997 -1.80617997 -1.80617997
-1.80617997 -1.80617997 -1.80617997 -1.80617997 -1.80617997 -1.80617997
-1.80617997 -1.80617997 -1.80617997 -1.80617997 -1.80617997 -1.80617997
-1.80617997 -1.80617997 -1.80617997 -1.80617997 -1.80617997 -1.80617997
-1.80617997 -1.80617997 -1.80617997 -1.80617997 -1.80617997 -1.80617997
-1.80617997 -1.80617997 -1.80617997 -1.80617997 -1.80617997 -1.80617997
-1.80617997 -1.80617997 -1.80617997 -1.80617997 -1.80617997 -1.80617997
-1.80617997 -1.80617997 -1.80617997 -1.80617997 -1.80617997 -1.80617997
-1.80617997 -1.80617997 -1.80617997 -1.80617997 -1.80617997 -1.80617997
-1.80617997 -1.80617997 -1.80617997 -1.80617997 -1.80617997 -1.80617997
-1.80617997 -1.80617997 -1.80617997 -1.80617997 -1.80617997 -1.80617997
-1.80617997 -1.80617997 -1.80617997 -1.80617997 -1.80617997 -1.80617997
-1.80617997 -1.80617997 -1.80617997 -1.80617997 -1.80617997 -1.80617997
-1.80617997 -1.80617997 -1.80617997 -1.80617997 -1.80617997 -1.80617997
-1.80617997 -1.80617997 -1.80617997 -1.80617997 -1.80617997 -1.80617997
-1.80617997 -1.80617997 -1.80617997 -1.80617997 -1.80617997 -1.80617997
-1.80617997 -1.80617997 -1.80617997 -1.80617997 -1.80617997 -1.80617997
-1.80617997 -1.80617997 -1.80617997 -1.80617997 -1.80617997 -1.80617997
-1.80617997 -1.80617997 -1.80617997 -1.80617997 -1.80617997 -1.80617997
-1.80617997 -1.80617997 -1.80617997 -1.80617997 -1.80617997 -1.80617997
-1.80617997 -1.80617997 -1.80617997 -1.80617997 -1.80617997 -1.80617997
-1.80617997 -1.80617997 -1.80617997 -1.80617997 -1.80617997 -1.80617997
-1.80617997 -1.80617997 -1.80617997 -1.80617997 -1.80617997 -1.80617997
-1.80617997 -1.80617997 -1.80617997 -1.80617997 -1.80617997 -1.80617997
-1.80617997 -1.80617997 -1.80617997 -1.80617997 -1.80617997 -1.80617997
-1.80617997 -1.80617997 -1.80617997 -1.80617997 -1.80617997 -1.80617997
-1.80617997 -1.80617997 -1.80617997 -1.80617997 -1.80617997 -1.80617997
-1.80617997 -1.80617997 -1.80617997 -1.80617997 -1.80617997 -1.80617997
-1.80617997 -1.80617997 -1.80617997 -1.80617997 -1.80617997 -1.80617997
-1.80617997 -1.80617997 -1.80617997 -1.80617997 -1.80617997 -1.80617997
-1.80617997 -1.80617997 -1.80617997 -1.80617997 -1.80617997 -1.80617997
-1.80617997 -1.80617997 -1.80617997 -1.80617997 -1.80617997 -1.80617997
-1.80617997 -1.80617997 -1.80617997 -1.80617997 -1.80617997 -1.80617997
-1.80617997 -1.80617997 -1.80617997 -1.80617997 -1.80617997 -1.80617997
-1.80617997 -1.80617997 -1.80617997 -1.80617997 -1.80617997 -1.80617997
-1.80617997 -1.80617997 -1.80617997 -1.80617997 -1.80617997 -1.80617997
-1.80617997 -1.80617997 -1.80617997 -1.80617997 -1.80617997 -1.80617997
-1.80617997 -1.80617997 -1.80617997 -1.80617997 -1.80617997 -1.80617997
-1.80617997 -1.80617997 -1.80617997 -1.80617997 -1.80617997 -1.80617997
-1.80617997 -1.80617997 -1.80617997 -1.80617997 -1.80617997 -1.80617997
-1.80617997 -1.80617997 -1.80617997 -1.80617997 -1.80617997 -1.80617997
-1.80617997 -1.80617997 -1.80617997 -1.80617997 -1.80617997 -1.80617997
-1.80617997 -1.80617997 -1.80617997 -1.80617997 -1.80617997 -1.80617997
-1.80617997 -1.80617997 -1.80617997 -1.80617997 -1.80617997 -1.80617997
-1.80617997 -1.80617997 -1.80617997 -1.80617997 -1.80617997 -1.80617997
-1.80617997 -1.80617997 -1.80617997 -1.80617997 -1.80617997 -1.80617997
-1.80617997 -1.80617997 -1.80617997 -1.80617997 -1.80617997 -1.80617997
-1.80617997 -1.80617997 -1.80617997 -1.80617997 -1.80617997 -1.80617997
-1.80617997 -1.80617997 -1.80617997 -1.80617997 -1.80617997 -1.80617997
-1.80617997 -1.80617997 -1.80617997 -1.80617997 -1.80617997 -1.80617997
-1.80617997 -1.80617997 -1.80617997 -1.80617997 -1.80617997 -1.80617997
-1.80617997 -1.80617997 -1.80617997 -1.80617997 -1.80617997 -1.80617997
-1.80617997 -1.80617997 -1.80617997 -1.80617997 -1.80617997 -1.80617997
-1.80617997 -1.80617997 -1.80617997 -1.80617997 -1.80617997 -1.80617997
-1.80617997 -1.80617997 -1.80617997 -1.80617997 -1.80617997 -1.80617997
-1.80617997 -1.80617997 -1.80617997 -1.80617997 -1.80617997 -1.80617997
-1.80617997 -1.80617997 -1.80617997 -1.80617997 -1.80617997 -1.80617997
-1.80617997 -1.80617997 -1.80617997 -1.80617997 -1.80617997 -1.80617997
-1.80617997 -1.80617997 -1.80617997 -1.80617997 -1.80617997 -1.80617997
-1.80617997 -1.80617997 -1.80617997 -1.80617997 -1.80617997 -1.80617997
-1.80617997 -1.80617997 -1.80617997 -1.80617997 -1.80617997 -1.80617997
-1.80617997 -1.80617997 -1.80617997 -1.80617997 -1.80617997 -1.80617997
-1.80617997 -1.80617997 -1.80617997 -1.80617997 -1.80617997 -1.80617997
-1.80617997 -1.80617997 -1.80617997 -1.80617997 -1.80617997 -1.80617997
-1.80617997 -1.80617997 -1.80617997 -1.80617997 -1.80617997 -1.80617997
-1.80617997 -1.80617997 -1.80617997 -1.80617997 -1.80617997 -1.80617997
-1.80617997 -1.80617997 -1.80617997 -1.80617997 -1.80617997 -1.80617997
-1.80617997 -1.80617997 -1.80617997 -1.80617997 -1.80617997 -1.80617997
-1.80617997 -1.80617997 -1.80617997 -1.80617997 -1.80617997 -1.80617997
-1.80617997 -1.80617997 -1.80617997 -1.80617997 -1.80617997]
Acum_Freq_4 [0.0008503401360544169	0.0017006802721088337	0.002551020408163251	0.0034013605442176674	0.004251700680272084	0.005102040816326501	0.005952380952380917	0.006802721088435334	0.007653061224489751	0.009353741496598584	0.011054421768707417	0.011904761904761835	0.012755102040816252	0.01360544217687067	0.014455782312925087	0.015306122448979505	0.01615646258503392	0.017006802721088336	0.017857142857142752	0.018707482993197168	0.019557823129251584	0.020408163265306	0.021258503401360415	0.02210884353741483	0.023809523809523666	0.0255102040816325	0.026360544217686917	0.027210884353741333	0.02806122448979575	0.028911564625850164	0.030612244897959	0.032312925170067834	0.03316326530612225	0.034013605442176666	0.03486394557823108	0.0357142857142855	0.03656462585033991	0.03741496598639433	0.038265306122448745	0.03911564625850316	0.039965986394557576	0.04081632653061199	0.04166666666666641	0.04251700680272082	0.04336734693877524	0.044217687074829655	0.04506802721088407	0.045918367346938486	0.04761904761904732	0.04931972789115615
Log_ocupancy_MDP_5 [-1.20411998 -1.20411998 -1.20411998 -1.20411998 -1.20411998 -1.20411998
-1.20411998 -1.20411998 -1.20411998 -1.20411998 -1.20411998 -1.32905872
-1.32905872 -1.32905872 -1.50514998 -1.50514998 -1.50514998 -1.50514998
-1.50514998 -1.50514998 -1.50514998 -1.50514998 -1.50514998 -1.50514998
-1.50514998 -1.50514998 -1.50514998 -1.50514998 -1.50514998 -1.50514998
-1.50514998 -1.50514998 -1.50514998 -1.50514998 -1.50514998 -1.50514998
-1.80617997 -1.80617997 -1.80617997 -1.80617997 -1.80617997 -1.80617997
-1.80617997 -1.80617997 -1.80617997 -1.80617997 -1.80617997 -1.80617997
-1.80617997 -1.80617997 -1.80617997 -1.80617997 -1.80617997 -1.80617997
-1.80617997 -1.80617997 -1.80617997 -1.80617997 -1.80617997 -1.80617997
-1.80617997 -1.80617997 -1.80617997 -1.80617997 -1.80617997 -1.80617997
-1.80617997 -1.80617997 -1.80617997 -1.80617997 -1.80617997 -1.80617997
-1.80617997 -1.80617997 -1.80617997 -1.80617997 -1.80617997 -1.80617997
-1.80617997 -1.80617997 -1.80617997 -1.80617997 -1.80617997 -1.80617997
-1.80617997 -1.80617997 -1.80617997 -1.80617997 -1.80617997 -1.80617997
-1.80617997 -1.80617997 -1.80617997 -1.80617997 -1.80617997 -1.80617997
-1.80617997 -1.80617997 -1.80617997 -1.93111871 -1.93111871 -2.10720997
-2.10720997 -2.10720997 -2.10720997 -2.10720997 -2.10720997 -2.10720997
-2.10720997 -2.10720997 -2.10720997 -2.10720997 -2.10720997 -2.10720997
-2.10720997 -2.10720997 -2.10720997 -2.10720997 -2.10720997 -2.10720997
-2.10720997 -2.10720997 -2.10720997 -2.10720997 -2.10720997 -2.10720997
-2.10720997 -2.10720997 -2.10720997 -2.10720997 -2.10720997 -2.10720997
-2.10720997 -2.10720997 -2.10720997 -2.10720997 -2.10720997 -2.10720997
-2.10720997 -2.10720997 -2.10720997 -2.10720997 -2.10720997 -2.10720997
-2.10720997 -2.10720997 -2.10720997 -2.10720997 -2.10720997 -2.10720997
-2.10720997 -2.10720997 -2.10720997 -2.10720997 -2.10720997 -2.10720997
-2.10720997 -2.10720997 -2.10720997 -2.10720997 -2.10720997 -2.10720997
-2.10720997 -2.10720997 -2.10720997 -2.10720997 -2.10720997 -2.10720997
-2.10720997 -2.10720997 -2.10720997 -2.10720997 -2.10720997 -2.10720997
-2.10720997 -2.10720997 -2.10720997 -2.10720997 -2.10720997 -2.10720997
-2.10720997 -2.10720997 -2.10720997 -2.10720997 -2.10720997 -2.10720997
-2.10720997 -2.10720997 -2.10720997 -2.10720997 -2.10720997 -2.10720997
-2.10720997 -2.10720997 -2.10720997 -2.10720997 -2.40823997 -2.40823997
-2.40823997 -2.40823997 -2.40823997 -2.40823997 -2.40823997 -2.40823997
-2.40823997 -2.40823997 -2.40823997 -2.40823997 -2.40823997 -2.40823997
-2.40823997 -2.40823997 -2.40823997 -2.40823997 -2.40823997 -2.40823997
-2.40823997 -2.40823997 -2.40823997 -2.40823997 -2.40823997 -2.40823997
-2.40823997 -2.40823997 -2.40823997 -2.40823997 -2.40823997 -2.40823997
-2.40823997 -2.40823997 -2.40823997 -2.40823997 -2.40823997 -2.40823997
-2.40823997 -2.40823997 -2.40823997 -2.40823997 -2.40823997 -2.40823997
-2.40823997 -2.40823997 -2.40823997 -2.40823997 -2.40823997 -2.40823997
-2.40823997 -2.40823997 -2.40823997 -2.40823997 -2.40823997 -2.40823997
-2.40823997 -2.40823997 -2.40823997 -2.40823997 -2.40823997 -2.40823997
-2.40823997 -2.40823997 -2.40823997 -2.40823997 -2.40823997 -2.40823997
-2.40823997 -2.40823997 -2.40823997 -2.40823997 -2.40823997 -2.40823997
-2.40823997 -2.40823997 -2.40823997 -2.40823997 -2.40823997 -2.40823997
-2.40823997 -2.40823997 -2.40823997 -2.40823997 -2.40823997 -2.40823997
-2.40823997 -2.40823997 -2.40823997 -2.40823997 -2.40823997 -2.40823997
-2.40823997 -2.40823997 -2.40823997 -2.40823997 -2.40823997 -2.40823997
-2.40823997 -2.40823997 -2.40823997 -2.40823997 -2.40823997 -2.40823997
-2.40823997 -2.40823997 -2.40823997 -2.40823997 -2.40823997 -2.40823997
-2.40823997 -2.40823997 -2.40823997 -2.40823997 -2.40823997 -2.40823997
-2.40823997 -2.40823997 -2.40823997 -2.40823997 -2.40823997 -2.40823997
-2.40823997 -2.40823997 -2.40823997 -2.40823997 -2.40823997 -2.40823997
-2.40823997 -2.40823997 -2.40823997 -2.40823997 -2.40823997 -2.40823997
-2.40823997 -2.40823997 -2.40823997 -2.40823997 -2.40823997 -2.40823997
-2.40823997 -2.40823997 -2.40823997 -2.40823997 -2.40823997 -2.40823997
-2.40823997 -2.40823997 -2.40823997 -2.40823997 -2.40823997 -2.40823997
-2.40823997 -2.40823997 -2.40823997 -2.40823997 -2.40823997 -2.40823997
-2.40823997 -2.40823997 -2.40823997 -2.40823997 -2.40823997 -2.40823997
-2.40823997 -2.40823997 -2.40823997 -2.40823997 -2.40823997 -2.40823997
-2.40823997 -2.40823997 -2.40823997 -2.40823997 -2.40823997 -2.40823997
-2.40823997 -2.40823997 -2.40823997 -2.40823997 -2.40823997 -2.40823997
-2.40823997 -2.40823997 -2.40823997 -2.40823997 -2.40823997 -2.40823997
-2.40823997 -2.40823997 -2.40823997 -2.40823997 -2.40823997 -2.40823997
-2.40823997 -2.40823997 -2.40823997 -2.40823997 -2.40823997 -2.40823997
-2.40823997 -2.40823997 -2.40823997 -2.40823997 -2.40823997 -2.40823997
-2.40823997 -2.40823997 -2.40823997 -2.40823997 -2.40823997 -2.40823997
-2.40823997 -2.40823997 -2.40823997 -2.40823997 -2.40823997 -2.40823997
-2.40823997 -2.40823997 -2.40823997 -2.40823997 -2.40823997 -2.40823997
-2.40823997 -2.40823997 -2.40823997 -2.40823997 -2.40823997 -2.40823997
-2.40823997 -2.40823997 -2.40823997 -2.40823997 -2.40823997 -2.40823997
-2.40823997 -2.40823997 -2.40823997 -2.40823997 -2.40823997 -2.40823997
-2.40823997 -2.40823997 -2.40823997 -2.40823997 -2.40823997 -2.40823997
-2.40823997 -2.40823997 -2.40823997 -2.40823997 -2.40823997 -2.40823997
-2.40823997 -2.40823997 -2.40823997 -2.40823997 -2.40823997 -2.40823997
-2.40823997 -2.40823997 -2.40823997 -2.40823997 -2.40823997 -2.40823997
-2.40823997 -2.40823997 -2.40823997 -2.40823997 -2.40823997 -2.40823997
-2.40823997 -2.40823997 -2.40823997 -2.40823997 -2.40823997 -2.40823997
-2.40823997 -2.40823997 -2.40823997 -2.40823997 -2.40823997 -2.40823997
-2.40823997 -2.40823997 -2.40823997 -2.40823997 -2.40823997 -2.40823997
-2.40823997 -2.40823997 -2.40823997 -2.40823997 -2.40823997 -2.40823997
-2.40823997 -2.40823997 -2.40823997 -2.40823997 -2.40823997 -2.40823997
-2.40823997 -2.40823997 -2.40823997 -2.40823997 -2.40823997 -2.40823997
-2.40823997 -2.40823997 -2.40823997 -2.40823997 -2.40823997 -2.40823997
-2.40823997 -2.40823997 -2.40823997 -2.40823997 -2.40823997 -2.40823997
-2.40823997 -2.40823997 -2.40823997 -2.40823997 -2.40823997 -2.40823997
-2.40823997 -2.40823997 -2.40823997 -2.40823997 -2.40823997 -2.40823997
-2.40823997 -2.40823997 -2.40823997 -2.40823997 -2.40823997 -2.40823997
-2.40823997 -2.40823997 -2.40823997 -2.40823997 -2.40823997 -2.40823997
-2.40823997 -2.40823997 -2.40823997 -2.40823997 -2.40823997 -2.40823997
-2.40823997 -2.40823997 -2.40823997 -2.40823997 -2.40823997 -2.40823997
-2.40823997 -2.40823997 -2.40823997 -2.40823997 -2.40823997 -2.40823997
-2.40823997 -2.40823997 -2.40823997 -2.40823997 -2.40823997 -2.40823997
-2.40823997 -2.40823997 -2.40823997 -2.40823997 -2.40823997 -2.40823997
-2.40823997 -2.40823997 -2.40823997 -2.40823997 -2.40823997 -2.40823997
-2.40823997 -2.40823997 -2.40823997 -2.40823997 -2.40823997 -2.40823997
-2.40823997 -2.40823997 -2.40823997 -2.40823997 -2.40823997 -2.40823997
-2.40823997 -2.40823997 -2.40823997 -2.40823997 -2.40823997 -2.40823997
-2.40823997 -2.40823997 -2.40823997 -2.40823997 -2.40823997 -2.40823997
-2.40823997 -2.40823997 -2.40823997 -2.40823997 -2.40823997 -2.40823997
-2.40823997 -2.40823997 -2.40823997 -2.40823997 -2.40823997 -2.40823997
-2.40823997 -2.40823997 -2.40823997 -2.40823997 -2.40823997 -2.40823997
-2.40823997 -2.40823997 -2.40823997 -2.40823997 -2.40823997 -2.40823997
-2.40823997 -2.40823997 -2.40823997 -2.40823997 -2.40823997 -2.40823997
-2.40823997 -2.40823997 -2.40823997 -2.40823997 -2.40823997 -2.40823997
-2.40823997 -2.40823997 -2.40823997 -2.40823997 -2.40823997 -2.40823997
-2.40823997 -2.40823997 -2.40823997 -2.40823997 -2.40823997 -2.40823997
-2.40823997 -2.40823997 -2.40823997 -2.40823997 -2.40823997 -2.40823997
-2.40823997 -2.40823997 -2.40823997 -2.40823997 -2.40823997 -2.40823997
-2.40823997 -2.40823997 -2.40823997 -2.40823997 -2.40823997 -2.40823997
-2.40823997 -2.40823997 -2.40823997 -2.40823997 -2.40823997 -2.40823997
-2.40823997 -2.40823997 -2.40823997 -2.40823997 -2.40823997 -2.40823997
-2.40823997 -2.40823997 -2.40823997 -2.40823997]
Acum_Freq_5 [0.0008517887563884107	0.0017035775127768214	0.002555366269165232	0.003407155025553643	0.004258943781942054	0.005110732538330465	0.005962521294718876	0.006814310051107287	0.0076660988074956984	0.00936967632027252	0.011073253833049343	0.011925042589437754	0.012776831345826165	0.013628620102214576	0.014480408858602987	0.015332197614991399	0.01618398637137981	0.01703577512776822	0.01788756388415663	0.018739352640545038	0.019591141396933447	0.020442930153321857	0.021294718909710266	0.022146507666098676	0.022998296422487085	0.023850085178875494	0.024701873935263904	0.026405451448040726	0.028109028960817548	0.028960817717205958	0.029812606473594367	0.030664395229982776	0.03151618398637119	0.03321976149914801	0.03492333901192483	0.035775127768313236	0.036626916524701646	0.037478705281090055	0.038330494037478464	0.039182282793866874	0.04003407155025528	0.04088586030664369	0.0417376490630321	0.04258943781942051	0.04344122657580892	0.04429301533219733	0.04514480408858574	0.04599659284497415	0.04770017035775097	0.04940374787052779
Log_ocupancy_MDP_6 [-1.32905872 -1.32905872 -1.32905872 -1.32905872 -1.32905872 -1.45399746
-1.45399746 -1.45399746 -1.50514998 -1.50514998 -1.50514998 -1.50514998
-1.50514998 -1.50514998 -1.63008871 -1.80617997 -1.80617997 -1.80617997
-1.80617997 -1.80617997 -1.80617997 -1.80617997 -1.80617997 -1.80617997
-1.80617997 -1.80617997 -1.80617997 -1.80617997 -1.80617997 -1.80617997
-1.80617997 -1.80617997 -1.80617997 -1.80617997 -1.80617997 -1.80617997
-1.93111871 -1.93111871 -1.93111871 -1.93111871 -2.05605745 -2.10720997
-2.10720997 -2.10720997 -2.10720997 -2.10720997 -2.10720997 -2.10720997
-2.10720997 -2.10720997 -2.10720997 -2.10720997 -2.10720997 -2.10720997
-2.10720997 -2.10720997 -2.10720997 -2.10720997 -2.10720997 -2.10720997
-2.10720997 -2.10720997 -2.10720997 -2.10720997 -2.10720997 -2.10720997
-2.10720997 -2.10720997 -2.10720997 -2.10720997 -2.10720997 -2.10720997
-2.10720997 -2.10720997 -2.10720997 -2.10720997 -2.10720997 -2.10720997
-2.10720997 -2.10720997 -2.10720997 -2.10720997 -2.10720997 -2.10720997
-2.10720997 -2.10720997 -2.10720997 -2.10720997 -2.10720997 -2.10720997
-2.10720997 -2.10720997 -2.10720997 -2.10720997 -2.10720997 -2.10720997
-2.10720997 -2.10720997 -2.10720997 -2.10720997 -2.23214871 -2.23214871
-2.23214871 -2.23214871 -2.23214871 -2.23214871 -2.23214871 -2.23214871
-2.23214871 -2.40823997 -2.40823997 -2.40823997 -2.40823997 -2.40823997
-2.40823997 -2.40823997 -2.40823997 -2.40823997 -2.40823997 -2.40823997
-2.40823997 -2.40823997 -2.40823997 -2.40823997 -2.40823997 -2.40823997
-2.40823997 -2.40823997 -2.40823997 -2.40823997 -2.40823997 -2.40823997
-2.40823997 -2.40823997 -2.40823997 -2.40823997 -2.40823997 -2.40823997
-2.40823997 -2.40823997 -2.40823997 -2.40823997 -2.40823997 -2.40823997
-2.40823997 -2.40823997 -2.40823997 -2.40823997 -2.40823997 -2.40823997
-2.40823997 -2.40823997 -2.40823997 -2.40823997 -2.40823997 -2.40823997
-2.40823997 -2.40823997 -2.40823997 -2.40823997 -2.40823997 -2.40823997
-2.40823997 -2.40823997 -2.40823997 -2.40823997 -2.40823997 -2.40823997
-2.40823997 -2.40823997 -2.40823997 -2.40823997 -2.40823997 -2.40823997
-2.40823997 -2.40823997 -2.40823997 -2.40823997 -2.40823997 -2.40823997
-2.40823997 -2.40823997 -2.40823997 -2.40823997 -2.40823997 -2.40823997
-2.40823997 -2.40823997 -2.40823997 -2.40823997 -2.40823997 -2.40823997
-2.40823997 -2.40823997 -2.40823997 -2.5331787 -2.5331787 -2.70926996
-2.70926996 -2.70926996 -2.70926996 -2.70926996 -2.70926996 -2.70926996
-2.70926996 -2.70926996 -2.70926996 -2.70926996 -2.70926996 -2.70926996
-2.70926996 -2.70926996 -2.70926996 -2.70926996 -2.70926996 -2.70926996
-2.70926996 -2.70926996 -2.70926996 -2.70926996 -2.70926996 -2.70926996
-2.70926996 -2.70926996 -2.70926996 -2.70926996 -2.70926996 -2.70926996
-2.70926996 -2.70926996 -2.70926996 -2.70926996 -2.70926996 -2.70926996
-2.70926996 -2.70926996 -2.70926996 -2.70926996 -2.70926996 -2.70926996
-2.70926996 -2.70926996 -2.70926996 -2.70926996 -2.70926996 -2.70926996
-2.70926996 -2.70926996 -2.70926996 -2.70926996 -2.70926996 -2.70926996
-2.70926996 -2.70926996 -2.70926996 -2.70926996 -2.70926996 -2.70926996
-2.70926996 -2.70926996 -2.70926996 -2.70926996 -2.70926996 -2.70926996
-2.70926996 -2.70926996 -2.70926996 -2.70926996 -2.70926996 -2.70926996
-2.70926996 -2.70926996 -2.70926996 -2.70926996 -2.70926996 -2.70926996
-2.70926996 -2.70926996 -2.70926996 -2.70926996 -2.70926996 -2.70926996
-2.70926996 -2.70926996 -2.70926996 -2.70926996 -2.70926996 -2.70926996
-2.70926996 -2.70926996 -2.70926996 -2.70926996 -2.70926996 -2.70926996
-2.70926996 -2.70926996 -2.70926996 -2.70926996 -2.70926996 -2.70926996
-2.70926996 -2.70926996 -2.70926996 -2.70926996 -2.70926996 -2.70926996
-2.70926996 -2.70926996 -2.70926996 -2.70926996 -2.70926996 -2.70926996
-2.70926996 -2.70926996 -2.70926996 -2.70926996 -2.70926996 -2.70926996
-2.70926996 -2.70926996 -2.70926996 -2.70926996 -2.70926996 -2.70926996
-2.70926996 -2.70926996 -2.70926996 -2.70926996 -2.70926996 -2.70926996
-2.70926996 -2.70926996 -2.70926996 -2.70926996 -2.70926996 -2.70926996
-2.70926996 -2.70926996 -2.70926996 -2.70926996 -2.70926996 -2.70926996
-2.70926996 -2.70926996 -2.70926996 -2.70926996 -2.70926996 -2.70926996
-2.70926996 -2.70926996 -2.70926996 -2.70926996 -3.01029996 -3.01029996
-3.01029996 -3.01029996 -3.01029996 -3.01029996 -3.01029996 -3.01029996
-3.01029996 -3.01029996 -3.01029996 -3.01029996 -3.01029996 -3.01029996
-3.01029996 -3.01029996 -3.01029996 -3.01029996 -3.01029996 -3.01029996
-3.01029996 -3.01029996 -3.01029996 -3.01029996 -3.01029996 -3.01029996
-3.01029996 -3.01029996 -3.01029996 -3.01029996 -3.01029996 -3.01029996
-3.01029996 -3.01029996 -3.01029996 -3.01029996 -3.01029996 -3.01029996
-3.01029996 -3.01029996 -3.01029996 -3.01029996 -3.01029996 -3.01029996
-3.01029996 -3.01029996 -3.01029996 -3.01029996 -3.01029996 -3.01029996
-3.01029996 -3.01029996 -3.01029996 -3.01029996 -3.01029996 -3.01029996
-3.01029996 -3.01029996 -3.01029996 -3.01029996 -3.01029996 -3.01029996
-3.01029996 -3.01029996 -3.01029996 -3.01029996 -3.01029996 -3.01029996
-3.01029996 -3.01029996 -3.01029996 -3.01029996 -3.01029996 -3.01029996
-3.01029996 -3.01029996 -3.01029996 -3.01029996 -3.01029996 -3.01029996
-3.01029996 -3.01029996 -3.01029996 -3.01029996 -3.01029996 -3.01029996
-3.01029996 -3.01029996 -3.01029996 -3.01029996 -3.01029996 -3.01029996
-3.01029996 -3.01029996 -3.01029996 -3.01029996 -3.01029996 -3.01029996
-3.01029996 -3.01029996 -3.01029996 -3.01029996 -3.01029996 -3.01029996
-3.01029996 -3.01029996 -3.01029996 -3.01029996 -3.01029996 -3.01029996
-3.01029996 -3.01029996 -3.01029996 -3.01029996 -3.01029996 -3.01029996
-3.01029996 -3.01029996 -3.01029996 -3.01029996 -3.01029996 -3.01029996
-3.01029996 -3.01029996 -3.01029996 -3.01029996 -3.01029996 -3.01029996
-3.01029996 -3.01029996 -3.01029996 -3.01029996 -3.01029996 -3.01029996
-3.01029996 -3.01029996 -3.01029996 -3.01029996 -3.01029996 -3.01029996
-3.01029996 -3.01029996 -3.01029996 -3.01029996 -3.01029996 -3.01029996
-3.01029996 -3.01029996 -3.01029996 -3.01029996 -3.01029996 -3.01029996
-3.01029996 -3.01029996 -3.01029996 -3.01029996 -3.01029996 -3.01029996
-3.01029996 -3.01029996 -3.01029996 -3.01029996 -3.01029996 -3.01029996
-3.01029996 -3.01029996 -3.01029996 -3.01029996 -3.01029996 -3.01029996
-3.01029996 -3.01029996 -3.01029996 -3.01029996 -3.01029996 -3.01029996
-3.01029996 -3.01029996 -3.01029996 -3.01029996 -3.01029996 -3.01029996
-3.01029996 -3.01029996 -3.01029996 -3.01029996 -3.01029996 -3.01029996
-3.01029996 -3.01029996 -3.01029996 -3.01029996 -3.01029996 -3.01029996
-3.01029996 -3.01029996 -3.01029996 -3.01029996 -3.01029996 -3.01029996
-3.01029996 -3.01029996 -3.01029996 -3.01029996 -3.01029996 -3.01029996
-3.01029996 -3.01029996 -3.01029996 -3.01029996 -3.01029996 -3.01029996
-3.01029996 -3.01029996 -3.01029996 -3.01029996 -3.01029996 -3.01029996
-3.01029996 -3.01029996 -3.01029996 -3.01029996 -3.01029996 -3.01029996
-3.01029996 -3.01029996 -3.01029996 -3.01029996 -3.01029996 -3.01029996
-3.01029996 -3.01029996 -3.01029996 -3.01029996 -3.01029996 -3.01029996
-3.01029996 -3.01029996 -3.01029996 -3.01029996 -3.01029996 -3.01029996
-3.01029996 -3.01029996 -3.01029996 -3.01029996 -3.01029996 -3.01029996
-3.01029996 -3.01029996 -3.01029996 -3.01029996 -3.01029996 -3.01029996
-3.01029996 -3.01029996 -3.01029996 -3.01029996 -3.01029996 -3.01029996
-3.01029996 -3.01029996 -3.01029996 -3.01029996 -3.01029996 -3.01029996
-3.01029996 -3.01029996 -3.01029996 -3.01029996 -3.01029996 -3.01029996
-3.01029996 -3.01029996 -3.01029996 -3.01029996 -3.01029996 -3.01029996
-3.01029996 -3.01029996 -3.01029996 -3.01029996 -3.01029996 -3.01029996
-3.01029996 -3.01029996 -3.01029996 -3.01029996 -3.01029996 -3.01029996
-3.01029996 -3.01029996 -3.01029996 -3.01029996 -3.01029996 -3.01029996
-3.01029996 -3.01029996 -3.01029996 -3.01029996 -3.01029996 -3.01029996
-3.01029996 -3.01029996 -3.01029996 -3.01029996 -3.01029996 -3.01029996
-3.01029996 -3.01029996 -3.01029996 -3.01029996 -3.01029996 -3.01029996
-3.01029996 -3.01029996 -3.01029996 -3.01029996 -3.01029996 -3.01029996
-3.01029996 -3.01029996 -3.01029996 -3.01029996 -3.01029996 -3.01029996
-3.01029996 -3.01029996]
Acum_Freq_6 [0.0008532423208191076	0.0017064846416382153	0.002559726962457323	0.004266211604095538	0.005972696245733753	0.006825938566552861	0.007679180887371969	0.008532423208191076	0.009385665529010184	0.010238907849829292	0.0110921501706484	0.011945392491467508	0.012798634812286616	0.013651877133105724	0.014505119453924832	0.01535836177474394	0.016211604095563048	0.017064846416382156	0.017918088737201264	0.018771331058020372	0.01962457337883948	0.020477815699658588	0.021331058020477696	0.022184300341296804	0.023037542662115912	0.02389078498293502	0.024744027303754128	0.025597269624573236	0.02730375426621145	0.029010238907849668	0.029863481228668776	0.030716723549487884	0.03156996587030699	0.032423208191126096	0.03412969283276431	0.03583617747440253	0.03668941979522163	0.03754266211604074	0.03839590443685984	0.039249146757678946	0.04010238907849805	0.040955631399317155	0.04180887372013626	0.042662116040955364	0.04351535836177447	0.04436860068259357	0.04522184300341268	0.04607508532423178	0.04692832764505089	0.04778156996586999
Log_ocupancy_MDP_7 [-1.45399746 -1.45399746 -1.45399746 -1.45399746 -1.45399746 -1.57893619
-1.57893619 -1.57893619 -1.63008871 -1.75502745 -1.80617997 -1.80617997
-1.80617997 -1.80617997 -1.80617997 -1.93111871 -1.93111871 -1.93111871
-1.93111871 -1.93111871 -1.93111871 -1.93111871 -1.93111871 -2.05605745
-2.05605745 -2.05605745 -2.05605745 -2.10720997 -2.10720997 -2.10720997
-2.10720997 -2.10720997 -2.10720997 -2.10720997 -2.10720997 -2.10720997
-2.10720997 -2.10720997 -2.10720997 -2.10720997 -2.18099618 -2.23214871
-2.23214871 -2.23214871 -2.23214871 -2.23214871 -2.23214871 -2.23214871
-2.23214871 -2.35708744 -2.35708744 -2.35708744 -2.35708744 -2.35708744
-2.35708744 -2.35708744 -2.35708744 -2.35708744 -2.40823997 -2.40823997
-2.40823997 -2.40823997 -2.40823997 -2.40823997 -2.40823997 -2.40823997
-2.40823997 -2.40823997 -2.40823997 -2.40823997 -2.40823997 -2.40823997
-2.40823997 -2.40823997 -2.40823997 -2.40823997 -2.40823997 -2.40823997
-2.40823997 -2.40823997 -2.40823997 -2.40823997 -2.40823997 -2.40823997
-2.40823997 -2.40823997 -2.40823997 -2.40823997 -2.40823997 -2.40823997
-2.40823997 -2.40823997 -2.40823997 -2.40823997 -2.40823997 -2.40823997
-2.40823997 -2.40823997 -2.40823997 -2.40823997 -2.40823997 -2.40823997
-2.40823997 -2.40823997 -2.40823997 -2.40823997 -2.40823997 -2.40823997
-2.40823997 -2.40823997 -2.40823997 -2.40823997 -2.40823997 -2.40823997
-2.5331787 -2.5331787 -2.5331787 -2.5331787 -2.5331787 -2.5331787
-2.5331787 -2.5331787 -2.5331787 -2.5331787 -2.5331787 -2.5331787
-2.65811744 -2.65811744 -2.70926996 -2.70926996 -2.70926996 -2.70926996
-2.70926996 -2.70926996 -2.70926996 -2.70926996 -2.70926996 -2.70926996
-2.70926996 -2.70926996 -2.70926996 -2.70926996 -2.70926996 -2.70926996
-2.70926996 -2.70926996 -2.70926996 -2.70926996 -2.70926996 -2.70926996
-2.70926996 -2.70926996 -2.70926996 -2.70926996 -2.70926996 -2.70926996
-2.70926996 -2.70926996 -2.70926996 -2.70926996 -2.70926996 -2.70926996
-2.70926996 -2.70926996 -2.70926996 -2.70926996 -2.70926996 -2.70926996
-2.70926996 -2.70926996 -2.70926996 -2.70926996 -2.70926996 -2.70926996
-2.70926996 -2.70926996 -2.70926996 -2.70926996 -2.70926996 -2.70926996
-2.70926996 -2.70926996 -2.70926996 -2.70926996 -2.70926996 -2.70926996
-2.70926996 -2.70926996 -2.70926996 -2.70926996 -2.70926996 -2.70926996
-2.70926996 -2.70926996 -2.70926996 -2.70926996 -2.8342087 -2.8342087
-2.8342087 -2.8342087 -2.8342087 -2.8342087 -2.8342087 -2.8342087
-2.8342087 -3.01029996 -3.01029996 -3.01029996 -3.01029996 -3.01029996
-3.01029996 -3.01029996 -3.01029996 -3.01029996 -3.01029996 -3.01029996
-3.01029996 -3.01029996 -3.01029996 -3.01029996 -3.01029996 -3.01029996
-3.01029996 -3.01029996 -3.01029996 -3.01029996 -3.01029996 -3.01029996
-3.01029996 -3.01029996 -3.01029996 -3.01029996 -3.01029996 -3.01029996
-3.01029996 -3.01029996 -3.01029996 -3.01029996 -3.01029996 -3.01029996
-3.01029996 -3.01029996 -3.01029996 -3.01029996 -3.01029996 -3.01029996
-3.01029996 -3.01029996 -3.01029996 -3.01029996 -3.01029996 -3.01029996
-3.01029996 -3.01029996 -3.01029996 -3.01029996 -3.01029996 -3.01029996
-3.01029996 -3.01029996 -3.01029996 -3.01029996 -3.01029996 -3.01029996
-3.01029996 -3.01029996 -3.01029996 -3.01029996 -3.01029996 -3.01029996
-3.01029996 -3.01029996 -3.01029996 -3.01029996 -3.01029996 -3.01029996
-3.01029996 -3.01029996 -3.01029996 -3.01029996 -3.01029996 -3.01029996
-3.01029996 -3.01029996 -3.01029996 -3.01029996 -3.01029996 -3.01029996
-3.01029996 -3.01029996 -3.01029996 -3.01029996 -3.01029996 -3.01029996
-3.01029996 -3.01029996 -3.01029996 -3.01029996 -3.01029996 -3.01029996
-3.01029996 -3.01029996 -3.01029996 -3.01029996 -3.01029996 -3.01029996
-3.01029996 -3.01029996 -3.01029996 -3.01029996 -3.01029996 -3.01029996
-3.01029996 -3.01029996 -3.01029996 -3.01029996 -3.01029996 -3.01029996
-3.01029996 -3.01029996 -3.01029996 -3.01029996 -3.01029996 -3.01029996
-3.01029996 -3.01029996 -3.01029996 -3.01029996 -3.01029996 -3.01029996
-3.01029996 -3.01029996 -3.01029996 -3.01029996 -3.01029996 -3.01029996
-3.01029996 -3.01029996 -3.01029996 -3.01029996 -3.01029996 -3.01029996
-3.01029996 -3.01029996 -3.01029996 -3.01029996 -3.01029996 -3.01029996
-3.01029996 -3.13523869 -3.13523869 -3.13523869 -3.13523869 -3.13523869
-3.31132995 -3.31132995 -3.31132995 -3.31132995 -3.31132995 -3.31132995
-3.31132995 -3.31132995 -3.31132995 -3.31132995 -3.31132995 -3.31132995
-3.31132995 -3.31132995 -3.31132995 -3.31132995 -3.31132995 -3.31132995
-3.31132995 -3.31132995 -3.31132995 -3.31132995 -3.31132995 -3.31132995
-3.31132995 -3.31132995 -3.31132995 -3.31132995 -3.31132995 -3.31132995
-3.31132995 -3.31132995 -3.31132995 -3.31132995 -3.31132995 -3.31132995
-3.31132995 -3.31132995 -3.31132995 -3.31132995 -3.31132995 -3.31132995
-3.31132995 -3.31132995 -3.31132995 -3.31132995 -3.31132995 -3.31132995
-3.31132995 -3.31132995 -3.31132995 -3.31132995 -3.31132995 -3.31132995
-3.31132995 -3.31132995 -3.31132995 -3.31132995 -3.31132995 -3.31132995
-3.31132995 -3.31132995 -3.31132995 -3.31132995 -3.31132995 -3.31132995
-3.31132995 -3.31132995 -3.31132995 -3.31132995 -3.31132995 -3.31132995
-3.31132995 -3.31132995 -3.31132995 -3.31132995 -3.31132995 -3.31132995
-3.31132995 -3.31132995 -3.31132995 -3.31132995 -3.31132995 -3.31132995
-3.31132995 -3.31132995 -3.31132995 -3.31132995 -3.31132995 -3.31132995
-3.31132995 -3.31132995 -3.31132995 -3.31132995 -3.31132995 -3.31132995
-3.31132995 -3.31132995 -3.31132995 -3.31132995 -3.31132995 -3.31132995
-3.31132995 -3.31132995 -3.31132995 -3.31132995 -3.31132995 -3.31132995
-3.31132995 -3.31132995 -3.31132995 -3.31132995 -3.31132995 -3.31132995
-3.31132995 -3.31132995 -3.61235995 -3.61235995 -3.61235995 -3.61235995
-3.61235995 -3.61235995 -3.61235995 -3.61235995 -3.61235995 -3.61235995
-3.61235995 -3.61235995 -3.61235995 -3.61235995 -3.61235995 -3.61235995
-3.61235995 -3.61235995 -3.61235995 -3.61235995 -3.61235995 -3.61235995
-3.61235995 -3.61235995 -3.61235995 -3.61235995 -3.61235995 -3.61235995
-3.61235995 -3.61235995 -3.61235995 -3.61235995 -3.61235995 -3.61235995
-3.61235995 -3.61235995 -3.61235995 -3.61235995 -3.61235995 -3.61235995
-3.61235995 -3.61235995 -3.61235995 -3.61235995 -3.61235995 -3.61235995
-3.61235995 -3.61235995 -3.61235995 -3.61235995 -3.61235995 -3.61235995
-3.61235995 -3.61235995 -3.61235995 -3.61235995 -3.61235995 -3.61235995
-3.61235995 -3.61235995 -3.61235995 -3.61235995 -3.61235995 -3.61235995
-3.61235995 -3.61235995 -3.61235995 -3.61235995 -3.61235995 -3.61235995
-3.61235995 -3.61235995 -3.61235995 -3.61235995 -3.61235995 -3.61235995
-3.61235995 -3.61235995 -3.61235995 -3.61235995 -3.61235995 -3.61235995
-3.61235995 -3.61235995 -3.61235995 -3.61235995 -3.61235995 -3.61235995
-3.61235995 -3.61235995 -3.61235995 -3.61235995 -3.61235995 -3.61235995
-3.61235995 -3.61235995 -3.61235995 -3.61235995 -3.61235995 -3.61235995
-3.61235995 -3.61235995 -3.61235995 -3.61235995 -3.61235995 -3.61235995
-3.61235995 -3.61235995 -3.61235995 -3.61235995 -3.61235995 -3.61235995
-3.61235995 -3.61235995 -3.61235995 -3.61235995 -3.61235995 -3.61235995
-3.61235995 -3.61235995 -3.61235995 -3.61235995 -3.61235995 -3.61235995
-3.61235995 -3.61235995 -3.61235995 -3.61235995 -3.61235995 -3.61235995
-3.61235995 -3.61235995 -3.61235995 -3.61235995 -3.61235995 -3.61235995
-3.61235995 -3.61235995 -3.61235995 -3.61235995 -3.61235995 -3.61235995
-3.61235995 -3.61235995 -3.61235995 -3.61235995 -3.61235995 -3.61235995
-3.61235995 -3.61235995 -3.61235995 -3.61235995 -3.61235995 -3.61235995
-3.61235995 -3.61235995 -3.61235995 -3.61235995 -3.61235995 -3.61235995
-3.61235995 -3.61235995 -3.61235995 -3.61235995 -3.61235995 -3.61235995
-3.61235995 -3.61235995 -3.61235995 -3.61235995 -3.61235995 -3.61235995
-3.61235995 -3.61235995 -3.61235995 -3.61235995 -3.61235995 -3.61235995
-3.61235995 -3.61235995 -3.61235995 -3.61235995 -3.61235995 -3.61235995
-3.61235995 -3.61235995 -3.61235995 -3.61235995 -3.61235995 -3.61235995
-3.61235995 -3.61235995 -3.61235995 -3.61235995 -3.61235995 -3.61235995
-3.61235995 -3.61235995 -3.61235995 -3.61235995 -3.61235995 -3.61235995
-3.61235995 -3.61235995]
Acum_Freq_7 [0.0008620689655172366	0.0017241379310344732	0.00258620689655171	0.0043103448275861826	0.006034482758620656	0.006896551724137893	0.007758620689655129	0.008620689655172365	0.009482758620689601	0.010344827586206837	0.011206896551724074	0.01206896551724131	0.012931034482758546	0.013793103448275782	0.014655172413793018	0.01637931034482749	0.018103448275861963	0.0189655172413792	0.019827586206896435	0.02068965517241367	0.021551724137930908	0.02327586206896538	0.024999999999999852	0.02586206896551709	0.026724137931034325	0.02758620689655156	0.028448275862068797	0.029310344827586033	0.03017241379310327	0.031034482758620505	0.031896551724137745	0.03275862068965498	0.03362068965517222	0.03448275862068945	0.03534482758620669	0.036206896551723926	0.03706896551724116	0.0379310344827584	0.038793103448275634	0.03965517241379287	0.04051724137931011	0.04137931034482734	0.04224137931034458	0.043103448275861815	0.045689655172413524	0.04827586206896523	0.05086206896551694	0.05258620689655141	0.054310344827585885	0.05517241379310312
Log_ocupancy_MDP_8 [-1.57893619 -1.57893619 -1.57893619 -1.57893619 -1.57893619 -1.70387493
-1.70387493 -1.75502745 -1.75502745 -1.93111871 -1.93111871 -2.05605745
-2.05605745 -2.05605745 -2.05605745 -2.05605745 -2.05605745 -2.10720997
-2.10720997 -2.10720997 -2.10720997 -2.10720997 -2.10720997 -2.18099618
-2.18099618 -2.18099618 -2.23214871 -2.23214871 -2.23214871 -2.23214871
-2.23214871 -2.23214871 -2.30593492 -2.35708744 -2.35708744 -2.35708744
-2.35708744 -2.35708744 -2.35708744 -2.35708744 -2.35708744 -2.40823997
-2.40823997 -2.40823997 -2.40823997 -2.40823997 -2.40823997 -2.40823997
-2.40823997 -2.40823997 -2.40823997 -2.40823997 -2.48202618 -2.48202618
-2.48202618 -2.48202618 -2.5331787 -2.5331787 -2.5331787 -2.5331787
-2.5331787 -2.5331787 -2.5331787 -2.5331787 -2.5331787 -2.5331787
-2.5331787 -2.5331787 -2.5331787 -2.5331787 -2.5331787 -2.5331787
-2.5331787 -2.65811744 -2.65811744 -2.65811744 -2.65811744 -2.65811744
-2.65811744 -2.65811744 -2.65811744 -2.65811744 -2.70926996 -2.70926996
-2.70926996 -2.70926996 -2.70926996 -2.70926996 -2.70926996 -2.70926996
-2.70926996 -2.70926996 -2.70926996 -2.70926996 -2.70926996 -2.70926996
-2.70926996 -2.70926996 -2.70926996 -2.70926996 -2.70926996 -2.70926996
-2.70926996 -2.70926996 -2.70926996 -2.70926996 -2.70926996 -2.70926996
-2.70926996 -2.70926996 -2.70926996 -2.70926996 -2.70926996 -2.70926996
-2.70926996 -2.70926996 -2.70926996 -2.70926996 -2.70926996 -2.70926996
-2.70926996 -2.78305618 -2.78305618 -2.8342087 -2.8342087 -2.8342087
-2.8342087 -2.8342087 -2.8342087 -2.8342087 -2.8342087 -2.8342087
-2.8342087 -2.8342087 -2.8342087 -2.8342087 -2.8342087 -2.8342087
-2.8342087 -2.8342087 -2.8342087 -2.8342087 -2.8342087 -2.8342087
-2.95914743 -2.95914743 -2.95914743 -2.95914743 -2.95914743 -2.95914743
-2.95914743 -2.95914743 -2.95914743 -3.01029996 -3.01029996 -3.01029996
-3.01029996 -3.01029996 -3.01029996 -3.01029996 -3.01029996 -3.01029996
-3.01029996 -3.01029996 -3.01029996 -3.01029996 -3.01029996 -3.01029996
-3.01029996 -3.01029996 -3.01029996 -3.01029996 -3.01029996 -3.01029996
-3.01029996 -3.01029996 -3.01029996 -3.01029996 -3.01029996 -3.01029996
-3.01029996 -3.01029996 -3.01029996 -3.01029996 -3.01029996 -3.01029996
-3.01029996 -3.01029996 -3.01029996 -3.01029996 -3.01029996 -3.01029996
-3.01029996 -3.13523869 -3.13523869 -3.13523869 -3.13523869 -3.13523869
-3.13523869 -3.13523869 -3.13523869 -3.13523869 -3.13523869 -3.13523869
-3.13523869 -3.13523869 -3.13523869 -3.13523869 -3.13523869 -3.13523869
-3.13523869 -3.13523869 -3.13523869 -3.13523869 -3.13523869 -3.13523869
-3.13523869 -3.13523869 -3.13523869 -3.13523869 -3.13523869 -3.13523869
-3.13523869 -3.13523869 -3.13523869 -3.13523869 -3.13523869 -3.13523869
-3.13523869 -3.13523869 -3.13523869 -3.26017743 -3.26017743 -3.26017743
-3.26017743 -3.26017743 -3.31132995 -3.31132995 -3.31132995 -3.31132995
-3.31132995 -3.31132995 -3.31132995 -3.31132995 -3.31132995 -3.31132995
-3.31132995 -3.31132995 -3.31132995 -3.31132995 -3.31132995 -3.31132995
-3.31132995 -3.31132995 -3.31132995 -3.31132995 -3.31132995 -3.31132995
-3.31132995 -3.31132995 -3.31132995 -3.31132995 -3.31132995 -3.31132995
-3.31132995 -3.31132995 -3.31132995 -3.31132995 -3.31132995 -3.31132995
-3.31132995 -3.31132995 -3.31132995 -3.31132995 -3.31132995 -3.31132995
-3.31132995 -3.31132995 -3.31132995 -3.31132995 -3.31132995 -3.31132995
-3.31132995 -3.31132995 -3.31132995 -3.31132995 -3.31132995 -3.31132995
-3.31132995 -3.31132995 -3.31132995 -3.31132995 -3.31132995 -3.31132995
-3.31132995 -3.31132995 -3.31132995 -3.31132995 -3.31132995 -3.31132995
-3.31132995 -3.31132995 -3.31132995 -3.31132995 -3.31132995 -3.31132995
-3.31132995 -3.31132995 -3.31132995 -3.31132995 -3.31132995 -3.31132995
-3.31132995 -3.31132995 -3.31132995 -3.31132995 -3.31132995 -3.31132995
-3.31132995 -3.31132995 -3.31132995 -3.31132995 -3.31132995 -3.31132995
-3.31132995 -3.31132995 -3.31132995 -3.31132995 -3.31132995 -3.31132995
-3.31132995 -3.31132995 -3.43626869 -3.43626869 -3.43626869 -3.43626869
-3.43626869 -3.43626869 -3.43626869 -3.43626869 -3.43626869 -3.43626869
-3.43626869 -3.43626869 -3.43626869 -3.61235995 -3.61235995 -3.61235995
-3.61235995 -3.61235995 -3.61235995 -3.61235995 -3.61235995 -3.61235995
-3.61235995 -3.61235995 -3.61235995 -3.61235995 -3.61235995 -3.61235995
-3.61235995 -3.61235995 -3.61235995 -3.61235995 -3.61235995 -3.61235995
-3.61235995 -3.61235995 -3.61235995 -3.61235995 -3.61235995 -3.61235995
-3.61235995 -3.61235995 -3.61235995 -3.61235995 -3.61235995 -3.61235995
-3.61235995 -3.61235995 -3.61235995 -3.61235995 -3.61235995 -3.61235995
-3.61235995 -3.61235995 -3.61235995 -3.61235995 -3.61235995 -3.61235995
-3.61235995 -3.61235995 -3.61235995 -3.61235995 -3.61235995 -3.61235995
-3.61235995 -3.61235995 -3.61235995 -3.61235995 -3.61235995 -3.61235995
-3.61235995 -3.61235995 -3.61235995 -3.61235995 -3.61235995 -3.61235995
-3.61235995 -3.61235995 -3.61235995 -3.61235995 -3.61235995 -3.61235995
-3.61235995 -3.61235995 -3.61235995 -3.61235995 -3.61235995 -3.61235995
-3.61235995 -3.61235995 -3.61235995 -3.61235995 -3.61235995 -3.61235995
-3.61235995 -3.61235995 -3.61235995 -3.61235995 -3.61235995 -3.61235995
-3.61235995 -3.61235995 -3.61235995 -3.61235995 -3.61235995 -3.61235995
-3.61235995 -3.61235995 -3.61235995 -3.61235995 -3.61235995 -3.61235995
-3.61235995 -3.73729868 -3.73729868 -3.73729868 -3.73729868 -3.73729868
-3.73729868 -3.73729868 -3.73729868 -3.73729868 -3.73729868 -3.73729868
-3.73729868 -3.91338994 -3.91338994 -3.91338994 -3.91338994 -3.91338994
-3.91338994 -3.91338994 -3.91338994 -3.91338994 -3.91338994 -3.91338994
-3.91338994 -3.91338994 -3.91338994 -3.91338994 -3.91338994 -3.91338994
-3.91338994 -3.91338994 -3.91338994 -3.91338994 -3.91338994 -3.91338994
-3.91338994 -3.91338994 -3.91338994 -3.91338994 -3.91338994 -3.91338994
-3.91338994 -3.91338994 -3.91338994 -3.91338994 -3.91338994 -3.91338994
-3.91338994 -3.91338994 -3.91338994 -3.91338994 -3.91338994 -3.91338994
-3.91338994 -3.91338994 -3.91338994 -3.91338994 -3.91338994 -3.91338994
-3.91338994 -3.91338994 -3.91338994 -3.91338994 -3.91338994 -3.91338994
-3.91338994 -3.91338994 -3.91338994 -3.91338994 -3.91338994 -3.91338994
-3.91338994 -3.91338994 -3.91338994 -3.91338994 -3.91338994 -3.91338994
-3.91338994 -3.91338994 -3.91338994 -3.91338994 -3.91338994 -3.91338994
-3.91338994 -3.91338994 -3.91338994 -3.91338994 -3.91338994 -3.91338994
-3.91338994 -3.91338994 -3.91338994 -3.91338994 -3.91338994 -3.91338994
-3.91338994 -3.91338994 -3.91338994 -3.91338994 -3.91338994 -3.91338994
-3.91338994 -3.91338994 -3.91338994 -3.91338994 -4.21441994 -4.21441994
-4.21441994 -4.21441994 -4.21441994 -4.21441994 -4.21441994 -4.21441994
-4.21441994 -4.21441994 -4.21441994 -4.21441994 -4.21441994 -4.21441994
-4.21441994 -4.21441994 -4.21441994 -4.21441994 -4.21441994 -4.21441994
-4.21441994 -4.21441994 -4.21441994 -4.21441994 -4.21441994 -4.21441994
-4.21441994 -4.21441994 -4.21441994 -4.21441994 -4.21441994 -4.21441994
-4.21441994 -4.21441994 -4.21441994 -4.21441994 -4.21441994 -4.21441994
-4.21441994 -4.21441994 -4.21441994 -4.21441994 -4.21441994 -4.21441994
-4.21441994 -4.21441994 -4.21441994 -4.21441994 -4.21441994 -4.21441994
-4.21441994 -4.21441994 -4.21441994 -4.21441994 -4.21441994 -4.21441994
-4.21441994 -4.21441994 -4.21441994 -4.21441994 -4.21441994 -4.21441994
-4.21441994 -4.21441994 -4.21441994 -4.21441994 -4.21441994 -4.21441994
-4.21441994 -4.21441994 -4.21441994 -4.21441994 -4.21441994 -4.21441994
-4.21441994 -4.21441994 -4.21441994 -4.21441994 -4.21441994 -4.21441994
-4.21441994 -4.21441994 -4.21441994 -4.21441994 -4.21441994 -4.21441994
-4.21441994 -4.21441994 -4.21441994 -4.21441994 -4.21441994 -4.21441994
-4.21441994 -4.21441994]
Acum_Freq_8 [0.000929368029739771	0.001858736059479542	0.002788104089219313	0.004646840148698855	0.006505576208178397	0.007434944237918168	0.00836431226765794	0.009293680297397711	0.010223048327137482	0.012081784386617025	0.013940520446096567	0.01579925650557611	0.017657992565055652	0.018587360594795422	0.01951672862453519	0.02044609665427496	0.02137546468401473	0.0223048327137545	0.02323420074349427	0.02416356877323404	0.02509293680297381	0.026022304832713578	0.026951672862453348	0.027881040892193117	0.028810408921932887	0.029739776951672656	0.03252788104089197	0.035315985130111284	0.038104089219330596	0.039962825278810135	0.041821561338289674	0.04275092936802945	0.04368029739776922	0.04553903345724876	0.0473977695167283	0.04832713754646807	0.05018587360594761	0.05204460966542715	0.05297397769516692	0.053903345724906696	0.05483271375464647	0.05576208178438624	0.056691449814126015	0.05762081784386579	0.05855018587360556	0.059479553903345334	0.06040892193308511	0.06133828996282488	0.06226765799256465	0.06319702602230443
Log_ocupancy_MDP_9 [-1.70387493 -1.70387493 -1.70387493 -1.70387493 -1.70387493 -1.75502745
-1.82881367 -1.82881367 -1.87996619 -1.93111871 -1.93111871 -2.18099618
-2.18099618 -2.18099618 -2.18099618 -2.18099618 -2.23214871 -2.23214871
-2.30593492 -2.30593492 -2.35708744 -2.35708744 -2.35708744 -2.35708744
-2.35708744 -2.40823997 -2.40823997 -2.40823997 -2.40823997 -2.40823997
-2.48202618 -2.48202618 -2.5331787 -2.5331787 -2.5331787 -2.5331787
-2.5331787 -2.5331787 -2.60696492 -2.60696492 -2.65811744 -2.65811744
-2.65811744 -2.65811744 -2.65811744 -2.65811744 -2.65811744 -2.65811744
-2.65811744 -2.65811744 -2.65811744 -2.65811744 -2.70926996 -2.70926996
-2.70926996 -2.70926996 -2.70926996 -2.70926996 -2.70926996 -2.70926996
-2.70926996 -2.70926996 -2.70926996 -2.78305618 -2.78305618 -2.78305618
-2.78305618 -2.78305618 -2.78305618 -2.78305618 -2.8342087 -2.8342087
-2.8342087 -2.8342087 -2.8342087 -2.8342087 -2.8342087 -2.8342087
-2.8342087 -2.95914743 -2.95914743 -2.95914743 -2.95914743 -2.95914743
-2.95914743 -2.95914743 -2.95914743 -2.95914743 -2.95914743 -2.95914743
-2.95914743 -2.95914743 -2.95914743 -2.95914743 -2.95914743 -2.95914743
-3.01029996 -3.01029996 -3.01029996 -3.01029996 -3.01029996 -3.01029996
-3.01029996 -3.01029996 -3.01029996 -3.01029996 -3.01029996 -3.01029996
-3.01029996 -3.01029996 -3.01029996 -3.01029996 -3.01029996 -3.01029996
-3.01029996 -3.01029996 -3.01029996 -3.01029996 -3.01029996 -3.01029996
-3.01029996 -3.01029996 -3.01029996 -3.01029996 -3.08408617 -3.08408617
-3.08408617 -3.08408617 -3.08408617 -3.13523869 -3.13523869 -3.13523869
-3.13523869 -3.13523869 -3.13523869 -3.13523869 -3.13523869 -3.13523869
-3.26017743 -3.26017743 -3.26017743 -3.26017743 -3.26017743 -3.26017743
-3.26017743 -3.26017743 -3.26017743 -3.26017743 -3.26017743 -3.26017743
-3.26017743 -3.26017743 -3.26017743 -3.26017743 -3.26017743 -3.26017743
-3.26017743 -3.26017743 -3.26017743 -3.26017743 -3.26017743 -3.26017743
-3.26017743 -3.26017743 -3.26017743 -3.26017743 -3.26017743 -3.26017743
-3.26017743 -3.26017743 -3.31132995 -3.31132995 -3.31132995 -3.31132995
-3.31132995 -3.31132995 -3.31132995 -3.31132995 -3.31132995 -3.31132995
-3.31132995 -3.31132995 -3.31132995 -3.31132995 -3.31132995 -3.31132995
-3.31132995 -3.31132995 -3.31132995 -3.31132995 -3.31132995 -3.31132995
-3.31132995 -3.31132995 -3.31132995 -3.31132995 -3.31132995 -3.31132995
-3.31132995 -3.31132995 -3.31132995 -3.38511617 -3.38511617 -3.38511617
-3.38511617 -3.43626869 -3.43626869 -3.43626869 -3.43626869 -3.43626869
-3.43626869 -3.43626869 -3.43626869 -3.43626869 -3.43626869 -3.43626869
-3.43626869 -3.43626869 -3.43626869 -3.43626869 -3.43626869 -3.43626869
-3.43626869 -3.43626869 -3.56120743 -3.56120743 -3.56120743 -3.56120743
-3.56120743 -3.56120743 -3.56120743 -3.56120743 -3.56120743 -3.61235995
-3.61235995 -3.61235995 -3.61235995 -3.61235995 -3.61235995 -3.61235995
-3.61235995 -3.61235995 -3.61235995 -3.61235995 -3.61235995 -3.61235995
-3.61235995 -3.61235995 -3.61235995 -3.61235995 -3.61235995 -3.61235995
-3.61235995 -3.61235995 -3.61235995 -3.61235995 -3.61235995 -3.61235995
-3.61235995 -3.61235995 -3.61235995 -3.61235995 -3.61235995 -3.61235995
-3.61235995 -3.61235995 -3.61235995 -3.61235995 -3.61235995 -3.61235995
-3.61235995 -3.61235995 -3.61235995 -3.61235995 -3.61235995 -3.61235995
-3.61235995 -3.61235995 -3.61235995 -3.61235995 -3.61235995 -3.61235995
-3.61235995 -3.61235995 -3.61235995 -3.61235995 -3.61235995 -3.61235995
-3.61235995 -3.61235995 -3.61235995 -3.61235995 -3.61235995 -3.61235995
-3.61235995 -3.61235995 -3.61235995 -3.61235995 -3.61235995 -3.61235995
-3.61235995 -3.61235995 -3.61235995 -3.61235995 -3.73729868 -3.73729868
-3.73729868 -3.73729868 -3.73729868 -3.73729868 -3.73729868 -3.73729868
-3.73729868 -3.73729868 -3.73729868 -3.73729868 -3.73729868 -3.73729868
-3.73729868 -3.73729868 -3.73729868 -3.73729868 -3.73729868 -3.73729868
-3.73729868 -3.73729868 -3.73729868 -3.73729868 -3.73729868 -3.73729868
-3.73729868 -3.73729868 -3.73729868 -3.86223742 -3.86223742 -3.86223742
-3.86223742 -3.86223742 -3.86223742 -3.86223742 -3.86223742 -3.86223742
-3.86223742 -3.86223742 -3.91338994 -3.91338994 -3.91338994 -3.91338994
-3.91338994 -3.91338994 -3.91338994 -3.91338994 -3.91338994 -3.91338994
-3.91338994 -3.91338994 -3.91338994 -3.91338994 -3.91338994 -3.91338994
-3.91338994 -3.91338994 -3.91338994 -3.91338994 -3.91338994 -3.91338994
-3.91338994 -3.91338994 -3.91338994 -3.91338994 -3.91338994 -3.91338994
-3.91338994 -3.91338994 -3.91338994 -3.91338994 -3.91338994 -3.91338994
-3.91338994 -3.91338994 -3.91338994 -3.91338994 -3.91338994 -3.91338994
-3.91338994 -3.91338994 -3.91338994 -3.91338994 -3.91338994 -3.91338994
-3.91338994 -3.91338994 -3.91338994 -3.91338994 -3.91338994 -3.91338994
-3.91338994 -3.91338994 -3.91338994 -3.91338994 -3.91338994 -3.91338994
-3.91338994 -3.91338994 -3.91338994 -3.91338994 -3.91338994 -3.91338994
-4.03832868 -4.03832868 -4.03832868 -4.03832868 -4.03832868 -4.03832868
-4.03832868 -4.03832868 -4.03832868 -4.03832868 -4.03832868 -4.03832868
-4.03832868 -4.03832868 -4.03832868 -4.03832868 -4.03832868 -4.21441994
-4.21441994 -4.21441994 -4.21441994 -4.21441994 -4.21441994 -4.21441994
-4.21441994 -4.21441994 -4.21441994 -4.21441994 -4.21441994 -4.21441994
-4.21441994 -4.21441994 -4.21441994 -4.21441994 -4.21441994 -4.21441994
-4.21441994 -4.21441994 -4.21441994 -4.21441994 -4.21441994 -4.21441994
-4.21441994 -4.21441994 -4.21441994 -4.21441994 -4.21441994 -4.21441994
-4.21441994 -4.21441994 -4.21441994 -4.21441994 -4.21441994 -4.21441994
-4.21441994 -4.21441994 -4.21441994 -4.21441994 -4.21441994 -4.21441994
-4.21441994 -4.21441994 -4.21441994 -4.21441994 -4.21441994 -4.21441994
-4.21441994 -4.21441994 -4.21441994 -4.21441994 -4.21441994 -4.21441994
-4.21441994 -4.21441994 -4.21441994 -4.21441994 -4.21441994 -4.21441994
-4.21441994 -4.21441994 -4.21441994 -4.21441994 -4.21441994 -4.21441994
-4.21441994 -4.21441994 -4.21441994 -4.21441994 -4.21441994 -4.33935868
-4.33935868 -4.33935868 -4.33935868 -4.51544993 -4.51544993 -4.51544993
-4.51544993 -4.51544993 -4.51544993 -4.51544993 -4.51544993 -4.51544993
-4.51544993 -4.51544993 -4.51544993 -4.51544993 -4.51544993 -4.51544993
-4.51544993 -4.51544993 -4.51544993 -4.51544993 -4.51544993 -4.51544993
-4.51544993 -4.51544993 -4.51544993 -4.51544993 -4.51544993 -4.51544993
-4.51544993 -4.51544993 -4.51544993 -4.51544993 -4.51544993 -4.51544993
-4.51544993 -4.81647993 -4.81647993 -4.81647993 -4.81647993 -4.81647993
-4.81647993 -4.81647993 -4.81647993 -4.81647993 -4.81647993 -4.81647993
-4.81647993 -4.81647993 -4.81647993 -4.81647993 -4.81647993 -4.81647993
-4.81647993 -4.81647993 -4.81647993 -4.81647993 -4.81647993 -4.81647993
-4.81647993 -4.81647993 -4.81647993 -4.81647993 -4.81647993 -4.81647993
-4.81647993 -4.81647993 -4.81647993 -4.81647993 -4.81647993 -4.81647993
-4.81647993 -4.81647993 -4.81647993 -4.81647993 -4.81647993 -4.81647993
-4.81647993 -4.81647993 -4.81647993 -4.81647993 -4.81647993 -4.81647993
-4.81647993 -4.81647993 -4.81647993 -4.81647993 -4.81647993 -4.81647993
-4.81647993]
Acum_Freq_9 [0.001034126163391927	0.002068252326783854	0.003102378490175781	0.005170630816959634	0.007238883143743488	0.008273009307135416	0.009307135470527342	0.010341261633919269	0.011375387797311195	0.01344364012409505	0.015511892450878903	0.017580144777662756	0.01964839710444661	0.020682523267838537	0.021716649431230466	0.022750775594622394	0.024819027921406247	0.0268872802481901	0.027921406411582028	0.028955532574973956	0.029989658738365885	0.03205791106514974	0.0341261633919336	0.035160289555325526	0.036194415718717454	0.03722854188210938	0.03826266804550131	0.03929679420889324	0.04033092037228517	0.041365046535677095	0.042399172699069024	0.04343329886246095	0.04550155118924481	0.047569803516028665	0.04860392967942059	0.04963805584281252	0.05067218200620445	0.05170630816959638	0.052740434332988306	0.053774560496380235	0.05480868665977216	0.05584281282316409	0.05687693898655602	0.05791106514994795	0.058945191313339876	0.06101344364012373	0.06308169596690759	0.06411582213029951	0.06514994829369143	0.06618407445708335
Log_ocupancy_MDP_10 [-1.75502745 -1.82881367 -1.82881367 -1.82881367 -1.82881367 -1.82881367
-1.82881367 -1.93111871 -1.93111871 -1.9537524 -2.00490492 -2.18099618
-2.23214871 -2.23214871 -2.30593492 -2.30593492 -2.30593492 -2.30593492
-2.30593492 -2.35708744 -2.35708744 -2.35708744 -2.40823997 -2.43087366
-2.48202618 -2.5331787 -2.5331787 -2.5331787 -2.5331787 -2.5331787
-2.60696492 -2.60696492 -2.65811744 -2.65811744 -2.65811744 -2.70926996
-2.70926996 -2.70926996 -2.70926996 -2.70926996 -2.78305618 -2.78305618
-2.78305618 -2.78305618 -2.78305618 -2.78305618 -2.78305618 -2.78305618
-2.78305618 -2.78305618 -2.78305618 -2.78305618 -2.78305618 -2.8342087
-2.8342087 -2.8342087 -2.8342087 -2.8342087 -2.90799491 -2.90799491
-2.90799491 -2.95914743 -2.95914743 -2.95914743 -2.95914743 -2.95914743
-2.95914743 -2.95914743 -3.01029996 -3.01029996 -3.01029996 -3.01029996
-3.01029996 -3.08408617 -3.08408617 -3.08408617 -3.08408617 -3.08408617
-3.08408617 -3.08408617 -3.08408617 -3.08408617 -3.08408617 -3.08408617
-3.08408617 -3.08408617 -3.08408617 -3.08408617 -3.08408617 -3.13523869
-3.13523869 -3.13523869 -3.13523869 -3.13523869 -3.13523869 -3.13523869
-3.13523869 -3.13523869 -3.13523869 -3.13523869 -3.13523869 -3.13523869
-3.13523869 -3.13523869 -3.13523869 -3.13523869 -3.13523869 -3.20902491
-3.20902491 -3.20902491 -3.26017743 -3.26017743 -3.26017743 -3.26017743
-3.26017743 -3.26017743 -3.26017743 -3.26017743 -3.26017743 -3.26017743
-3.26017743 -3.31132995 -3.31132995 -3.31132995 -3.31132995 -3.31132995
-3.31132995 -3.31132995 -3.31132995 -3.31132995 -3.31132995 -3.31132995
-3.31132995 -3.38511617 -3.38511617 -3.38511617 -3.38511617 -3.38511617
-3.38511617 -3.38511617 -3.38511617 -3.38511617 -3.38511617 -3.38511617
-3.38511617 -3.38511617 -3.38511617 -3.38511617 -3.38511617 -3.38511617
-3.38511617 -3.38511617 -3.38511617 -3.38511617 -3.38511617 -3.38511617
-3.38511617 -3.38511617 -3.38511617 -3.38511617 -3.43626869 -3.43626869
-3.43626869 -3.43626869 -3.43626869 -3.43626869 -3.43626869 -3.43626869
-3.43626869 -3.43626869 -3.43626869 -3.5100549 -3.5100549 -3.56120743
-3.56120743 -3.56120743 -3.56120743 -3.56120743 -3.56120743 -3.56120743
-3.56120743 -3.56120743 -3.56120743 -3.56120743 -3.56120743 -3.56120743
-3.56120743 -3.56120743 -3.56120743 -3.61235995 -3.61235995 -3.61235995
-3.61235995 -3.61235995 -3.61235995 -3.61235995 -3.61235995 -3.61235995
-3.61235995 -3.61235995 -3.61235995 -3.61235995 -3.61235995 -3.61235995
-3.61235995 -3.61235995 -3.61235995 -3.61235995 -3.61235995 -3.61235995
-3.61235995 -3.68614616 -3.68614616 -3.68614616 -3.68614616 -3.68614616
-3.73729868 -3.73729868 -3.73729868 -3.73729868 -3.73729868 -3.73729868
-3.73729868 -3.73729868 -3.73729868 -3.73729868 -3.73729868 -3.73729868
-3.73729868 -3.73729868 -3.73729868 -3.73729868 -3.73729868 -3.73729868
-3.73729868 -3.73729868 -3.73729868 -3.73729868 -3.73729868 -3.73729868
-3.73729868 -3.73729868 -3.73729868 -3.73729868 -3.73729868 -3.73729868
-3.73729868 -3.73729868 -3.73729868 -3.73729868 -3.73729868 -3.73729868
-3.73729868 -3.86223742 -3.86223742 -3.86223742 -3.86223742 -3.86223742
-3.86223742 -3.86223742 -3.86223742 -3.86223742 -3.86223742 -3.86223742
-3.86223742 -3.86223742 -3.86223742 -3.86223742 -3.86223742 -3.86223742
-3.86223742 -3.86223742 -3.86223742 -3.86223742 -3.86223742 -3.86223742
-3.86223742 -3.86223742 -3.86223742 -3.86223742 -3.91338994 -3.91338994
-3.91338994 -3.91338994 -3.91338994 -3.91338994 -3.91338994 -3.91338994
-3.91338994 -3.91338994 -3.91338994 -3.91338994 -3.91338994 -3.91338994
-3.91338994 -3.91338994 -3.91338994 -3.91338994 -3.91338994 -3.91338994
-3.91338994 -3.91338994 -3.91338994 -3.91338994 -3.91338994 -3.91338994
-3.91338994 -3.91338994 -3.91338994 -3.91338994 -3.98717616 -3.98717616
-3.98717616 -3.98717616 -3.98717616 -3.98717616 -3.98717616 -3.98717616
-4.03832868 -4.03832868 -4.03832868 -4.03832868 -4.03832868 -4.03832868
-4.03832868 -4.03832868 -4.03832868 -4.03832868 -4.03832868 -4.03832868
-4.03832868 -4.03832868 -4.03832868 -4.03832868 -4.03832868 -4.03832868
-4.03832868 -4.03832868 -4.03832868 -4.16326742 -4.16326742 -4.16326742
-4.16326742 -4.16326742 -4.16326742 -4.16326742 -4.16326742 -4.16326742
-4.16326742 -4.16326742 -4.16326742 -4.16326742 -4.16326742 -4.21441994
-4.21441994 -4.21441994 -4.21441994 -4.21441994 -4.21441994 -4.21441994
-4.21441994 -4.21441994 -4.21441994 -4.21441994 -4.21441994 -4.21441994
-4.21441994 -4.21441994 -4.21441994 -4.21441994 -4.21441994 -4.21441994
-4.21441994 -4.21441994 -4.21441994 -4.21441994 -4.21441994 -4.21441994
-4.21441994 -4.21441994 -4.21441994 -4.21441994 -4.21441994 -4.21441994
-4.21441994 -4.21441994 -4.21441994 -4.21441994 -4.21441994 -4.21441994
-4.21441994 -4.21441994 -4.21441994 -4.21441994 -4.21441994 -4.21441994
-4.21441994 -4.33935868 -4.33935868 -4.33935868 -4.33935868 -4.33935868
-4.33935868 -4.33935868 -4.33935868 -4.33935868 -4.33935868 -4.33935868
-4.33935868 -4.33935868 -4.33935868 -4.33935868 -4.33935868 -4.33935868
-4.33935868 -4.33935868 -4.33935868 -4.33935868 -4.33935868 -4.33935868
-4.33935868 -4.33935868 -4.33935868 -4.33935868 -4.33935868 -4.33935868
-4.33935868 -4.33935868 -4.33935868 -4.46429741 -4.46429741 -4.51544993
-4.51544993 -4.51544993 -4.51544993 -4.51544993 -4.51544993 -4.51544993
-4.51544993 -4.51544993 -4.51544993 -4.51544993 -4.51544993 -4.51544993
-4.51544993 -4.51544993 -4.51544993 -4.51544993 -4.51544993 -4.51544993
-4.51544993 -4.51544993 -4.51544993 -4.51544993 -4.51544993 -4.51544993
-4.51544993 -4.51544993 -4.51544993 -4.51544993 -4.51544993 -4.51544993
-4.51544993 -4.51544993 -4.51544993 -4.51544993 -4.51544993 -4.51544993
-4.51544993 -4.51544993 -4.51544993 -4.64038867 -4.64038867 -4.64038867
-4.64038867 -4.64038867 -4.64038867 -4.64038867 -4.64038867 -4.81647993
-4.81647993 -4.81647993 -4.81647993 -4.81647993 -4.81647993 -4.81647993
-4.81647993 -4.81647993 -4.81647993 -4.81647993 -4.81647993 -4.81647993
-4.81647993 -4.81647993 -4.81647993 -4.81647993 -4.81647993 -4.81647993
-4.81647993 -4.81647993 -4.81647993 -4.94141867 -5.11750993 -5.11750993
-5.11750993 -5.11750993 -5.11750993 -5.11750993 -5.11750993 -5.11750993
-5.11750993 -5.11750993 -5.11750993 -5.11750993 -5.11750993 -5.11750993
-5.11750993 -5.11750993 -5.11750993 -5.11750993 -5.11750993 -5.11750993
-5.11750993 -5.11750993 -5.11750993 -5.11750993 -5.41853992 -5.41853992
-5.41853992 -5.41853992 -5.41853992 -5.41853992 -5.41853992 -5.41853992
-5.41853992 -5.41853992 -5.41853992 -5.41853992 -5.41853992 -5.41853992
-5.41853992 -5.41853992 -5.41853992 -5.41853992 -5.41853992 -5.41853992
-5.41853992 -5.41853992 -5.41853992 -5.41853992 -5.41853992 -5.41853992
-5.41853992 -5.41853992]
Acum_Freq_10 [0.0010893246187363766	0.0021786492374727532	0.00326797385620913	0.0043572984749455064	0.005446623093681883	0.007625272331154636	0.009803921568627388	0.011982570806100141	0.014161220043572894	0.015250544662309271	0.01633986928104565	0.017429193899782026	0.01960784313725478	0.021786492374727535	0.022875816993463912	0.025054466230936667	0.02723311546840942	0.0283224400871458	0.029411764705882176	0.03159041394335493	0.03376906318082768	0.03485838779956406	0.035947712418300436	0.03703703703703681	0.03812636165577319	0.040305010893245945	0.0424836601307187	0.043572984749455076	0.044662309368191454	0.04575163398692783	0.04684095860566421	0.047930283224400586	0.04901960784313696	0.05010893246187334	0.05119825708060972	0.05446623093681885	0.05773420479302798	0.06100217864923711	0.06209150326797349	0.06318082788670987	0.06535947712418262	0.06753812636165538	0.06862745098039175	0.06971677559912812	0.07080610021786449	0.07189542483660086	0.07407407407407361	0.07625272331154637	0.07734204793028274	0.07843137254901911
[truncated: 633 more columns]
