# Supplementary material for: Transcription factor specificity limits the number of DNA-binding motifs
Source: PLoS One. 2022 Jan 28;17(1):e0263307. doi: 10.1371/journal.pone.0263307 (PMC8797260; doi:10.1371/journal.pone.0263307)
Supplement: S1 File — (ZIP) [file pone.0263307.s009.zip › Supplementary File 1 Data used in figures/Fig1A.csv]

N_Choices	0	1	2	3	4	5	6	7	8	9	10	11	12	13	14	15	16	17	18	19	20	21	22	23
C1	26	32	116	191	369	254	515	287	288	225	262	189	120	70	26	59	37	25	6	8	5	1	4	1
C2	5	21	69	111	180	148	350	195	205	202	201	156	76	64	35	58	63	37	3	28	4	6	5	10
C4	1	7	25	47	124	90	260	147	173	156	170	170	80	70	50	59	50	36	6	33	9	15	16	16
C4	0	0	0	1	7	12	35	20	18	41	53	55	44	17	15	14	10	7	8	3	8	6	4	3
