# Supplementary material for: Transcription factor specificity limits the number of DNA-binding motifs
Source: PLoS One. 2022 Jan 28;17(1):e0263307. doi: 10.1371/journal.pone.0263307 (PMC8797260; doi:10.1371/journal.pone.0263307)
Supplement: S1 File — (ZIP) [file pone.0263307.s009.zip › Supplementary File 1 Data used in figures/Fig1C.csv]

MDP	Alphabet_4	Alphabet_5	Alphabet_6	Alphabet_7	Alphabet_8	Alphabet_9	Alphabet_10
0	2.76	4.01	4.40	5.07	5.55	5.96	6.33
1	3.99	4.96	5.75	6.42	7.00	7.51	7.97
2	3.39	4.26	4.97	5.57	6.09	6.55	6.97
3	2.78	3.56	4.19	4.73	5.19	5.60	5.97
4	2.18	2.86	3.41	3.88	4.29	4.65	5.01
5	1.58	2.22	2.69	3.09	3.44	3.69	4.01
6	1.18	1.64	2.03	2.39	2.73	3.04	3.22
7	0.85	1.26	1.56	1.83	2.06	2.26	2.44
8	0.60	0.85	1.08	1.30	1.46	1.61	1.75
9	0.48	0.70	0.90	1.11	1.20	1.32	1.40
10	0.30	0.48	0.60	0.78	0.90	0.95	1.08
