# Supplementary material for: Transcription factor specificity limits the number of DNA-binding motifs
Source: PLoS One. 2022 Jan 28;17(1):e0263307. doi: 10.1371/journal.pone.0263307 (PMC8797260; doi:10.1371/journal.pone.0263307)
Supplement: S1 File — (ZIP) [file pone.0263307.s009.zip › Supplementary File 1 Data used in figures/SupFig4.csv]

MDP	N_Classes_P05_A10_A4
0	3.57
1	3.98
2	3.58
3	3.18
4	2.83
5	2.43
6	2.05
7	1.60
8	1.15
9	0.92
10	0.78
