# Supplementary material for: Transcription factor specificity limits the number of DNA-binding motifs
Source: PLoS One. 2022 Jan 28;17(1):e0263307. doi: 10.1371/journal.pone.0263307 (PMC8797260; doi:10.1371/journal.pone.0263307)
Supplement: S1 File — (ZIP) [file pone.0263307.s009.zip › Supplementary File 1 Data used in figures/SupFig5.csv]

Motif Instances
AHR 2
AIRE 1679616
ALX1 864
ALX3 1728
ALX4 1152
ARID3A 2239488
ARID5A 1728
ARID5B 46656
ARNT2 2
ARNTL 432
ARNT 72
AR 2592
ARX 768
ASCL2 648
ATF1 9
ATF2 24
ATF3 162
ATF4 576
ATF5 108
ATF6 81
ATF7 4
ATOH1 216
BACH1 48
BACH2 3
BARHL1 144
BARHL2 18
BARX1 93312
BARX2 5184
BATF3 6
BATF 2
BBX 1152
BCL11A 216
BCL3 725594112
BCL6B 2304
BCL6 768
BHLHA15 54
BHLHE22 54
BHLHE23 36
BHLHE40 382205952
BHLHE41 24
BPTF 62208
BRCA1 108
BSX 18
CBFB 1944
CDC5L 4608
CDX1 72
CDX2 24
CEBPA 648
CEBPB 24
CEBPD 72
CEBPE 288
CEBPG 1728
CEBPZ 96
CENPB 73728
CHD1 41472
CHD2 1152
CLOCK 6
CPEB1 18
CREB1 165888
CREB3L1 48
CREB3L2 256
CREB3 72
CREB5 8
CREM 432
CRX 36
CTCFL 7776
CTCF 384
CUX1 3888
CUX2 7776
CXXC1 324
DBP 8
DBX2 2592
DDIT3 1728
DLX1 10368
DLX2 4
DLX3 243
DLX4 279936
DLX5 432
DLX6 4
DMBX1 3888
DMC1 35831808
DPRX 72
DRGX 384
DUXA 216
E2F1 2
E2F2 4
E2F3 432
E2F4 36864
E2F5 4
E2F6 864
E2F7 12
E2F8 1
E4F1 12
EBF1 216
EBF3 48
EGR1 96
EGR2 36
EGR3 8
EGR4 32
EHF 864
ELF1 288
ELF2 4
ELF3 36
ELF4 72
ELF5 96
ELK1 48
ELK3 12
ELK4 108
EMX1 8
EMX2 62208
EN1 8
EN2 8
EOMES 288
EP300 20736
EPAS1 9216
ERF 96
ERG 24
ESR1 27648
ESR2 12
ESRRA 144
ESRRB 4
ESRRG 6
ESX1 24
ETS1 72
ETS2 972
ETV1 8
ETV2 72
ETV3 8
ETV4 144
ETV5 54
ETV6 432
ETV7 1728
EVX1 12
EVX2 7776
EZH2 11664
FEV 24
FIGLA 36
FLI1 16
FOSB 96
FOSL1 6
FOSL2 384
FOS 1152
FOXA1 216
FOXA2 108
FOXA3 15552
FOXB1 16
FOXC1 32
FOXC2 2592
FOXD1 6
FOXD2 32
FOXD3 48
FOXF1 16
FOXF2 864
FOXG1 8
FOXI1 2304
FOXJ1 54
FOXJ2 256
FOXJ3 96
FOXK1 96
FOXL1 324
FOXM1 322486272
FOXN1 648
FOXO1 12
FOXO3 3
FOXO4 6
FOXO6 4
FOXP1 3
FOXP2 4
FOXP3 16
FOXQ1 48
FUBP1 15552
GABPA 288
GATA1 12
GATA2 3
GATA3 12
GATA4 18
GATA5 497664
GATA6 72
GBX1 6
GBX2 48
GCM1 5184
GCM2 8
GFI1B 24
GFI1 16
GLI1 144
GLI2 36864
GLI3 54
GLIS1 54
GLIS2 16
GLIS3 32
GMEB1 108
GMEB2 162
GRHL1 209952
GSC2 12
GSC 12
GSX1 72
GSX2 108
GTF2F1 80621568
GTF2I 4
GZF1 768
HAND1 17496
HBP1 24
HCFC1 15552
HDX 768
HES1 157464
HES5 12
HES7 9
HESX1 419904
HEY1 81
HEY2 288
HIC1 5668704
HIC2 36
HIF1A 5832
HINFP1 648
HINFP 54
HIVEP1 96
HLF 1296
HLX 2304
HMBOX1 648
HMGA1 36
HMGA2 4096
HMX1 24
HMX2 497664
HMX3 559872
HNF1A 5184
HNF1B 768
HNF4A 1728
HNF4G 192
HOMEZ 2592
HOXA10 13824
HOXA11 24
HOXA13 8
HOXA1 36
HOXA2 144
HOXA3 144
HOXA4 16
HOXA5 36
HOXA6 1
HOXA7 995328
HOXA9 11664
HOXB13 384
HOXB1 16
HOXB2 18
HOXB3 559872
HOXB4 46656
HOXB5 3761479876608
HOXB6 1
HOXB7 18
HOXB8 6
HOXB9 1296
HOXC10 18
HOXC11 216
HOXC12 6
HOXC13 36
HOXC4 36864
HOXC5 139968
HOXC6 432
HOXC8 5832
HOXC9 48
HOXD10 1296
HOXD11 3888
HOXD12 6
HOXD13 12
HOXD1 11664
HOXD3 48
HOXD4 36
HOXD8 34992
HOXD9 288
HSF1 248832
HSF2 288
HSF4 4608
HSFY2 72
ID4 3
IKZF1 108
IKZF2 54
INSM1 32
IRF1 324
IRF2 34992
IRF3 6912
IRF4 5184
IRF5 162
IRF6 144
IRF7 216
IRF8 48
IRF9 2304
IRX2 1944
IRX3 144
IRX4 20736
IRX5 2304
IRX6 73728
ISL1 12
ISL2 559872
ISX 16
JDP2 2
JUNB 8
JUND 62208
JUN 81
KLF12 16
KLF13 46656
KLF14 864
KLF15 839808
KLF16 144
KLF1 162
KLF3 10368
KLF4 108
KLF6 96
KLF7 108
KLF8 128
LBX2 72
LEF1 4
LHX1 3888
LHX2 31104
LHX3 648
LHX4 48
LHX5 36
LHX6 27648
LHX8 8
LHX9 104976
LMX1A 20736
LMX1B 108
MAFA 5668704
MAFB 24
MAFF 36
MAFG 1327104
MAFK 1152
MAF 24
MAX 18
MAZ 124416
MBD2 972
MECOM 1728
MECP2 8
MEF2A 192
MEF2B 36
MEF2C 432
MEF2D 8
MEIS1 2
MEIS2 2
MEIS3 128
MEOX1 24
MEOX2 8
MESP1 72
MGA 16
MITF 27
MIXL1 24
MLXIPL 93312
MLX 24
MNT 1
MNX1 96
MSC 32
MSX1 55296
MSX2 11664
MTA3 15552
MTF1 5184
MXI1 6
MYBL1 32
MYBL2 36
MYB 12
MYCN 18
MYC 24
MYF6 128
MYOD1 108
MYOG 2916
MZF1 81
NANOG 972
NEUROD1 108
NEUROD2 324
NEUROG2 54
NFAT5 3456
NFATC1 81
NFATC2 12
NFATC3 36
NFATC4 144
NFE2L1 2
NFE2L2 144
NFE2 1728
NFIA 1
NFIB 2
NFIC 248832
NFIL3 192
NFIX 2
NFKB1 144
NFKB2 32
NFYA 486
NFYB 324
NFYC 2187
NHLH1 864
NKX1-1 78732
NKX1-2 34992
NKX2-1 324
NKX2-2 48
NKX2-3 46656
NKX2-4 288
NKX2-5 108
NKX2-6 6912
NKX2-8 72
NKX3-1 96
NKX3-2 18
NKX6-1 18
NKX6-2 864
NKX6-3 27648
NOBOX 1152
NOTO 24
NR0B1 576
NR1D1 20736
NR1H2 3072
NR1H4 11664
NR1I2 12
NR1I3 73728
NR2C1 972
NR2C2 768
NR2E1 27
NR2E3 3
NR2F1 5184
NR2F2 6
NR2F6 12
NR3C1 24576
NR3C2 648
NR4A1 24
NR4A2 36
NR4A3 16
NR5A2 36
NR6A1 128
NRF1 36
NRL 6912
OLIG1 36
OLIG2 648
OLIG3 108
ONECUT1 6
ONECUT2 162
ONECUT3 48
OSR1 4
OSR2 12
OTP 1728
OTX1 16
OTX2 6
OVOL1 576
PATZ1 72
PAX1 768
PAX2 12
PAX3 107495424
PAX4 2821109907456
PAX5 4
PAX6 36864
PAX7 12
PAX8 82944
PAX9 96
PBX1 144
PBX2 46656
PBX3 36
PDX1 8
PGR 4
PHOX2A 864
PHOX2B 5184
PITX1 12
PITX2 72
PITX3 4
PKNOX1 1944
PKNOX2 1296
PLAG1 31104
PLAGL1 96
PML 6718464
POU1F1 96
POU2F1 442368
POU2F2 6
POU2F3 4
POU3F1 144
POU3F2 15552
POU3F3 10368
POU3F4 1728
POU4F1 3456
POU4F2 3888
POU4F3 3456
POU5F1 1
POU6F1 12
POU6F2 108
PPARA 24
PPARD 36864
PPARG 20155392
PRDM14 432
PRDM1 144
PRDM4 4
PROP1 5184
PROX1 36
PRRX1 1728
PRRX2 2
PTF1A 40310784
RAD21 559872
RARA 62208
RARB 8
RARG 12
RAX2 12
RAX 62208
RBPJ 54
RCOR1 15552
RELA 108
RELB 3456
REL 432
REST 7776
RFX1 2916
RFX2 248832
RFX3 1728
RFX4 96
RFX5 15116544
RFX7 192
RHOXF1 12
RHOXF2 248832
RORA 108
RORC 576
RREB1 4478976
RUNX1 108
RUNX2 24
RUNX3 72
RXRA 20736
RXRB 144
RXRG 12
SCRT1 108
SCRT2 18
SHOX2 2
SHOX 12
SIN3A 40310784
SIX1 165888
SIX2 279936
SIX3 62208
SIX4 1152
SIX5 1296
SIX6 248832
SMAD1 2592
SMAD2 288
SMAD3 4
SMAD4 3
SMARCC1 12
SMARCC2 432
SMC3 62208
SNAI1 9
SNAI2 12
SOX10 6
SOX11 8
SOX12 5184
SOX13 15552
SOX14 648
SOX15 6
SOX17 36864
SOX18 15925248
SOX1 144
SOX21 24
SOX2 18
SOX30 36
SOX3 96
SOX4 72
SOX5 1
SOX6 108
SOX7 24
SOX8 5184
SOX9 16
SP100 62208
SP1 432
SP2 279936
SP3 124416
SP4 322486272
SP8 1296
SPDEF 72
SPI1 16
SPIB 324
SPIC 216
SREBF1 8
SREBF2 432
SRF 216
SRY 8
STAT1 192
STAT2 6912
STAT3 1024
STAT4 1944
STAT5A 16
STAT5B 20639121408
STAT6 144
TAF1 432
TAL1 32
TBL1XR1 3779136
TBP 108
TBR1 144
TBX15 2
TBX19 20736
TBX1 8
TBX20 768
TBX21 96
TBX2 36
TBX3 120932352
TBX4 48
TBX5 144
TCF12 108
TCF21 8
TCF3 18
TCF4 3
TCF7L1 972
TCF7L2 48
TCF7 972
TEAD1 288
TEAD3 24
TEAD4 576
TEF 6
TFAP2A 1152
TFAP2B 5184
TFAP2C 15552
TFAP2D 3456
TFAP2E 54
TFAP4 36
TFCP2L1 46656
TFCP2 576
TFDP1 2
TFE3 48
TFEB 6
TFEC 576
TGIF1 192
TGIF2LX 2
TGIF2 2592
THRA 18
THRB 3456
TLX1 1152
TLX2 108
TP53 1327104
TP63 139968
TP73 576
TWIST1 72
T 8
UBP1 24
UNCX 12
USF1 27
USF2 4
VAX1 559872
VAX2 1296
VDR 192
VENTX 144
VSX1 972
VSX2 8
WRNIP1 93312
WT1 5184
XBP1 384
YBX1 3888
YY1 4
YY2 432
ZBED1 72
ZBTB12 36
ZBTB14 864
ZBTB16 352638738432
ZBTB18 12
ZBTB33 192
ZBTB3 1
ZBTB49 1296
ZBTB4 41472
ZBTB6 576
ZBTB7A 108
ZBTB7B 1990656
ZBTB7C 216
ZEB1 12
ZFHX3 128
ZFX 324
ZIC1 192
ZIC2 6
ZIC3 864
ZIC4 1728
ZKSCAN1 128
ZKSCAN3 192
ZNF143 3456
ZNF148 31104
ZNF219 1296
ZNF232 1728
ZNF263 8
ZNF274 192
ZNF281 2916
ZNF282 192
ZNF333 108
ZNF350 2448880128
ZNF35 1296
ZNF384 18
ZNF410 108
ZNF423 6912
ZNF524 5832
ZNF652 36
ZNF691 9
ZNF711 54
ZNF740 108
ZNF784 8
ZNF8 36
ZSCAN4 648
>>> >>>
