# Supplementary material for: Transcription factor specificity limits the number of DNA-binding motifs
Source: PLoS One. 2022 Jan 28;17(1):e0263307. doi: 10.1371/journal.pone.0263307 (PMC8797260; doi:10.1371/journal.pone.0263307)
Supplement: S1 File — (ZIP) [file pone.0263307.s009.zip › Supplementary File 1 Data used in figures/SupFig2.csv]

Motif1 Motif2 MDP Specificity
AHR AIRE 1 0
AHR ALX1 1 0
AHR ALX3 1 0
AHR ALX4 1 0
AHR ARID3A 1 0
AHR ARID5A 2 0
AHR ARID5B 1 0
AHR ARNT2 0 0.0
AHR ARNTL 0 0.9955357142857143
AHR ARNT 0 0.9743589743589743
AHR AR 0 0.9992486851990984
AHR ARX 1 0
AHR ASCL2 0 0.9985734664764622
AHR ATF1 2 0
AHR ATF2 0 0.9787234042553191
AHR ATF3 1 0
AHR ATF4 1 0
AHR ATF5 2 0
AHR ATF6 0 0.9937888198757764
AHR ATF7 3 0
AHR ATOH1 2 0
AHR BACH1 1 0
AHR BACH2 2 0
AHR BARHL1 1 0
AHR BARHL2 2 0
AHR BARX1 1 0
AHR BARX2 1 0
AHR BATF3 3 0
AHR BATF 2 0
AHR BBX 2 0
AHR BCL11A 1 0
AHR BCL3 0 0.9999999972436405
AHR BCL6B 1 0
AHR BCL6 2 0
AHR BHLHA15 3 0
AHR BHLHE22 2 0
AHR BHLHE23 3 0
AHR BHLHE40 0 0.9999999947672349
AHR BHLHE41 1 0
AHR BPTF 0 0.9999679600140976
AHR BRCA1 1 0
AHR BSX 2 0
AHR CBFB 1 0
AHR CDC5L 1 0
AHR CDX1 3 0
AHR CDX2 3 0
AHR CEBPA 1 0
AHR CEBPB 2 0
AHR CEBPD 1 0
AHR CEBPE 1 0
AHR CEBPG 1 0
AHR CEBPZ 2 0
AHR CENPB 0 0.9999734261645984
AHR CHD1 0 0.9999759978878141
AHR CHD2 1 0
AHR CLOCK 1 0
AHR CPEB1 4 0
AHR CREB1 0 0.9999879990879307
AHR CREB3L1 2 0
AHR CREB3L2 1 0
AHR CREB3 2 0
AHR CREB5 2 0
AHR CREM 2 0
AHR CRX 2 0
AHR CTCFL 1 0
AHR CTCF 1 0
AHR CUX1 1 0
AHR CUX2 2 0
AHR CXXC1 0 0.9953488372093023
AHR DBP 1 0
AHR DBX2 2 0
AHR DDIT3 1 0
AHR DLX1 1 0
AHR DLX2 3 0
AHR DLX3 3 0
AHR DLX4 1 0
AHR DLX5 3 0
AHR DLX6 3 0
AHR DMBX1 1 0
AHR DMC1 0 0.9999999441850133
AHR DPRX 3 0
AHR DRGX 1 0
AHR DUXA 1 0
AHR E2F1 1 0
AHR E2F2 2 0
AHR E2F3 2 0
AHR E2F4 0 0.9999479139538517
AHR E2F5 2 0
AHR E2F6 2 0
AHR E2F7 2 0
AHR E2F8 3 0
AHR E4F1 1 0
AHR EBF1 2 0
AHR EBF3 2 0
AHR EGR1 0 0.9830508474576272
AHR EGR2 1 0
AHR EGR3 1 0
AHR EGR4 1 0
AHR EHF 2 0
AHR ELF1 2 0
AHR ELF2 2 0
AHR ELF3 2 0
AHR ELF4 2 0
AHR ELF5 2 0
AHR ELK1 1 0
AHR ELK3 3 0
AHR ELK4 2 0
AHR EMX1 4 0
AHR EMX2 1 0
AHR EN1 4 0
AHR EN2 4 0
AHR EOMES 2 0
AHR EP300 0 0.9999522148420701
AHR EPAS1 0 0.99978369024443
AHR ERF 3 0
AHR ERG 2 0
AHR ESR1 1 0
AHR ESR2 1 0
AHR ESRRA 1 0
AHR ESRRB 3 0
AHR ESRRG 3 0
AHR ESX1 2 0
AHR ETS1 2 0
AHR ETS2 1 0
AHR ETV1 3 0
AHR ETV2 2 0
AHR ETV3 3 0
AHR ETV4 2 0
AHR ETV5 2 0
AHR ETV6 2 0
AHR ETV7 1 0
AHR EVX1 3 0
AHR EVX2 1 0
AHR EZH2 0 0.9998346287415247
AHR FEV 2 0
AHR FIGLA 1 0
AHR FLI1 3 0
AHR FOSB 2 0
AHR FOSL1 2 0
AHR FOSL2 1 0
AHR FOS 1 0
AHR FOXA1 1 0
AHR FOXA2 2 0
AHR FOXA3 1 0
AHR FOXB1 2 0
AHR FOXC1 2 0
AHR FOXC2 1 0
AHR FOXD1 3 0
AHR FOXD2 2 0
AHR FOXD3 2 0
AHR FOXF1 2 0
AHR FOXF2 1 0
AHR FOXG1 3 0
AHR FOXI1 2 0
AHR FOXJ1 1 0
AHR FOXJ2 2 0
AHR FOXJ3 2 0
AHR FOXK1 2 0
AHR FOXL1 1 0
AHR FOXM1 0 0.9999999937982077
AHR FOXN1 0 0.9985358711566618
AHR FOXO1 3 0
AHR FOXO3 3 0
AHR FOXO4 3 0
AHR FOXO6 3 0
AHR FOXP1 3 0
AHR FOXP2 3 0
AHR FOXP3 2 0
AHR FOXQ1 3 0
AHR FUBP1 1 0
AHR GABPA 1 0
AHR GATA1 3 0
AHR GATA2 2 0
AHR GATA3 3 0
AHR GATA4 2 0
AHR GATA5 0 0.9999959846936523
AHR GATA6 2 0
AHR GBX1 4 0
AHR GBX2 3 0
AHR GCM1 1 0
AHR GCM2 1 0
AHR GFI1B 2 0
AHR GFI1 2 0
AHR GLI1 1 0
AHR GLI2 0 0.9999468509168217
AHR GLI3 1 0
AHR GLIS1 2 0
AHR GLIS2 2 0
AHR GLIS3 2 0
AHR GMEB1 1 0
AHR GMEB2 0 0.994413407821229
AHR GRHL1 1 0
AHR GSC2 4 0
AHR GSC 4 0
AHR GSX1 2 0
AHR GSX2 3 0
AHR GTF2F1 0 0.9999999751928416
AHR GTF2I 3 0
AHR GZF1 0 0.9974683544303797
AHR HAND1 1 0
AHR HBP1 2 0
AHR HCFC1 1 0
AHR HDX 1 0
AHR HES1 0 0.9999936496243753
AHR HES5 1 0
AHR HES7 1 0
AHR HESX1 1 0
AHR HEY1 1 0
AHR HEY2 0 0.9966555183946488
AHR HIC1 0 0.9999996472157917
AHR HIC2 2 0
AHR HIF1A 0 0.9996572995202193
AHR HINFP1 0 0.9989701338825953
AHR HINFP 1 0
AHR HIVEP1 2 0
AHR HLF 1 0
AHR HLX 2 0
AHR HMBOX1 3 0
AHR HMGA1 3 0
AHR HMGA2 1 0
AHR HMX1 0 0.9714285714285714
AHR HMX2 1 0
AHR HMX3 0 0.9999982166263921
AHR HNF1A 2 0
AHR HNF1B 1 0
AHR HNF4A 2 0
AHR HNF4G 1 0
AHR HOMEZ 2 0
AHR HOXA10 1 0
AHR HOXA11 2 0
AHR HOXA13 2 0
AHR HOXA1 2 0
AHR HOXA2 2 0
AHR HOXA3 2 0
AHR HOXA4 3 0
AHR HOXA5 3 0
AHR HOXA6 3 0
AHR HOXA7 0 0.9999989970463014
AHR HOXA9 0 0.9999154334038055
AHR HOXB13 1 0
AHR HOXB1 2 0
AHR HOXB2 3 0
AHR HOXB3 0 0.9999982152513908
AHR HOXB4 1 0
AHR HOXB5 0 0.9999999999994683
AHR HOXB6 3 0
AHR HOXB7 2 0
AHR HOXB8 2 0
AHR HOXB9 1 0
AHR HOXC10 3 0
AHR HOXC11 3 0
AHR HOXC12 3 0
AHR HOXC13 2 0
AHR HOXC4 1 0
AHR HOXC5 0 0.9999928664674034
AHR HOXC6 1 0
AHR HOXC8 2 0
AHR HOXC9 3 0
AHR HOXD10 2 0
AHR HOXD11 2 0
AHR HOXD12 3 0
AHR HOXD13 3 0
AHR HOXD1 1 0
AHR HOXD3 3 0
AHR HOXD4 3 0
AHR HOXD8 2 0
AHR HOXD9 2 0
AHR HSF1 0 0.9999959832743545
AHR HSF2 2 0
AHR HSF4 1 0
AHR HSFY2 2 0
AHR ID4 2 0
AHR IKZF1 2 0
AHR IKZF2 3 0
AHR INSM1 2 0
AHR IRF1 2 0
AHR IRF2 1 0
AHR IRF3 2 0
AHR IRF4 2 0
AHR IRF5 2 0
AHR IRF6 2 0
AHR IRF7 1 0
AHR IRF8 2 0
AHR IRF9 1 0
AHR IRX2 2 0
AHR IRX3 2 0
AHR IRX4 1 0
AHR IRX5 0 0.9997105643994211
AHR IRX6 1 0
AHR ISL1 3 0
AHR ISL2 0 0.9999982143335446
AHR ISX 3 0
AHR JDP2 2 0
AHR JUNB 3 0
AHR JUND 0 0.9999841448526264
AHR JUN 1 0
AHR KLF12 1 0
AHR KLF13 1 0
AHR KLF14 1 0
AHR KLF15 1 0
AHR KLF16 1 0
AHR KLF1 1 0
AHR KLF3 0 0.9998109998109999
AHR KLF4 1 0
AHR KLF6 2 0
AHR KLF7 1 0
AHR KLF8 1 0
AHR LBX2 2 0
AHR LEF1 3 0
AHR LHX1 2 0
AHR LHX2 0 0.9999374335231184
AHR LHX3 2 0
AHR LHX4 2 0
AHR LHX5 3 0
AHR LHX6 1 0
AHR LHX8 2 0
AHR LHX9 1 0
AHR LMX1A 1 0
AHR LMX1B 2 0
AHR MAFA 0 0.9999998236129674
AHR MAFB 2 0
AHR MAFF 1 0
AHR MAFG 1 0
AHR MAFK 2 0
AHR MAF 2 0
AHR MAX 2 0
AHR MAZ 1 0
AHR MBD2 1 0
AHR MECOM 2 0
AHR MECP2 2 0
AHR MEF2A 2 0
AHR MEF2B 3 0
AHR MEF2C 3 0
AHR MEF2D 4 0
AHR MEIS1 2 0
AHR MEIS2 2 0
AHR MEIS3 1 0
AHR MEOX1 2 0
AHR MEOX2 2 0
AHR MESP1 2 0
AHR MGA 2 0
AHR MITF 1 0
AHR MIXL1 3 0
AHR MLXIPL 1 0
AHR MLX 1 0
AHR MNT 1 0
AHR MNX1 2 0
AHR MSC 2 0
AHR MSX1 1 0
AHR MSX2 1 0
AHR MTA3 1 0
AHR MTF1 0 0.9998072846405859
AHR MXI1 1 0
AHR MYBL1 2 0
AHR MYBL2 3 0
AHR MYB 2 0
AHR MYCN 1 0
AHR MYC 1 0
AHR MYF6 2 0
AHR MYOD1 1 0
AHR MYOG 0 0.9996631862579993
AHR MZF1 2 0
AHR NANOG 1 0
AHR NEUROD1 3 0
AHR NEUROD2 1 0
AHR NEUROG2 2 0
AHR NFAT5 1 0
AHR NFATC1 2 0
AHR NFATC2 3 0
AHR NFATC3 2 0
AHR NFATC4 2 0
AHR NFE2L1 2 0
AHR NFE2L2 2 0
AHR NFE2 1 0
AHR NFIA 3 0
AHR NFIB 2 0
AHR NFIC 0 0.9999919994239586
AHR NFIL3 1 0
AHR NFIX 2 0
AHR NFKB1 2 0
AHR NFKB2 1 0
AHR NFYA 2 0
AHR NFYB 2 0
AHR NFYC 1 0
AHR NHLH1 0 0.9989304812834224
AHR NKX1-1 0 0.9999873246042108
AHR NKX1-2 1 0
AHR NKX2-1 1 0
AHR NKX2-2 2 0
AHR NKX2-3 1 0
AHR NKX2-4 2 0
AHR NKX2-5 2 0
AHR NKX2-6 0 0.9997112330349408
AHR NKX2-8 2 0
AHR NKX3-1 0 0.9859154929577465
AHR NKX3-2 1 0
AHR NKX6-1 3 0
AHR NKX6-2 2 0
AHR NKX6-3 0 0.9999305507326898
AHR NOBOX 1 0
AHR NOTO 3 0
AHR NR0B1 1 0
AHR NR1D1 1 0
AHR NR1H2 1 0
AHR NR1H4 1 0
AHR NR1I2 2 0
AHR NR1I3 1 0
AHR NR2C1 1 0
AHR NR2C2 1 0
AHR NR2E1 2 0
AHR NR2E3 3 0
AHR NR2F1 0 0.9996367598982928
AHR NR2F2 2 0
AHR NR2F6 2 0
AHR NR3C1 0 0.9999595190867506
AHR NR3C2 2 0
AHR NR4A1 3 0
AHR NR4A2 2 0
AHR NR4A3 2 0
AHR NR5A2 2 0
AHR NR6A1 2 0
AHR NRF1 1 0
AHR NRL 1 0
AHR OLIG1 3 0
AHR OLIG2 2 0
AHR OLIG3 2 0
AHR ONECUT1 4 0
AHR ONECUT2 3 0
AHR ONECUT3 3 0
AHR OSR1 3 0
AHR OSR2 3 0
AHR OTP 1 0
AHR OTX1 2 0
AHR OTX2 4 0
AHR OVOL1 2 0
AHR PATZ1 1 0
AHR PAX1 1 0
AHR PAX2 3 0
AHR PAX3 0 0.9999999813947809
AHR PAX4 0 0.999999999999291
AHR PAX5 4 0
AHR PAX6 0 0.9999729078052613
AHR PAX7 3 0
AHR PAX8 0 0.9999759978878141
AHR PAX9 1 0
AHR PBX1 2 0
AHR PBX2 0 0.9999787138934417
AHR PBX3 2 0
AHR PDX1 3 0
AHR PGR 2 0
AHR PHOX2A 1 0
AHR PHOX2B 1 0
AHR PITX1 3 0
AHR PITX2 3 0
AHR PITX3 3 0
AHR PKNOX1 1 0
AHR PKNOX2 1 0
AHR PLAG1 1 0
AHR PLAGL1 1 0
AHR PML 1 0
AHR POU1F1 3 0
AHR POU2F1 0 0.9999955100373116
AHR POU2F2 3 0
AHR POU2F3 2 0
AHR POU3F1 2 0
AHR POU3F2 2 0
AHR POU3F3 1 0
AHR POU3F4 2 0
AHR POU4F1 2 0
AHR POU4F2 2 0
AHR POU4F3 2 0
AHR POU5F1 2 0
AHR POU6F1 3 0
AHR POU6F2 2 0
AHR PPARA 2 0
AHR PPARD 1 0
AHR PPARG 0 0.9999999503865459
AHR PRDM14 2 0
AHR PRDM1 3 0
AHR PRDM4 2 0
AHR PROP1 0 0.9998147805149101
AHR PROX1 2 0
AHR PRRX1 1 0
AHR PRRX2 3 0
AHR PTF1A 0 0.9999999503856819
AHR RAD21 0 0.9999982145630947
AHR RARA 1 0
AHR RARB 3 0
AHR RARG 2 0
AHR RAX2 2 0
AHR RAX 1 0
AHR RBPJ 1 0
AHR RCOR1 0 0.9998765279664156
AHR RELA 3 0
AHR RELB 2 0
AHR REL 1 0
AHR REST 1 0
AHR RFX1 0 0.9994117647058823
AHR RFX2 1 0
AHR RFX3 1 0
AHR RFX4 2 0
AHR RFX5 1 0
AHR RFX7 2 0
AHR RHOXF1 2 0
AHR RHOXF2 1 0
AHR RORA 2 0
AHR RORC 2 0
AHR RREB1 0 0.9999997767358287
AHR RUNX1 2 0
AHR RUNX2 2 0
AHR RUNX3 2 0
AHR RXRA 1 0
AHR RXRB 1 0
AHR RXRG 2 0
AHR SCRT1 1 0
AHR SCRT2 1 0
AHR SHOX2 4 0
AHR SHOX 3 0
AHR SIN3A 0 0.99999995038628
AHR SIX1 1 0
AHR SIX2 0 0.9999964314135528
AHR SIX3 1 0
AHR SIX4 1 0
AHR SIX5 1 0
AHR SIX6 0 0.9999920178162341
AHR SMAD1 1 0
AHR SMAD2 1 0
AHR SMAD3 3 0
AHR SMAD4 2 0
AHR SMARCC1 1 0
AHR SMARCC2 1 0
AHR SMC3 1 0
AHR SNAI1 2 0
AHR SNAI2 4 0
AHR SOX10 4 0
AHR SOX11 4 0
AHR SOX12 1 0
AHR SOX13 2 0
AHR SOX14 0 0.9986754966887417
AHR SOX15 3 0
AHR SOX17 1 0
AHR SOX18 0 0.999999937210032
AHR SOX1 1 0
AHR SOX21 2 0
AHR SOX2 3 0
AHR SOX30 3 0
AHR SOX3 2 0
AHR SOX4 3 0
AHR SOX5 4 0
AHR SOX6 2 0
AHR SOX7 2 0
AHR SOX8 0 0.9998219056099733
AHR SOX9 3 0
AHR SP100 1 0
AHR SP1 1 0
AHR SP2 0 0.9999928719589996
AHR SP3 0 0.9999839987198976
AHR SP4 0 0.9999999937981912
AHR SP8 1 0
AHR SPDEF 2 0
AHR SPI1 3 0
AHR SPIB 2 0
AHR SPIC 1 0
AHR SREBF1 1 0
AHR SREBF2 1 0
AHR SRF 2 0
AHR SRY 3 0
AHR STAT1 2 0
AHR STAT2 2 0
AHR STAT3 1 0
AHR STAT4 1 0
AHR STAT5A 2 0
AHR STAT5B 0 0.9999999999030966
AHR STAT6 1 0
AHR TAF1 2 0
AHR TAL1 3 0
AHR TBL1XR1 0 0.9999994708462756
AHR TBP 3 0
AHR TBR1 1 0
AHR TBX15 2 0
AHR TBX19 0 0.999951828122742
AHR TBX1 2 0
AHR TBX20 1 0
AHR TBX21 1 0
AHR TBX2 1 0
AHR TBX3 0 0.9999999834619167
AHR TBX4 2 0
AHR TBX5 2 0
AHR TCF12 2 0
AHR TCF21 3 0
AHR TCF3 2 0
AHR TCF4 2 0
AHR TCF7L1 2 0
AHR TCF7L2 3 0
AHR TCF7 1 0
AHR TEAD1 2 0
AHR TEAD3 2 0
AHR TEAD4 1 0
AHR TEF 2 0
AHR TFAP2A 0 0.9991311902693311
AHR TFAP2B 1 0
AHR TFAP2C 1 0
AHR TFAP2D 1 0
AHR TFAP2E 1 0
AHR TFAP4 2 0
AHR TFCP2L1 1 0
AHR TFCP2 2 0
AHR TFDP1 2 0
AHR TFE3 2 0
AHR TFEB 1 0
AHR TFEC 1 0
AHR TGIF1 2 0
AHR TGIF2LX 2 0
AHR TGIF2 1 0
AHR THRA 2 0
AHR THRB 1 0
AHR TLX1 0 0.9993050729673384
AHR TLX2 2 0
AHR TP53 0 0.9999992465334889
AHR TP63 1 0
AHR TP73 1 0
AHR TWIST1 1 0
AHR T 2 0
AHR UBP1 3 0
AHR UNCX 2 0
AHR USF1 1 0
AHR USF2 1 0
AHR VAX1 0 0.9999982147925857
AHR VAX2 1 0
AHR VDR 2 0
AHR VENTX 2 0
AHR VSX1 1 0
AHR VSX2 4 0
AHR WRNIP1 1 0
AHR WT1 0 0.9996158278908951
AHR XBP1 1 0
AHR YBX1 1 0
AHR YY1 3 0
AHR YY2 2 0
AHR ZBED1 2 0
AHR ZBTB12 2 0
AHR ZBTB14 0 0.9988649262202043
AHR ZBTB16 1 0
AHR ZBTB18 2 0
AHR ZBTB33 1 0
AHR ZBTB3 4 0
AHR ZBTB49 0 0.9984615384615385
AHR ZBTB4 1 0
AHR ZBTB6 0 0.9985096870342772
AHR ZBTB7A 1 0
AHR ZBTB7B 0 0.9999989955956871
AHR ZBTB7C 1 0
AHR ZEB1 2 0
AHR ZFHX3 3 0
AHR ZFX 1 0
AHR ZIC1 1 0
AHR ZIC2 1 0
AHR ZIC3 1 0
AHR ZIC4 1 0
AHR ZKSCAN1 1 0
AHR ZKSCAN3 2 0
AHR ZNF143 0 0.9997164729231641
AHR ZNF148 0 0.9999374335231184
AHR ZNF219 1 0
AHR ZNF232 1 0
AHR ZNF263 2 0
AHR ZNF274 1 0
AHR ZNF281 1 0
AHR ZNF282 2 0
AHR ZNF333 3 0
AHR ZNF350 0 0.9999999995916501
AHR ZNF35 2 0
AHR ZNF384 3 0
AHR ZNF410 3 0
AHR ZNF423 1 0
AHR ZNF524 1 0
AHR ZNF652 2 0
AHR ZNF691 2 0
AHR ZNF711 1 0
AHR ZNF740 2 0
AHR ZNF784 2 0
AHR ZNF8 1 0
AHR ZSCAN4 1 0
AIRE ALX1 0 0.9999575245295842
AIRE ALX3 0 0.9999802148665493
AIRE ALX4 0 0.9999575245295842
AIRE ARID3A 0 0.9990846681922196
AIRE ARID5A 0 0.9999374335231184
AIRE ARID5B 0 0.9998856750886018
AIRE ARNT2 1 0
AIRE ARNTL 1 0
AIRE ARNT 0 0.9999976221671093
AIRE AR 1 0
AIRE ARX 0 0.9999575245295842
AIRE ASCL2 1 0
AIRE ATF1 0 0.9999976221671093
AIRE ATF2 0 0.9999976221671093
AIRE ATF3 0 0.9999571972777469
AIRE ATF4 1 0
AIRE ATF5 0 0.9999906044178027
AIRE ATF6 1 0
AIRE ATF7 1 0
AIRE ATOH1 0 0.9999929210055004
AIRE BACH1 3 0
AIRE BACH2 1 0
AIRE BARHL1 0 0.9999679230152365
AIRE BARHL2 0 0.9999928572959151
AIRE BARX1 1 0
AIRE BARX2 0 0.9998916928408967
AIRE BATF3 4 0
AIRE BATF 1 0
AIRE BBX 0 0.9998872413598692
AIRE BCL11A 0 0.999980991664845
AIRE BCL3 0 0.9999582898852972
AIRE BCL6B 0 0.999888765294772
AIRE BCL6 0 0.999962070208045
AIRE BHLHA15 0 0.9999929210055004
AIRE BHLHE22 0 0.9999976294722969
AIRE BHLHE23 0 0.9999976403463028
AIRE BHLHE40 1 0
AIRE BHLHE41 1 0
AIRE BPTF 0 0.9996569468267581
AIRE BRCA1 0 0.9999904849352738
AIRE BSX 0 0.9999892852168136
AIRE CBFB 0 0.9999433652375829
AIRE CDC5L 0 0.99985168156031
AIRE CDX1 0 0.9999571560163664
AIRE CDX2 0 0.9999964442042307
AIRE CEBPA 0 0.999962070208045
AIRE CEBPB 0 0.9999976294722969
AIRE CEBPD 0 0.9999906044178027
AIRE CEBPE 0 0.9999624166118576
AIRE CEBPG 0 0.9998737214294734
AIRE CEBPZ 0 0.9999907313863066
AIRE CENPB 2 0
AIRE CHD1 2 0
AIRE CHD2 1 0
AIRE CLOCK 1 0
AIRE CPEB1 0 0.9999946498600938
AIRE CREB1 1 0
AIRE CREB3L1 2 0
AIRE CREB3L2 1 0
AIRE CREB3 1 0
AIRE CREB5 0 0.9999976294722969
AIRE CREM 0 0.99999536571463
AIRE CRX 0 0.999985727335008
AIRE CTCFL 1 0
AIRE CTCF 3 0
AIRE CUX1 0 0.9999154334038055
AIRE CUX2 0 0.9811320754716981
AIRE CXXC1 0 0.9999428702010968
AIRE DBP 0 0.9999976212507939
AIRE DBX2 0 0.999833138661772
AIRE DDIT3 0 0.9999814626007971
AIRE DLX1 0 0.9997684649224358
AIRE DLX2 0 0.9999976185996889
AIRE DLX3 0 0.9999788596917744
AIRE DLX4 0 0.9958677685950413
AIRE DLX5 0 0.9999577184897045
AIRE DLX6 0 0.9999976185996889
AIRE DMBX1 1 0
AIRE DMC1 0 0.9998122770790313
AIRE DPRX 0 0.9999928719589996
AIRE DRGX 0 0.9999624166118576
AIRE DUXA 0 0.9999716834206428
AIRE E2F1 1 0
AIRE E2F2 0 0.9999994053137594
AIRE E2F3 0 0.9999788596917744
AIRE E2F4 0 0.9998456551937027
AIRE E2F5 1 0
AIRE E2F6 0 0.9999860970150292
AIRE E2F7 0 0.9999988120002233
AIRE E2F8 3 0
AIRE E4F1 0 0.9999952443229104
AIRE EBF1 0 0.9999929533299039
AIRE EBF3 2 0
AIRE EGR1 1 0
AIRE EGR2 1 0
AIRE EGR3 2 0
AIRE EGR4 0 0.9999988201745433
AIRE EHF 0 0.9999912067040089
AIRE ELF1 0 0.9999953022309706
AIRE ELF2 0 0.9999976194160427
AIRE ELF3 2 0
AIRE ELF4 0 0.9999929533299039
AIRE ELF5 0 0.9999952589333548
AIRE ELK1 0 0.9999857181622132
AIRE ELK3 1 0
AIRE ELK4 1 0
AIRE EMX1 0 0.9999952378004353
AIRE EMX2 0 0.9988412514484357
AIRE EN1 0 0.9999976189058872
AIRE EN2 0 0.9999976189058872
AIRE EOMES 0 0.9999788596917744
AIRE EP300 1 0
AIRE EPAS1 0 0.9999472379042895
AIRE ERF 0 0.9999988147375533
AIRE ERG 0 0.9999988110849682
AIRE ESR1 0 0.999871382636656
AIRE ESR2 0 0.9999976197220312
AIRE ESRRA 0 0.9999812086590499
AIRE ESRRB 0 0.9999988147375533
AIRE ESRRG 0 0.9999982166263921
AIRE ESX1 0 0.9999904775961643
AIRE ETS1 1 0
AIRE ETS2 0 0.9999154334038055
AIRE ETV1 0 0.9999976212507939
AIRE ETV2 1 0
AIRE ETV3 0 0.9999976212507939
AIRE ETV4 0 0.9999892996629394
AIRE ETV5 0 0.9999952479839572
AIRE ETV6 2 0
AIRE ETV7 2 0
AIRE EVX1 0 0.999996429808245
AIRE EVX2 0 0.9953488372093023
AIRE EZH2 0 0.9997744572878489
AIRE FEV 0 0.9999952479839572
AIRE FIGLA 0 0.9999946477983719
AIRE FLI1 0 0.9999994073691278
AIRE FOSB 0 0.999990517821754
AIRE FOSL1 0 0.9999988120002233
AIRE FOSL2 0 0.9999787627158239
AIRE FOS 0 0.9999718127237365
AIRE FOXA1 0 0.9999817097706405
AIRE FOXA2 0 0.9999794234449269
AIRE FOXA3 0 0.9998842458617896
AIRE FOXB1 0 0.9999952424902709
AIRE FOXC1 0 0.9999908549689526
AIRE FOXC2 0 0.9999448823237612
AIRE FOXD1 0 0.9999982179992765
AIRE FOXD2 0 0.9999904788201354
AIRE FOXD3 0 0.9999928883831739
AIRE FOXF1 0 0.9999953022309706
AIRE FOXF2 0 0.9999793315834073
AIRE FOXG1 0 0.9999976197220312
AIRE FOXI1 0 0.9998944702406078
AIRE FOXJ1 0 0.9999929210055004
AIRE FOXJ2 0 0.9999964277421545
AIRE FOXJ3 0 0.9999906044178027
AIRE FOXK1 0 0.9999619386546266
AIRE FOXL1 0 0.9999429728265519
AIRE FOXM1 0 0.9999086173809741
AIRE FOXN1 1 0
AIRE FOXO1 0 0.9999976212507939
AIRE FOXO3 1 0
AIRE FOXO4 0 0.9999976221671093
AIRE FOXO6 0 0.9999988097094382
AIRE FOXP1 0 0.9999994060004646
AIRE FOXP2 0 0.9999976198749958
AIRE FOXP3 0 0.9999976197220312
AIRE FOXQ1 0 0.9999929533299039
AIRE FUBP1 0 0.9998416970080735
AIRE GABPA 1 0
AIRE GATA1 0 0.999997623997624
AIRE GATA2 0 0.99999821392531
AIRE GATA3 0 0.9999952378004353
AIRE GATA4 0 0.999992858214125
AIRE GATA5 0 0.9976798143851509
AIRE GATA6 0 0.9999904886005878
AIRE GBX1 0 0.9999976197220312
AIRE GBX2 0 0.9999809586827216
AIRE GCM1 2 0
AIRE GCM2 0 0.9999976194160427
AIRE GFI1B 0 0.9999952806814696
AIRE GFI1 0 0.999997623997624
AIRE GLI1 1 0
AIRE GLI2 1 0
AIRE GLI3 2 0
AIRE GLIS1 2 0
AIRE GLIS2 0 0.9999994060004646
AIRE GLIS3 2 0
AIRE GMEB1 0 0.9999952394327308
AIRE GMEB2 0 0.9999928664674034
AIRE GRHL1 0 0.9900249376558603
AIRE GSC2 0 0.9999952388207511
AIRE GSC 0 0.9999952406562184
AIRE GSX1 0 0.9999571560163664
AIRE GSX2 0 0.9999788596917744
AIRE GTF2F1 0 0.9999787627158239
AIRE GTF2I 1 0
AIRE GZF1 1 0
AIRE HAND1 1 0
AIRE HBP1 0 0.9999952589333548
AIRE HCFC1 0 0.9969325153374233
AIRE HDX 0 0.9999714872262774
AIRE HES1 0 0.9987791851060583
AIRE HES5 1 0
AIRE HES7 2 0
AIRE HESX1 0 0.9996569468267581
AIRE HEY1 1 0
AIRE HEY2 1 0
AIRE HIC1 0 0.9999505654081443
AIRE HIC2 0 0.9999857163262391
AIRE HIF1A 0 0.9999472379042895
AIRE HINFP1 1 0
AIRE HINFP 0 0.9999988201745433
AIRE HIVEP1 0 0.9999964766773658
AIRE HLF 0 0.9999907313863066
AIRE HLX 0 0.9998300764655905
AIRE HMBOX1 0 0.9999622442044854
AIRE HMGA1 0 0.999978578467075
AIRE HMGA2 1 0
AIRE HMX1 1 0
AIRE HMX2 0 0.9997328346246327
AIRE HMX3 0 0.9997684649224358
AIRE HNF1A 0 0.9998263587428373
AIRE HNF1B 0 0.9999742791738471
AIRE HNF4A 1 0
AIRE HNF4G 0 0.9999954876700584
AIRE HOMEZ 1 0
AIRE HOXA10 0 0.9999485570245383
AIRE HOXA11 0 0.9999904788201354
AIRE HOXA13 0 0.999997623997624
AIRE HOXA1 0 0.9999906044178027
AIRE HOXA2 0 0.9999721936434669
AIRE HOXA3 0 0.9999859065604961
AIRE HOXA4 0 0.9999952443229104
AIRE HOXA5 0 0.9999904959227509
AIRE HOXA6 0 0.999999404633972
AIRE HOXA7 0 0.9973890339425587
AIRE HOXA9 0 0.999889758571271
AIRE HOXB13 0 0.999986282390705
AIRE HOXB1 0 0.9999988201745433
AIRE HOXB2 0 0.9999928595909974
AIRE HOXB3 0 0.9979381443298969
AIRE HOXB4 0 0.9937888198757764
AIRE HOXB5 0 0.9999999958654614
AIRE HOXB6 0 0.999999404633972
AIRE HOXB7 0 0.9999929533299039
AIRE HOXB8 0 0.9999964442042307
AIRE HOXB9 0 0.9999824132533722
AIRE HOXC10 0 0.9999928591320989
AIRE HOXC11 0 0.9999436238583831
AIRE HOXC12 0 0.9999988147375533
AIRE HOXC13 0 0.9999947150067384
AIRE HOXC4 0 0.9921259842519685
AIRE HOXC5 0 0.9958677685950413
AIRE HOXC6 0 0.9999812086590499
AIRE HOXC8 0 0.9996343692870201
AIRE HOXC9 0 0.9999928883831739
AIRE HOXD10 0 0.9998725627628393
AIRE HOXD11 0 0.9998489597100026
AIRE HOXD12 0 0.9999994073691278
AIRE HOXD13 0 0.9999952443229104
AIRE HOXD1 0 0.9998842458617896
AIRE HOXD3 0 0.9999714377521511
AIRE HOXD4 0 0.9999857328330314
AIRE HOXD8 0 0.9944827586206897
AIRE HOXD9 0 0.9999681437354656
AIRE HSF1 1 0
AIRE HSF2 0 0.9999433652375829
AIRE HSF4 1 0
AIRE HSFY2 0 0.999990517821754
AIRE ID4 0 0.9999988097094382
AIRE IKZF1 0 0.9999904959227509
AIRE IKZF2 0 0.9999952589333548
AIRE INSM1 1 0
AIRE IRF1 0 0.9999912067040089
AIRE IRF2 0 0.9981447124304267
AIRE IRF3 1 0
AIRE IRF4 0 0.9999571312213315
AIRE IRF5 1 0
AIRE IRF6 0 0.9999952589333548
AIRE IRF7 0 0.9999718127237365
AIRE IRF8 2 0
AIRE IRF9 0 0.9999868099980215
AIRE IRX2 0 0.9995059288537549
AIRE IRX3 0 0.9999588460430471
AIRE IRX4 1 0
AIRE IRX5 0 0.9999421262804561
AIRE IRX6 0 0.9941060903732809
AIRE ISL1 0 0.9999976194160427
AIRE ISL2 1 0
AIRE ISX 0 0.9999976212507939
AIRE JDP2 1 0
AIRE JUNB 0 0.9999976221671093
AIRE JUND 1 0
AIRE JUN 1 0
AIRE KLF12 0 0.9999988097094382
AIRE KLF13 1 0
AIRE KLF14 1 0
AIRE KLF15 0 0.9993823347745522
AIRE KLF16 1 0
AIRE KLF1 0 0.9999859706224835
AIRE KLF3 1 0
AIRE KLF4 1 0
AIRE KLF6 0 0.9999809696894729
AIRE KLF7 0 0.9999718127237365
AIRE KLF8 0 0.9999952589333548
AIRE LBX2 0 0.9999714359164786
AIRE LEF1 0 0.9999988106268116
AIRE LHX1 0 0.9999678487605698
AIRE LHX2 0 0.9996833438885371
AIRE LHX3 0 0.9999742791738471
AIRE LHX4 0 0.9999904788201354
AIRE LHX5 0 0.9999894299576141
AIRE LHX6 0 0.9997941963366948
AIRE LHX8 1 0
AIRE LHX9 0 0.9963285910968334
AIRE LMX1A 0 0.9965156794425087
AIRE LMX1B 0 0.9999714542625923
AIRE MAFA 1 0
AIRE MAFB 1 0
AIRE MAFF 2 0
AIRE MAFG 0 0.9995775242923531
AIRE MAFK 0 0.9998916928408967
AIRE MAF 0 0.999992858214125
AIRE MAX 1 0
AIRE MAZ 0 0.9988412514484357
AIRE MBD2 0 0.9999907313863066
AIRE MECOM 1 0
AIRE MECP2 1 0
AIRE MEF2A 0 0.9999858419107758
AIRE MEF2B 1 0
AIRE MEF2C 0 0.9999736196480861
AIRE MEF2D 0 0.9999988201745433
AIRE MEIS1 0 0.9999988092629815
AIRE MEIS2 0 0.9999988092629815
AIRE MEIS3 1 0
AIRE MEOX1 0 0.9999904788201354
AIRE MEOX2 0 0.9999952379024866
AIRE MESP1 0 0.9999928637184309
AIRE MGA 1 0
AIRE MITF 0 0.9999964332464234
AIRE MIXL1 0 0.9999904775961643
AIRE MLXIPL 0 0.9944827586206897
AIRE MLX 1 0
AIRE MNT 1 0
AIRE MNX1 0 0.9999714872262774
AIRE MSC 1 0
AIRE MSX1 1 0
AIRE MSX2 0 0.9998553031399219
AIRE MTA3 0 0.9989842559674962
AIRE MTF1 2 0
AIRE MXI1 0 0.9999988106268116
AIRE MYBL1 0 0.9999988120002233
AIRE MYBL2 0 0.999992858214125
AIRE MYB 0 0.9999988120002233
AIRE MYCN 1 0
AIRE MYC 0 0.9999976221671093
AIRE MYF6 1 0
AIRE MYOD1 0 0.999997623997624
AIRE MYOG 1 0
AIRE MZF1 0 0.999990517821754
AIRE NANOG 0 0.9999860970150292
AIRE NEUROD1 1 0
AIRE NEUROD2 0 0.9999858419107758
AIRE NEUROG2 0 0.9999964605152782
AIRE NFAT5 2 0
AIRE NFATC1 0 0.9999906044178027
AIRE NFATC2 0 0.999992858214125
AIRE NFATC3 0 0.9999952589333548
AIRE NFATC4 0 0.9999786648460669
AIRE NFE2L1 0 0.999998809267235
AIRE NFE2L2 0 0.9999965242899993
AIRE NFE2 1 0
AIRE NFIA 0 0.9999994047020206
AIRE NFIB 0 0.999998809267235
AIRE NFIC 2 0
AIRE NFIL3 0 0.9999810354636829
AIRE NFIX 0 0.999998809267235
AIRE NFKB1 0 0.9999930485558375
AIRE NFKB2 1 0
AIRE NFYA 0 0.9999721936434669
AIRE NFYB 0 0.9999791453775729
AIRE NFYC 0 0.9999695409826079
AIRE NHLH1 0 0.9999796941945702
AIRE NKX1-1 0 0.9944827586206897
AIRE NKX1-2 0 0.999871382636656
AIRE NKX2-1 0 0.9999714652589528
AIRE NKX2-2 0 0.9999952806814696
AIRE NKX2-3 0 0.9999571312213315
AIRE NKX2-4 0 0.9999718127237365
AIRE NKX2-5 0 0.9999892996629394
AIRE NKX2-6 1 0
AIRE NKX2-8 0 0.9999893325368294
AIRE NKX3-1 0 0.9999929533299039
AIRE NKX3-2 0 0.9999946436701572
AIRE NKX6-1 0 0.9999928591320989
AIRE NKX6-2 0 0.9999871397523117
AIRE NKX6-3 0 0.9996140486298727
AIRE NOBOX 0 0.9999629245143111
AIRE NOTO 0 0.9999928591320989
AIRE NR0B1 1 0
AIRE NR1D1 0 0.9976798143851509
AIRE NR1H2 0 0.9881422924901185
AIRE NR1H4 1 0
AIRE NR1I2 0 0.9999952375963196
AIRE NR1I3 0 0.9941060903732809
AIRE NR2C1 0 0.9999721936434669
AIRE NR2C2 0 0.9999857108154837
AIRE NR2E1 0 0.9999946662968633
AIRE NR2E3 0 0.999998809862432
AIRE NR2F1 2 0
AIRE NR2F2 1 0
AIRE NR2F6 2 0
AIRE NR3C1 1 0
AIRE NR3C2 1 0
AIRE NR4A1 0 0.9999982302607711
AIRE NR4A2 0 0.9999904959227509
AIRE NR4A3 0 0.9999976511210025
AIRE NR5A2 0 0.9999859065604961
AIRE NR6A1 1 0
AIRE NRF1 2 0
AIRE NRL 0 0.9996616477753342
AIRE OLIG1 0 0.9999976403463028
AIRE OLIG2 0 0.9999146539216524
AIRE OLIG3 0 0.9999929210055004
AIRE ONECUT1 0 0.9999976203337719
AIRE ONECUT2 0 0.9999934050425044
AIRE ONECUT3 0 0.9999931412423954
AIRE OSR1 1 0
AIRE OSR2 1 0
AIRE OTP 0 0.9999742791738471
AIRE OTX1 1 0
AIRE OTX2 0 0.999996429808245
AIRE OVOL1 0 0.9998862019914652
AIRE PATZ1 1 0
AIRE PAX1 1 0
AIRE PAX2 0 0.9999964295787974
AIRE PAX3 0 0.999995985338456
AIRE PAX4 0 0.9999999503857816
AIRE PAX5 0 0.9999988094033325
AIRE PAX6 0 0.9995425434583715
AIRE PAX7 0 0.9999952394327308
AIRE PAX8 0 0.9997427321842037
AIRE PAX9 2 0
AIRE PBX1 0 0.9999817097706405
AIRE PBX2 0 0.999536822603057
AIRE PBX3 0 0.9999952806814696
AIRE PDX1 0 0.9999988110849682
AIRE PGR 0 0.9999976189569126
AIRE PHOX2A 0 0.9999634188722039
AIRE PHOX2B 0 0.9999356954536686
AIRE PITX1 1 0
AIRE PITX2 0 0.9999904959227509
AIRE PITX3 0 0.9999976187272812
AIRE PKNOX1 2 0
AIRE PKNOX2 2 0
AIRE PLAG1 0 0.9999228335519716
AIRE PLAGL1 2 0
AIRE PML 0 0.9998353638459005
AIRE POU1F1 0 0.999990561318395
AIRE POU2F1 1 0
AIRE POU2F2 1 0
AIRE POU2F3 0 0.9999988147375533
AIRE POU3F1 0 0.9999718127237365
AIRE POU3F2 0 0.9997889182058047
AIRE POU3F3 0 0.9998944702406078
AIRE POU3F4 0 0.9999176886986584
AIRE POU4F1 0 0.9996912627354122
AIRE POU4F2 0 0.9999208547685002
AIRE POU4F3 0 0.9996912627354122
AIRE POU5F1 0 0.9999994050845048
AIRE POU6F1 0 0.999997623997624
AIRE POU6F2 0 0.9999894299576141
AIRE PPARA 0 0.9999952394327308
AIRE PPARD 1 0
AIRE PPARG 0 0.999888765294772
AIRE PRDM14 1 0
AIRE PRDM1 2 0
AIRE PRDM4 1 0
AIRE PROP1 0 0.9996662216288384
AIRE PROX1 1 0
AIRE PRRX1 0 0.9999268350679519
AIRE PRRX2 0 0.9999988094798736
AIRE PTF1A 0 0.9999433652375829
AIRE RAD21 1 0
AIRE RARA 0 0.9993823347745522
AIRE RARB 1 0
AIRE RARG 0 0.9999952394327308
AIRE RAX2 0 0.9999928568367216
AIRE RAX 0 0.9976798143851509
AIRE RBPJ 0 0.9999988147375533
AIRE RCOR1 0 0.99974509304104
AIRE RELA 0 0.9999965242899993
AIRE RELB 0 0.9995488128137161
AIRE REL 0 0.9999953022309706
AIRE REST 2 0
AIRE RFX1 0 0.9999582898852972
AIRE RFX2 1 0
AIRE RFX3 1 0
AIRE RFX4 2 0
AIRE RFX5 0 0.9999810645509458
AIRE RFX7 0 0.9999953022309706
AIRE RHOXF1 0 0.9999928568367216
AIRE RHOXF2 0 0.9906542056074766
AIRE RORA 0 0.9999929533299039
AIRE RORC 2 0
AIRE RREB1 0 0.9996639502646392
AIRE RUNX1 0 0.9999988120002233
AIRE RUNX2 0 0.9999928883831739
AIRE RUNX3 0 0.999997623997624
AIRE RXRA 0 0.9999571312213315
AIRE RXRB 0 0.9999928664674034
AIRE RXRG 1 0
AIRE SCRT1 1 0
AIRE SCRT2 1 0
AIRE SHOX2 0 0.9999994049315701
AIRE SHOX 0 0.9999928568367216
AIRE SIN3A 0 0.9999268350679519
AIRE SIX1 0 0.9986962190352021
AIRE SIX2 1 0
AIRE SIX3 0 0.9982608695652174
AIRE SIX4 0 0.9998748592166187
AIRE SIX5 0 0.9832635983263598
AIRE SIX6 0 0.9996140486298727
AIRE SMAD1 0 0.9999860970150292
AIRE SMAD2 0 0.9999786648460669
AIRE SMAD3 0 0.9999976187272812
AIRE SMAD4 0 0.9999988093650582
AIRE SMARCC1 1 0
AIRE SMARCC2 0 0.9999964277421545
AIRE SMC3 1 0
AIRE SNAI1 0 0.9999988106268116
AIRE SNAI2 0 0.9999952388207511
AIRE SOX10 0 0.999996429808245
AIRE SOX11 0 0.9999976188038299
AIRE SOX12 0 0.9999165762909819
AIRE SOX13 0 0.9997684649224358
AIRE SOX14 0 0.9999718127237365
AIRE SOX15 0 0.9999964295787974
AIRE SOX17 1 0
AIRE SOX18 0 0.9998570679879937
AIRE SOX1 2 0
AIRE SOX21 2 0
AIRE SOX2 0 0.9999952443229104
AIRE SOX30 0 0.9999928664674034
AIRE SOX3 0 0.9999857328330314
AIRE SOX4 0 0.999990517821754
AIRE SOX5 0 0.9999994047020206
AIRE SOX6 0 0.9999678859308263
AIRE SOX7 2 0
AIRE SOX8 0 0.9991659716430359
AIRE SOX9 0 0.9999988147375533
AIRE SP100 0 0.9998944702406078
AIRE SP1 1 0
AIRE SP2 1 0
AIRE SP3 1 0
AIRE SP4 0 0.9999996651880254
AIRE SP8 1 0
AIRE SPDEF 1 0
AIRE SPI1 0 0.9999976197220312
AIRE SPIB 1 0
AIRE SPIC 0 0.99999536571463
AIRE SREBF1 1 0
AIRE SREBF2 0 0.9999909752993944
AIRE SRF 1 0
AIRE SRY 0 0.9999952424902709
AIRE STAT1 0 0.9999624166118576
AIRE STAT2 1 0
AIRE STAT3 0 0.9999241375386424
AIRE STAT4 0 0.9999208547685002
AIRE STAT5A 0 0.9999928719589996
AIRE STAT5B 0 0.9999909785560277
AIRE STAT6 1 0
AIRE TAF1 0 0.9999976403463028
AIRE TAL1 0 0.9999904763718787
AIRE TBL1XR1 0 0.9986263736263736
AIRE TBP 0 0.999985776665197
AIRE TBR1 1 0
AIRE TBX15 1 0
AIRE TBX19 1 0
AIRE TBX1 1 0
AIRE TBX20 1 0
AIRE TBX21 1 0
AIRE TBX2 1 0
AIRE TBX3 0 0.9999964291198138
AIRE TBX4 0 0.9999952424902709
AIRE TBX5 0 0.9999928637184309
AIRE TCF12 0 0.9999988147375533
AIRE TCF21 1 0
AIRE TCF3 1 0
AIRE TCF4 0 0.9999988106268116
AIRE TCF7L1 0 0.9999796941945702
AIRE TCF7L2 0 0.9999952806814696
AIRE TCF7 0 0.9999362854412234
AIRE TEAD1 0 0.9999860970150292
AIRE TEAD3 0 0.9999857328330314
AIRE TEAD4 0 0.9999648258881463
AIRE TEF 0 0.9999976294722969
AIRE TFAP2A 0 0.9999573287817367
AIRE TFAP2B 1 0
AIRE TFAP2C 0 0.9999729254095032
AIRE TFAP2D 1 0
AIRE TFAP2E 0 0.9999988106268116
AIRE TFAP4 1 0
AIRE TFCP2L1 0 0.9994209612044007
AIRE TFCP2 0 0.9999436238583831
AIRE TFDP1 0 0.9999994047020206
AIRE TFE3 0 0.9999952443229104
AIRE TFEB 1 0
AIRE TFEC 1 0
AIRE TGIF1 0 0.9999947864259385
AIRE TGIF2LX 2 0
AIRE TGIF2 2 0
AIRE THRA 0 0.9999952424902709
AIRE THRB 2 0
AIRE TLX1 3 0
AIRE TLX2 0 0.9999577184897045
AIRE TP53 0 0.9994269340974212
AIRE TP63 1 0
AIRE TP73 0 0.9999577184897045
AIRE TWIST1 0 0.9999988147375533
AIRE T 1 0
AIRE UBP1 0 0.9999964304964108
AIRE UNCX 0 0.9999928568367216
AIRE USF1 1 0
AIRE USF2 1 0
AIRE VAX1 0 0.9992277992277993
AIRE VAX2 0 0.9999721936434669
AIRE VDR 3 0
AIRE VENTX 0 0.999985776665197
AIRE VSX1 0 0.9999429288893962
AIRE VSX2 0 0.9999952397386617
AIRE WRNIP1 0 0.999512432959532
AIRE WT1 1 0
AIRE XBP1 1 0
AIRE YBX1 0 0.9996616477753342
AIRE YY1 0 0.9999988094033325
AIRE YY2 0 0.9999893814706663
AIRE ZBED1 2 0
AIRE ZBTB12 0 0.9999952479839572
AIRE ZBTB14 1 0
AIRE ZBTB16 0 0.9999999705988576
AIRE ZBTB18 1 0
AIRE ZBTB33 2 0
AIRE ZBTB3 0 0.9999994047275349
AIRE ZBTB49 1 0
AIRE ZBTB4 0 0.9998971087560449
AIRE ZBTB6 1 0
AIRE ZBTB7A 1 0
AIRE ZBTB7B 0 0.9998122770790313
AIRE ZBTB7C 0 0.9999786648460669
AIRE ZEB1 0 0.9999952424902709
AIRE ZFHX3 0 0.9999817097706405
AIRE ZFX 0 0.9999859065604961
AIRE ZIC1 0 0.999985776665197
AIRE ZIC2 0 0.9999964442042307
AIRE ZIC3 3 0
AIRE ZIC4 0 0.9999907313863066
AIRE ZKSCAN1 1 0
AIRE ZKSCAN3 2 0
AIRE ZNF143 2 0
AIRE ZNF148 1 0
AIRE ZNF219 0 0.9999724419213493
AIRE ZNF232 0 0.9875
AIRE ZNF263 0 0.9999976221671093
AIRE ZNF274 2 0
AIRE ZNF281 1 0
AIRE ZNF282 3 0
AIRE ZNF333 0 0.9999715529257815
AIRE ZNF350 0 0.999993652566902
AIRE ZNF35 0 0.9996585282567868
AIRE ZNF384 0 0.9999976212507939
AIRE ZNF410 3 0
AIRE ZNF423 3 0
AIRE ZNF524 1 0
AIRE ZNF652 1 0
AIRE ZNF691 1 0
AIRE ZNF711 0 0.999997623997624
AIRE ZNF740 1 0
AIRE ZNF784 0 0.9999988255618806
AIRE ZNF8 0 0.9999988147375533
AIRE ZSCAN4 1 0
ALX1 ALX3 0 0.992
ALX1 ALX4 0 0.8571428571428572
ALX1 ARID3A 0 0.9999143083613616
ALX1 ARID5A 1 0
ALX1 ARID5B 0 0.9999165762909819
ALX1 ARNT2 1 0
ALX1 ARNTL 2 0
ALX1 ARNT 0 0.9969040247678018
ALX1 AR 1 0
ALX1 ARX 0 0.4
ALX1 ASCL2 2 0
ALX1 ATF1 1 0
ALX1 ATF2 1 0
ALX1 ATF3 0 0.9925373134328358
ALX1 ATF4 1 0
ALX1 ATF5 2 0
ALX1 ATF6 2 0
ALX1 ATF7 1 0
ALX1 ATOH1 2 0
ALX1 BACH1 2 0
ALX1 BACH2 0 0.9990732159406858
ALX1 BARHL1 0 0.9849624060150376
ALX1 BARHL2 0 0.991701244813278
ALX1 BARX1 0 0.9990113692535838
ALX1 BARX2 0 0.9993050729673384
ALX1 BATF3 1 0
ALX1 BATF 0 0.9979381443298969
ALX1 BBX 1 0
ALX1 BCL11A 0 0.9925373134328358
ALX1 BCL3 0 0.9999998677116214
ALX1 BCL6B 0 0.9906542056074766
ALX1 BCL6 1 0
ALX1 BHLHA15 2 0
ALX1 BHLHE22 3 0
ALX1 BHLHE23 2 0
ALX1 BHLHE40 1 0
ALX1 BHLHE41 2 0
ALX1 BPTF 0 0.9997462572951028
ALX1 BRCA1 0 0.9925373134328358
ALX1 BSX 0 0.9863013698630136
ALX1 CBFB 1 0
ALX1 CDC5L 1 0
ALX1 CDX1 0 0.9832635983263598
ALX1 CDX2 2 0
ALX1 CEBPA 0 0.9859154929577465
ALX1 CEBPB 1 0
ALX1 CEBPD 1 0
ALX1 CEBPE 1 0
ALX1 CEBPG 0 0.9947643979057592
ALX1 CEBPZ 2 0
ALX1 CENPB 0 0.9988267500977708
ALX1 CHD1 1 0
ALX1 CHD2 1 0
ALX1 CLOCK 2 0
ALX1 CPEB1 1 0
ALX1 CREB1 1 0
ALX1 CREB3L1 3 0
ALX1 CREB3L2 1 0
ALX1 CREB3 1 0
ALX1 CREB5 0 0.9992277992277993
ALX1 CREM 2 0
ALX1 CRX 0 0.9887640449438202
ALX1 CTCFL 1 0
ALX1 CTCF 3 0
ALX1 CUX1 1 0
ALX1 CUX2 0 0.9989764585465711
ALX1 CXXC1 0 0.9849624060150376
ALX1 DBP 1 0
ALX1 DBX2 0 0.9976798143851509
ALX1 DDIT3 0 0.992
ALX1 DLX1 0 0.9978586723768736
ALX1 DLX2 0 0.9977426636568849
ALX1 DLX3 0 0.9958677685950413
ALX1 DLX4 0 0.9998859391485357
ALX1 DLX5 1 0
ALX1 DLX6 0 0.9977426636568849
ALX1 DMBX1 1 0
ALX1 DMC1 0 0.9999986609229187
ALX1 DPRX 0 0.9962825278810409
ALX1 DRGX 0 0.7692307692307692
ALX1 DUXA 1 0
ALX1 E2F1 3 0
ALX1 E2F2 2 0
ALX1 E2F3 1 0
ALX1 E2F4 2 0
ALX1 E2F5 0 0.9990732159406858
ALX1 E2F6 3 0
ALX1 E2F7 2 0
ALX1 E2F8 2 0
ALX1 E4F1 0 0.9992277992277993
ALX1 EBF1 3 0
ALX1 EBF3 3 0
ALX1 EGR1 3 0
ALX1 EGR2 4 0
ALX1 EGR3 5 0
ALX1 EGR4 4 0
ALX1 EHF 1 0
ALX1 ELF1 3 0
ALX1 ELF2 1 0
ALX1 ELF3 4 0
ALX1 ELF4 1 0
ALX1 ELF5 2 0
ALX1 ELK1 0 0.9962825278810409
ALX1 ELK3 3 0
ALX1 ELK4 2 0
ALX1 EMX1 0 0.9979381443298969
ALX1 EMX2 0 0.9984825493171472
ALX1 EN1 0 0.9958677685950413
ALX1 EN2 0 0.9958677685950413
ALX1 EOMES 2 0
ALX1 EP300 0 0.9999045346062052
ALX1 EPAS1 1 0
ALX1 ERF 1 0
ALX1 ERG 2 0
ALX1 ESR1 1 0
ALX1 ESR2 0 0.9981447124304267
ALX1 ESRRA 1 0
ALX1 ESRRB 2 0
ALX1 ESRRG 2 0
ALX1 ESX1 0 0.991701244813278
ALX1 ETS1 2 0
ALX1 ETS2 2 0
ALX1 ETV1 0 0.9992277992277993
ALX1 ETV2 3 0
ALX1 ETV3 1 0
ALX1 ETV4 0 0.9981447124304267
ALX1 ETV5 1 0
ALX1 ETV6 2 0
ALX1 ETV7 2 0
ALX1 EVX1 0 0.9937888198757764
ALX1 EVX2 0 0.9998725627628393
ALX1 EZH2 1 0
ALX1 FEV 1 0
ALX1 FIGLA 1 0
ALX1 FLI1 2 0
ALX1 FOSB 0 0.9969040247678018
ALX1 FOSL1 0 0.9981447124304267
ALX1 FOSL2 1 0
ALX1 FOS 1 0
ALX1 FOXA1 1 0
ALX1 FOXA2 1 0
ALX1 FOXA3 0 0.9980119284294234
ALX1 FOXB1 0 0.9981447124304267
ALX1 FOXC1 0 0.9090909090909091
ALX1 FOXC2 0 0.9972144846796658
ALX1 FOXD1 1 0
ALX1 FOXD2 0 0.9962825278810409
ALX1 FOXD3 1 0
ALX1 FOXF1 2 0
ALX1 FOXF2 1 0
ALX1 FOXG1 0 0.9990732159406858
ALX1 FOXI1 0 0.9970149253731343
ALX1 FOXJ1 1 0
ALX1 FOXJ2 1 0
ALX1 FOXJ3 2 0
ALX1 FOXK1 0 0.994413407821229
ALX1 FOXL1 0 0.9830508474576272
ALX1 FOXM1 0 0.9999995536413714
ALX1 FOXN1 1 0
ALX1 FOXO1 1 0
ALX1 FOXO3 2 0
ALX1 FOXO4 0 0.9990732159406858
ALX1 FOXO6 1 0
ALX1 FOXP1 1 0
ALX1 FOXP2 0 0.9989701338825953
ALX1 FOXP3 0 0.9962825278810409
ALX1 FOXQ1 2 0
ALX1 FUBP1 2 0
ALX1 GABPA 3 0
ALX1 GATA1 1 0
ALX1 GATA2 0 0.9988518943742825
ALX1 GATA3 1 0
ALX1 GATA4 0 0.9979381443298969
ALX1 GATA5 0 0.999987985245882
ALX1 GATA6 0 0.9981447124304267
ALX1 GBX1 0 0.9989701338825953
ALX1 GBX2 0 0.991701244813278
ALX1 GCM1 1 0
ALX1 GCM2 1 0
ALX1 GFI1B 2 0
ALX1 GFI1 1 0
ALX1 GLI1 3 0
ALX1 GLI2 1 0
ALX1 GLI3 2 0
ALX1 GLIS1 4 0
ALX1 GLIS2 2 0
ALX1 GLIS3 3 0
ALX1 GMEB1 0 0.9849624060150376
ALX1 GMEB2 0 0.9937888198757764
ALX1 GRHL1 0 0.9997734224538348
ALX1 GSC2 0 0.9958677685950413
ALX1 GSC 0 0.9925373134328358
ALX1 GSX1 0 0.987012987012987
ALX1 GSX2 1 0
ALX1 GTF2F1 0 0.9999996031602728
ALX1 GTF2I 3 0
ALX1 GZF1 2 0
ALX1 HAND1 0 0.9997741133950757
ALX1 HBP1 1 0
ALX1 HCFC1 1 0
ALX1 HDX 1 0
ALX1 HES1 1 0
ALX1 HES5 4 0
ALX1 HES7 4 0
ALX1 HESX1 1 0
ALX1 HEY1 3 0
ALX1 HEY2 3 0
ALX1 HIC1 0 0.9999996472460322
ALX1 HIC2 0 0.9962825278810409
ALX1 HIF1A 1 0
ALX1 HINFP1 3 0
ALX1 HINFP 3 0
ALX1 HIVEP1 4 0
ALX1 HLF 0 0.9972144846796658
ALX1 HLX 0 0.993006993006993
ALX1 HMBOX1 0 0.9992277992277993
ALX1 HMGA1 0 0.9832635983263598
ALX1 HMGA2 0 0.9905362776025236
ALX1 HMX1 4 0
ALX1 HMX2 0 0.9999679230152365
ALX1 HMX3 0 0.9999714799075949
ALX1 HNF1A 0 0.9940119760479041
ALX1 HNF1B 0 0.9927360774818402
ALX1 HNF4A 1 0
ALX1 HNF4G 1 0
ALX1 HOMEZ 0 0.994413407821229
ALX1 HOXA10 0 0.9989304812834224
ALX1 HOXA11 0 0.9962825278810409
ALX1 HOXA13 1 0
ALX1 HOXA1 1 0
ALX1 HOXA2 0 0.9787234042553191
ALX1 HOXA3 1 0
ALX1 HOXA4 0 0.9937888198757764
ALX1 HOXA5 1 0
ALX1 HOXA6 0 0.9988571428571429
ALX1 HOXA7 0 0.999935917975008
ALX1 HOXA9 0 0.9993823347745522
ALX1 HOXB13 1 0
ALX1 HOXB1 4 0
ALX1 HOXB2 0 0.9875
ALX1 HOXB3 0 0.9999359918069513
ALX1 HOXB4 0 0.9998288989648387
ALX1 HOXB5 0 0.9999999999234344
ALX1 HOXB6 0 0.9988571428571429
ALX1 HOXB7 1 0
ALX1 HOXB8 0 0.9984544049459042
ALX1 HOXB9 0 0.9986754966887417
ALX1 HOXC10 0 0.9962825278810409
ALX1 HOXC11 0 0.9906542056074766
ALX1 HOXC12 2 0
ALX1 HOXC13 2 0
ALX1 HOXC4 0 0.9997833152762731
ALX1 HOXC5 0 0.999829293274155
ALX1 HOXC6 1 0
ALX1 HOXC8 0 0.9975247524752475
ALX1 HOXC9 1 0
ALX1 HOXD10 0 0.9875
ALX1 HOXD11 1 0
ALX1 HOXD12 2 0
ALX1 HOXD13 0 0.9992277992277993
ALX1 HOXD1 0 0.998046875
ALX1 HOXD3 0 0.9937888198757764
ALX1 HOXD4 0 0.9962825278810409
ALX1 HOXD8 0 0.9995453512161855
ALX1 HOXD9 1 0
ALX1 HSF1 0 0.9999526492731663
ALX1 HSF2 2 0
ALX1 HSF4 1 0
ALX1 HSFY2 1 0
ALX1 ID4 1 0
ALX1 IKZF1 1 0
ALX1 IKZF2 2 0
ALX1 INSM1 3 0
ALX1 IRF1 0 0.9849624060150376
ALX1 IRF2 1 0
ALX1 IRF3 1 0
ALX1 IRF4 1 0
ALX1 IRF5 1 0
ALX1 IRF6 3 0
ALX1 IRF7 1 0
ALX1 IRF8 2 0
ALX1 IRF9 1 0
ALX1 IRX2 1 0
ALX1 IRX3 1 0
ALX1 IRX4 1 0
ALX1 IRX5 1 0
ALX1 IRX6 1 0
ALX1 ISL1 0 0.9972144846796658
ALX1 ISL2 0 0.9998870694522869
ALX1 ISX 0 0.9969040247678018
ALX1 JDP2 0 0.9992277992277993
ALX1 JUNB 1 0
ALX1 JUND 0 0.9998719754192805
ALX1 JUN 1 0
ALX1 KLF12 2 0
ALX1 KLF13 2 0
ALX1 KLF14 1 0
ALX1 KLF15 0 0.9999905032336489
ALX1 KLF16 2 0
ALX1 KLF1 3 0
ALX1 KLF3 3 0
ALX1 KLF4 4 0
ALX1 KLF6 1 0
ALX1 KLF7 1 0
ALX1 KLF8 2 0
ALX1 LBX2 0 0.9958677685950413
ALX1 LEF1 1 0
ALX1 LHX1 0 0.9989795918367347
ALX1 LHX2 0 0.998046875
ALX1 LHX3 0 0.9940119760479041
ALX1 LHX4 0 0.9925373134328358
ALX1 LHX5 1 0
ALX1 LHX6 0 0.9983948635634029
ALX1 LHX8 1 0
ALX1 LHX9 0 0.9998481858205557
ALX1 LMX1A 0 0.9994314951677089
ALX1 LMX1B 0 0.9694656488549618
ALX1 MAFA 0 0.9999554564151462
ALX1 MAFB 2 0
ALX1 MAFF 2 0
ALX1 MAFG 0 0.9999759146414895
ALX1 MAFK 0 0.9811320754716981
ALX1 MAF 1 0
ALX1 MAX 1 0
ALX1 MAZ 1 0
ALX1 MBD2 2 0
ALX1 MECOM 1 0
ALX1 MECP2 1 0
ALX1 MEF2A 2 0
ALX1 MEF2B 2 0
ALX1 MEF2C 0 0.9838709677419355
ALX1 MEF2D 2 0
ALX1 MEIS1 0 0.9978165938864629
ALX1 MEIS2 0 0.9978165938864629
ALX1 MEIS3 2 0
ALX1 MEOX1 0 0.9990732159406858
ALX1 MEOX2 0 0.995475113122172
ALX1 MESP1 1 0
ALX1 MGA 1 0
ALX1 MITF 1 0
ALX1 MIXL1 0 0.991701244813278
ALX1 MLXIPL 0 0.9999382677943083
ALX1 MLX 2 0
ALX1 MNT 1 0
ALX1 MNX1 0 0.9962825278810409
ALX1 MSC 2 0
ALX1 MSX1 0 0.9988412514484357
ALX1 MSX2 0 0.99949924887331
ALX1 MTA3 1 0
ALX1 MTF1 1 0
ALX1 MXI1 1 0
ALX1 MYBL1 1 0
ALX1 MYBL2 0 0.994413407821229
ALX1 MYB 2 0
ALX1 MYCN 1 0
ALX1 MYC 1 0
ALX1 MYF6 2 0
ALX1 MYOD1 2 0
ALX1 MYOG 2 0
ALX1 MZF1 2 0
ALX1 NANOG 1 0
ALX1 NEUROD1 2 0
ALX1 NEUROD2 2 0
ALX1 NEUROG2 2 0
ALX1 NFAT5 1 0
ALX1 NFATC1 2 0
ALX1 NFATC2 1 0
ALX1 NFATC3 2 0
ALX1 NFATC4 2 0
ALX1 NFE2L1 0 0.9988649262202043
ALX1 NFE2L2 2 0
ALX1 NFE2 1 0
ALX1 NFIA 1 0
ALX1 NFIB 0 0.9977728285077951
ALX1 NFIC 0 0.9996244836650394
ALX1 NFIL3 0 0.9937888198757764
ALX1 NFIX 0 0.9977728285077951
ALX1 NFKB1 4 0
ALX1 NFKB2 5 0
ALX1 NFYA 2 0
ALX1 NFYB 2 0
ALX1 NFYC 2 0
ALX1 NHLH1 2 0
ALX1 NKX1-1 0 0.9996969467383893
ALX1 NKX1-2 0 0.9995481247175779
ALX1 NKX2-1 1 0
ALX1 NKX2-2 0 0.9565217391304348
ALX1 NKX2-3 1 0
ALX1 NKX2-4 1 0
ALX1 NKX2-5 1 0
ALX1 NKX2-6 1 0
ALX1 NKX2-8 1 0
ALX1 NKX3-1 2 0
ALX1 NKX3-2 0 0.9935483870967742
ALX1 NKX6-1 0 0.9962825278810409
ALX1 NKX6-2 0 0.9957081545064378
ALX1 NKX6-3 0 0.9983948635634029
ALX1 NOBOX 0 0.993006993006993
ALX1 NOTO 0 0.9958677685950413
ALX1 NR0B1 3 0
ALX1 NR1D1 1 0
ALX1 NR1H2 1 0
ALX1 NR1H4 2 0
ALX1 NR1I2 0 0.9958677685950413
ALX1 NR1I3 0 0.9995214547774764
ALX1 NR2C1 0 0.9979381443298969
ALX1 NR2C2 2 0
ALX1 NR2E1 0 0.9969040247678018
ALX1 NR2E3 1 0
ALX1 NR2F1 1 0
ALX1 NR2F2 1 0
ALX1 NR2F6 3 0
ALX1 NR3C1 1 0
ALX1 NR3C2 1 0
ALX1 NR4A1 2 0
ALX1 NR4A2 1 0
ALX1 NR4A3 2 0
ALX1 NR5A2 3 0
ALX1 NR6A1 2 0
ALX1 NRF1 3 0
ALX1 NRL 0 0.9982608695652174
ALX1 OLIG1 2 0
ALX1 OLIG2 0 0.9984544049459042
ALX1 OLIG3 2 0
ALX1 ONECUT1 0 0.9979381443298969
ALX1 ONECUT2 0 0.9534883720930233
ALX1 ONECUT3 0 0.6666666666666667
ALX1 OSR1 2 0
ALX1 OSR2 2 0
ALX1 OTP 0 0.992
ALX1 OTX1 0 0.9565217391304348
ALX1 OTX2 0 0.9958677685950413
ALX1 OVOL1 1 0
ALX1 PATZ1 4 0
ALX1 PAX1 2 0
ALX1 PAX2 2 0
ALX1 PAX3 1 0
ALX1 PAX4 0 0.9999999998638833
ALX1 PAX5 0 0.9989701338825953
ALX1 PAX6 0 0.9991823385118561
ALX1 PAX7 0 0.9962825278810409
ALX1 PAX8 0 0.9994514536478333
ALX1 PAX9 2 0
ALX1 PBX1 1 0
ALX1 PBX2 0 0.99933818663137
ALX1 PBX3 4 0
ALX1 PDX1 1 0
ALX1 PGR 1 0
ALX1 PHOX2A 0 0.8
ALX1 PHOX2B 0 0.9985358711566618
ALX1 PITX1 1 0
ALX1 PITX2 0 0.9981447124304267
ALX1 PITX3 0 0.9956236323851203
ALX1 PKNOX1 1 0
ALX1 PKNOX2 2 0
ALX1 PLAG1 1 0
ALX1 PLAGL1 1 0
ALX1 PML 1 0
ALX1 POU1F1 0 0.9787234042553191
ALX1 POU2F1 0 0.9995310301703924
ALX1 POU2F2 2 0
ALX1 POU2F3 1 0
ALX1 POU3F1 1 0
ALX1 POU3F2 0 0.9990494296577946
ALX1 POU3F3 0 0.9986091794158554
ALX1 POU3F4 0 0.9965156794425087
ALX1 POU4F1 0 0.9957081545064378
ALX1 POU4F2 0 0.9990069513406157
ALX1 POU4F3 0 0.9957081545064378
ALX1 POU5F1 1 0
ALX1 POU6F1 1 0
ALX1 POU6F2 0 0.9615384615384616
ALX1 PPARA 0 0.9958677685950413
ALX1 PPARD 0 0.9995991983967936
ALX1 PPARG 0 0.9999976194160427
ALX1 PRDM14 2 0
ALX1 PRDM1 1 0
ALX1 PRDM4 3 0
ALX1 PROP1 0 0.9714285714285714
ALX1 PROX1 2 0
ALX1 PRRX1 0 0.9615384615384616
ALX1 PRRX2 0 0.9977728285077951
ALX1 PTF1A 0 0.9999995535265819
ALX1 RAD21 1 0
ALX1 RARA 0 0.9996294924045943
ALX1 RARB 2 0
ALX1 RARG 1 0
ALX1 RAX2 0 0.991701244813278
ALX1 RAX 0 0.9998717784331325
ALX1 RBPJ 1 0
ALX1 RCOR1 1 0
ALX1 RELA 4 0
ALX1 RELB 0 0.9995657837603127
ALX1 REL 4 0
ALX1 REST 2 0
ALX1 RFX1 0 0.9969040247678018
ALX1 RFX2 1 0
ALX1 RFX3 1 0
ALX1 RFX4 2 0
ALX1 RFX5 1 0
ALX1 RFX7 3 0
ALX1 RHOXF1 0 0.993421052631579
ALX1 RHOXF2 0 0.9998088319632957
ALX1 RORA 3 0
ALX1 RORC 0 0.9879518072289156
ALX1 RREB1 1 0
ALX1 RUNX1 1 0
ALX1 RUNX2 1 0
ALX1 RUNX3 1 0
ALX1 RXRA 1 0
ALX1 RXRB 0 0.9969040247678018
ALX1 RXRG 5 0
ALX1 SCRT1 1 0
ALX1 SCRT2 3 0
ALX1 SHOX2 0 0.9989701338825953
ALX1 SHOX 0 0.9931972789115646
ALX1 SIN3A 0 0.9999984141684534
ALX1 SIX1 0 0.9999519207654214
ALX1 SIX2 0 0.9999857401571435
ALX1 SIX3 0 0.9999359918069513
ALX1 SIX4 0 0.9894736842105263
ALX1 SIX5 2 0
ALX1 SIX6 0 0.9997496871088861
ALX1 SMAD1 1 0
ALX1 SMAD2 1 0
ALX1 SMAD3 0 0.9989701338825953
ALX1 SMAD4 0 0.9979381443298969
ALX1 SMARCC1 0 0.9990732159406858
ALX1 SMARCC2 1 0
ALX1 SMC3 1 0
ALX1 SNAI1 2 0
ALX1 SNAI2 0 0.9958677685950413
ALX1 SOX10 1 0
ALX1 SOX11 0 0.9957081545064378
ALX1 SOX12 0 0.994413407821229
ALX1 SOX13 0 0.9990243902439024
ALX1 SOX14 1 0
ALX1 SOX15 1 0
ALX1 SOX17 0 0.9993618379068283
ALX1 SOX18 0 0.9999984930537311
ALX1 SOX1 1 0
ALX1 SOX21 1 0
ALX1 SOX2 1 0
ALX1 SOX30 0 0.9992277992277993
ALX1 SOX3 1 0
ALX1 SOX4 1 0
ALX1 SOX5 1 0
ALX1 SOX6 1 0
ALX1 SOX7 1 0
ALX1 SOX8 0 0.9976798143851509
ALX1 SOX9 2 0
ALX1 SP100 0 0.9996278377372534
ALX1 SP1 2 0
ALX1 SP2 1 0
ALX1 SP3 1 0
ALX1 SP4 0 0.9999999627909067
ALX1 SP8 2 0
ALX1 SPDEF 3 0
ALX1 SPI1 0 0.9979381443298969
ALX1 SPIB 1 0
ALX1 SPIC 2 0
ALX1 SREBF1 2 0
ALX1 SREBF2 1 0
ALX1 SRF 2 0
ALX1 SRY 0 0.9981447124304267
ALX1 STAT1 1 0
ALX1 STAT2 2 0
ALX1 STAT3 0 0.9953488372093023
ALX1 STAT4 0 0.9875
ALX1 STAT5A 1 0
ALX1 STAT5B 0 0.9999999860459361
ALX1 STAT6 2 0
ALX1 TAF1 1 0
ALX1 TAL1 0 0.9978586723768736
ALX1 TBL1XR1 0 0.9999831340338331
ALX1 TBP 1 0
ALX1 TBR1 1 0
ALX1 TBX15 2 0
ALX1 TBX19 1 0
ALX1 TBX1 1 0
ALX1 TBX20 1 0
ALX1 TBX21 2 0
ALX1 TBX2 1 0
ALX1 TBX3 0 0.9999997354402169
ALX1 TBX4 1 0
ALX1 TBX5 0 0.9981447124304267
ALX1 TCF12 3 0
ALX1 TCF21 2 0
ALX1 TCF3 1 0
ALX1 TCF4 1 0
ALX1 TCF7L1 1 0
ALX1 TCF7L2 2 0
ALX1 TCF7 1 0
ALX1 TEAD1 2 0
ALX1 TEAD3 1 0
ALX1 TEAD4 0 0.9859154929577465
ALX1 TEF 1 0
ALX1 TFAP2A 3 0
ALX1 TFAP2B 3 0
ALX1 TFAP2C 3 0
ALX1 TFAP2D 3 0
ALX1 TFAP2E 3 0
ALX1 TFAP4 2 0
ALX1 TFCP2L1 1 0
ALX1 TFCP2 0 0.993006993006993
ALX1 TFDP1 2 0
ALX1 TFE3 0 0.9981447124304267
ALX1 TFEB 2 0
ALX1 TFEC 2 0
ALX1 TGIF1 1 0
ALX1 TGIF2LX 4 0
ALX1 TGIF2 1 0
ALX1 THRA 1 0
ALX1 THRB 1 0
ALX1 TLX1 0 0.9947643979057592
ALX1 TLX2 1 0
ALX1 TP53 0 0.9999984932474886
ALX1 TP63 1 0
ALX1 TP73 1 0
ALX1 TWIST1 4 0
ALX1 T 2 0
ALX1 UBP1 0 0.9981447124304267
ALX1 UNCX 0 0.991701244813278
ALX1 USF1 2 0
ALX1 USF2 2 0
ALX1 VAX1 0 0.999829293274155
ALX1 VAX2 0 0.9972144846796658
ALX1 VDR 1 0
ALX1 VENTX 0 0.9906542056074766
ALX1 VSX1 0 0.9849624060150376
ALX1 VSX2 0 0.9913793103448276
ALX1 WRNIP1 0 0.9997941963366948
ALX1 WT1 3 0
ALX1 XBP1 2 0
[truncated: 231,587 more rows]
