# Supplementary material for: Transcription factor specificity limits the number of DNA-binding motifs
Source: PLoS One. 2022 Jan 28;17(1):e0263307. doi: 10.1371/journal.pone.0263307 (PMC8797260; doi:10.1371/journal.pone.0263307)
Supplement: S1 File — (ZIP) [file pone.0263307.s009.zip › Supplementary File 1 Data used in figures/Fig1D.csv]

MDP Maximal_ocup_P05
0 5.93E-02
1 1.00E+00
2 2.50E-01
3 6.25E-02
4 1.56E-02
5 3.91E-03
6 9.77E-04
7 4.88E-04
8 2.44E-04
9 1.83E-04
10 1.37E-04
