# Supplementary material for: Transcription factor specificity limits the number of DNA-binding motifs
Source: PLoS One. 2022 Jan 28;17(1):e0263307. doi: 10.1371/journal.pone.0263307 (PMC8797260; doi:10.1371/journal.pone.0263307)
Supplement: S1 File — (ZIP) [file pone.0263307.s009.zip › Supplementary File 1 Data used in figures/SupFig3/hg19_weight_matricesFAE_a4_D6.txt]

LinearMotif	N_Classes	Frequency	Acum_Frequency
[1, 1, 1, 1, 1, 1, 1, 1, 1, 1, 1, 1, 1, 2, 2, 2, 2, 2, 2, 3]	5592406	0.0008532423208191076	0.0008532423208191076
[1, 1, 1, 1, 1, 1, 1, 1, 1, 1, 1, 2, 2, 2, 2, 2, 3, 3, 3, 3, 3]	552337	0.0008532423208191076	0.0017064846416382153
[1, 1, 1, 1, 1, 1, 1, 1, 1, 1, 1, 1, 1, 2, 2, 2]	524288	0.0008532423208191076	0.002559726962457323
[1, 1, 1, 1, 1, 1, 1, 1, 1, 1, 1, 1, 2, 2, 2, 3, 3, 3, 3]	414253	0.0008532423208191076	0.0034129692832764306
[1, 1, 1, 1, 1, 1, 1, 1, 1, 1, 1, 2, 2, 2, 2, 3, 3, 3, 3]	207127	0.0008532423208191076	0.004266211604095538
[1, 1, 1, 1, 1, 1, 1, 1, 1, 1, 2, 2, 2, 2, 2, 2, 3, 3, 3]	155345	0.0008532423208191076	0.005119453924914646
[1, 1, 1, 1, 1, 1, 1, 1, 1, 1, 1, 1, 2, 3, 3, 3]	77673	0.0008532423208191076	0.005972696245733754
[1, 1, 1, 1, 1, 1, 1, 1, 1, 2, 2, 2, 2, 2, 2, 3, 3, 3, 3, 3]	69043	0.0008532423208191076	0.006825938566552862
[1, 1, 1, 1, 1, 1, 1, 1, 1, 1, 1, 1, 2, 3]	43691	0.0008532423208191076	0.00767918088737197
[1, 1, 1, 1, 1, 1, 1, 1, 1, 1, 1, 2, 2, 2, 3, 4, 4]	43691	0.0008532423208191076	0.008532423208191078
[1, 1, 1, 1, 1, 1, 1, 1, 1, 1, 1, 1, 3, 3, 3, 4, 4]	38837	0.0008532423208191076	0.009385665529010186
[1, 1, 1, 1, 1, 1, 1, 1, 1, 2, 2, 2, 2, 2, 2, 3, 3, 3, 4, 4, 4]	38837	0.0008532423208191076	0.010238907849829294
[1, 1, 1, 1, 1, 1, 1, 1, 1, 1, 1, 2, 2, 3]	21846	0.0008532423208191076	0.011092150170648402
[1, 1, 1, 1, 1, 1, 1, 1, 1, 2, 2, 2, 2, 2, 3, 3, 3, 4, 4]	19419	0.0008532423208191076	0.01194539249146751
[1, 1, 1, 1, 1, 1, 1, 1, 1, 1, 1, 1]	16384	0.0008532423208191076	0.012798634812286618
[1, 1, 1, 1, 1, 1, 1, 1, 1, 1, 1, 2, 2]	16384	0.0008532423208191076	0.013651877133105726
[1, 1, 1, 1, 1, 1, 1, 1, 1, 1, 2, 2, 2, 3, 3, 4, 4]	14564	0.0008532423208191076	0.014505119453924834
[1, 1, 1, 1, 1, 1, 1, 1, 1, 2, 2, 2, 2, 3, 3, 3, 3]	12946	0.0008532423208191076	0.015358361774743942
[1, 1, 1, 1, 1, 1, 1, 1, 1, 1, 1, 2]	8192	0.0008532423208191076	0.016211604095563048
[1, 1, 1, 1, 1, 1, 1, 1, 1, 2, 2, 2, 2, 2]	8192	0.0008532423208191076	0.017064846416382156
[1, 1, 1, 1, 1, 1, 1, 1, 1, 1, 2, 2, 3, 3, 4]	7282	0.0008532423208191076	0.017918088737201264
[1, 1, 1, 1, 1, 1, 1, 1, 2, 2, 2, 2, 2, 2, 3, 3, 4]	7282	0.0008532423208191076	0.018771331058020372
[1, 1, 2, 2, 2, 2, 2, 2, 2, 2, 2, 2, 2, 2, 3, 3, 3, 3, 3, 3, 3, 3, 3, 4]	6819	0.0008532423208191076	0.01962457337883948
[1, 2, 2, 2, 2, 2, 2, 2, 2, 2, 2, 3, 3, 3, 3, 3, 3, 3, 3, 3, 3, 3, 3, 3, 3, 3, 3, 4, 4, 4]	6386	0.0008532423208191076	0.020477815699658588
[1, 1, 1, 1, 1, 1, 1, 1, 1, 2, 2, 2, 2, 3]	5462	0.0008532423208191076	0.021331058020477696
[1, 1, 1, 1, 1, 1, 1, 1, 1, 2, 2, 2, 2, 3, 4]	5462	0.0008532423208191076	0.022184300341296804
[1, 1, 1, 1, 1, 1, 1, 1, 2, 2, 2, 2, 2, 2, 3, 4]	5462	0.0008532423208191076	0.023037542662115912
[1, 1, 1, 1, 2, 2, 2, 2, 2, 2, 2, 2, 2, 3, 3, 3, 3, 3, 3, 3, 3, 3, 3, 4]	4546	0.0008532423208191076	0.02389078498293502
[1, 1, 1, 1, 1, 1, 2, 2, 2, 2, 2, 2, 2, 2, 3, 3, 3, 3, 3]	4316	0.0008532423208191076	0.024744027303754128
[1, 1, 1, 1, 2, 2, 2, 2, 2, 2, 2, 2, 2, 2, 3, 3, 3, 3, 3, 3, 3, 4]	3836	0.0008532423208191076	0.025597269624573236
[1, 1, 1, 2, 2, 2, 2, 2, 2, 2, 2, 2, 2, 2, 3, 3, 3, 3, 3, 3, 3, 4]	3836	0.0008532423208191076	0.026450511945392344
[1, 1, 1, 1, 1, 1, 1, 2, 2, 2, 2, 2, 2, 2, 3, 3, 4]	3641	0.0008532423208191076	0.02730375426621145
[1, 1, 1, 2, 2, 2, 2, 2, 2, 2, 2, 2, 2, 2, 2, 3, 3, 3, 3, 4]	3237	0.0008532423208191076	0.02815699658703056
[1, 1, 1, 1, 1, 1, 1, 1, 1, 2, 2, 2, 3]	2731	0.0008532423208191076	0.029010238907849668
[1, 1, 1, 1, 1, 1, 1, 1, 2, 2, 2, 2, 2, 3, 4]	2731	0.0008532423208191076	0.029863481228668776
[1, 1, 1, 1, 1, 1, 1, 1, 2, 2, 2, 2, 3, 3, 3]	2428	0.0008532423208191076	0.030716723549487884
[1, 1, 1, 1, 1, 1, 1, 1, 2, 2, 2, 2, 3, 3, 3, 4]	2428	0.0008532423208191076	0.03156996587030699
[1, 1, 1, 1, 2, 2, 2, 2, 2, 2, 2, 2, 2, 2, 3, 3, 3, 3, 3, 4, 4, 4]	2158	0.0008532423208191076	0.032423208191126096
[1, 1, 1, 1, 1, 1, 1, 1, 1, 2, 2, 2]	2048	0.0008532423208191076	0.0332764505119452
[1, 1, 1, 1, 1, 1, 1, 1, 1, 1, 3, 3]	1821	0.0008532423208191076	0.034129692832764305
[1, 1, 1, 1, 1, 1, 1, 1, 1, 1, 3, 3, 4, 4]	1821	0.0008532423208191076	0.03498293515358341
[1, 1, 1, 1, 1, 1, 1, 2, 2, 2, 2, 2, 2, 3, 3, 4, 4]	1821	0.0008532423208191076	0.035836177474402514
[1, 1, 1, 1, 1, 1, 1, 1, 2, 2, 2, 3, 3, 3, 3]	1619	0.0008532423208191076	0.03668941979522162
[1, 1, 1, 1, 2, 2, 2, 2, 2, 3, 3, 3, 3, 3, 3, 3, 3, 3, 3, 3, 3, 3, 3, 3, 3, 4, 4, 4, 4]	1597	0.0008532423208191076	0.03754266211604072
[1, 1, 1, 1, 1, 1, 2, 2, 2, 2, 2, 2, 3, 3, 3, 3, 3, 3]	1439	0.0008532423208191076	0.03839590443685983
[1, 1, 1, 1, 1, 1, 1, 1, 1, 2, 2, 3, 4]	1366	0.0008532423208191076	0.03924914675767893
[1, 1, 1, 1, 1, 1, 1, 1, 2, 2, 2, 2, 3, 4]	1366	0.0017064846416382153	0.04095563139931715
[1, 1, 1, 1, 1, 1, 1, 1, 2, 2, 2, 2, 3, 4]	1366	0.0017064846416382153	0.042662116040955364
[1, 1, 1, 1, 1, 1, 1, 2, 2, 2, 2, 2, 2, 3]	1366	0.0008532423208191076	0.04351535836177447
[1, 1, 1, 1, 1, 1, 1, 2, 2, 2, 2, 2, 2, 3, 4, 4]	1366	0.0008532423208191076	0.04436860068259357
[1, 1, 1, 1, 1, 1, 1, 2, 2, 2, 2, 2, 3, 3, 3]	1214	0.0008532423208191076	0.04522184300341268
[1, 1, 1, 1, 1, 1, 2, 2, 2, 2, 2, 2, 3, 3, 3, 3, 3, 4, 4, 4]	1079	0.0008532423208191076	0.04607508532423178
[1, 1, 1, 1, 1, 1, 2, 2, 2, 2, 2, 2, 2, 2]	1024	0.0008532423208191076	0.04692832764505089
[1, 1, 1, 1, 2, 2, 2, 2, 2, 2, 2, 2, 3, 3, 3, 3, 3, 3, 3]	959	0.0008532423208191076	0.04778156996586999
[1, 1, 1, 1, 1, 1, 1, 1, 2, 2, 2, 3, 3]	911	0.0008532423208191076	0.048634812286689096
[1, 1, 2, 2, 2, 2, 2, 2, 2, 3, 3, 3, 3, 3, 3, 3, 3, 3, 3, 3, 3, 3, 3, 4]	898	0.0008532423208191076	0.0494880546075082
[1, 1, 1, 1, 1, 1, 1, 1, 2, 2, 3, 3, 3, 3, 4, 4, 4]	810	0.0017064846416382153	0.051194539249146416
[1, 1, 1, 1, 1, 1, 1, 1, 2, 2, 3, 3, 3, 3, 4, 4, 4]	810	0.0017064846416382153	0.05290102389078463
[1, 1, 1, 1, 1, 1, 2, 2, 2, 2, 2, 3, 3, 3, 3, 3, 3, 4, 4]	720	0.0008532423208191076	0.053754266211603736
[1, 1, 1, 1, 1, 1, 1, 1, 2, 2, 3, 3, 3, 4, 4]	607	0.0008532423208191076	0.05460750853242284
[1, 1, 1, 1, 1, 1, 1, 2, 2, 2, 2, 3, 3, 3]	607	0.0008532423208191076	0.055460750853241945
[1, 1, 2, 2, 2, 2, 2, 2, 2, 2, 2, 2, 3, 3, 3, 3, 3, 4, 4, 4, 4]	540	0.0008532423208191076	0.05631399317406105
[1, 1, 1, 1, 1, 1, 1, 1, 2, 2, 2]	512	0.0008532423208191076	0.057167235494880154
[1, 1, 1, 1, 1, 1, 1, 1, 2, 2, 2, 4, 4, 4, 4]	512	0.0008532423208191076	0.05802047781569926
[1, 1, 1, 1, 1, 1, 1, 2, 2, 2, 2, 2]	512	0.0008532423208191076	0.058873720136518363
[1, 1, 1, 1, 1, 1, 2, 2, 2, 2, 2, 2, 2]	512	0.0008532423208191076	0.05972696245733747
[1, 1, 1, 1, 2, 2, 2, 2, 2, 2, 2, 2, 2, 2, 4]	512	0.0008532423208191076	0.06058020477815657
[1, 1, 1, 1, 1, 1, 1, 2, 2, 3, 3, 3, 3, 3, 3, 3, 4, 4, 4, 4]	480	0.0008532423208191076	0.06143344709897568
[1, 1, 1, 1, 1, 1, 1, 1, 2, 2, 3, 3]	456	0.0034129692832764306	0.06484641638225211
[1, 1, 1, 1, 1, 1, 1, 1, 2, 2, 3, 3]	456	0.0034129692832764306	0.06825938566552854
[1, 1, 1, 1, 1, 1, 1, 1, 2, 2, 3, 3]	456	0.0034129692832764306	0.07167235494880497
[1, 1, 1, 1, 1, 1, 1, 1, 2, 2, 3, 3]	456	0.0034129692832764306	0.0750853242320814
[1, 1, 1, 1, 1, 1, 1, 1, 2, 2, 3, 3, 4]	456	0.0017064846416382153	0.07679180887371961
[1, 1, 1, 1, 1, 1, 1, 1, 2, 2, 3, 3, 4]	456	0.0017064846416382153	0.07849829351535782
[1, 1, 1, 1, 1, 1, 1, 2, 2, 2, 2, 3, 3]	456	0.0008532423208191076	0.07935153583617693
[1, 1, 1, 1, 1, 2, 2, 2, 2, 2, 2, 2, 2, 3, 3, 4, 4, 4]	456	0.0008532423208191076	0.08020477815699605
[1, 1, 1, 2, 2, 2, 2, 2, 2, 2, 3, 3, 3, 3, 3, 3, 3, 3, 3, 4, 4]	427	0.0008532423208191076	0.08105802047781516
[1, 1, 2, 2, 2, 2, 2, 2, 2, 2, 3, 3, 3, 3, 3, 3, 3, 3, 3, 4]	427	0.0008532423208191076	0.08191126279863427
[2, 2, 2, 2, 2, 2, 2, 2, 2, 2, 3, 3, 3, 3, 3, 3, 3, 3, 3, 4]	427	0.0008532423208191076	0.08276450511945338
[1, 1, 1, 1, 1, 1, 1, 2, 2, 2, 3, 3, 3, 3, 4, 4, 4, 4]	405	0.0008532423208191076	0.08361774744027249
[1, 1, 1, 1, 2, 2, 2, 2, 2, 2, 2, 2, 3, 3, 3, 3]	405	0.0008532423208191076	0.0844709897610916
[1, 2, 2, 2, 2, 2, 2, 3, 3, 3, 3, 3, 3, 3, 3, 3, 3, 3, 3, 3, 3, 3, 3, 4, 4, 4, 4, 4, 4, 4]	400	0.0008532423208191076	0.08532423208191071
[1, 1, 1, 1, 1, 1, 1, 1, 2, 2, 3]	342	0.0008532423208191076	0.08617747440272983
[1, 1, 1, 1, 1, 1, 1, 1, 2, 2, 3, 4]	342	0.0008532423208191076	0.08703071672354894
[1, 1, 1, 1, 1, 2, 2, 2, 2, 2, 2, 2, 2, 3]	342	0.0008532423208191076	0.08788395904436805
[1, 1, 1, 1, 1, 1, 1, 1, 2, 3, 3, 3]	304	0.0008532423208191076	0.08873720136518716
[1, 1, 1, 1, 1, 1, 2, 2, 2, 2, 2, 3, 3, 3, 4]	304	0.0008532423208191076	0.08959044368600627
[1, 1, 1, 1, 1, 1, 2, 2, 2, 2, 2, 3, 3, 3, 4, 4, 4, 4, 4]	304	0.0008532423208191076	0.09044368600682538
[1, 1, 1, 1, 1, 2, 2, 2, 2, 2, 2, 2, 3, 3, 3]	304	0.0008532423208191076	0.0912969283276445
[1, 1, 1, 1, 1, 2, 2, 2, 2, 2, 2, 2, 3, 3, 3, 4, 4, 4]	304	0.0008532423208191076	0.0921501706484636
[1, 1, 1, 1, 2, 2, 2, 2, 2, 2, 2, 2, 3, 3, 3]	304	0.0008532423208191076	0.09300341296928272
[1, 1, 1, 2, 2, 2, 2, 2, 2, 3, 3, 3, 3, 3, 3, 3, 3, 3, 3, 4]	285	0.0008532423208191076	0.09385665529010183
[1, 1, 1, 1, 1, 2, 2, 2, 2, 2, 2, 3, 3, 3, 3, 3, 4, 4]	270	0.0008532423208191076	0.09470989761092094
[1, 1, 1, 1, 1, 1, 1, 1, 2, 2, 4, 4, 4, 4]	256	0.0008532423208191076	0.09556313993174005
[1, 1, 1, 1, 1, 1, 1, 2, 2, 2, 2, 4, 4, 4, 4]	256	0.0008532423208191076	0.09641638225255916
[1, 1, 1, 1, 1, 1, 1, 2, 2, 2, 3, 3, 4, 4]	228	0.0008532423208191076	0.09726962457337827
[1, 1, 1, 1, 2, 2, 2, 2, 2, 2, 2, 2, 3, 3, 4, 4, 4, 4]	228	0.0008532423208191076	0.09812286689419739
[1, 1, 1, 1, 1, 2, 2, 2, 2, 3, 3, 3, 3, 3, 3, 3, 3, 3, 4, 4, 4, 4, 4, 4, 4, 4, 4]	214	0.0008532423208191076	0.0989761092150165
[1, 1, 1, 1, 1, 1, 1, 1, 3, 3, 3, 3]	203	0.0008532423208191076	0.09982935153583561
[1, 1, 1, 1, 2, 2, 2, 2, 2, 2, 2, 3, 3, 3, 3, 4]	203	0.0008532423208191076	0.10068259385665472
[1, 1, 1, 1, 1, 1, 2, 2, 2, 3, 3, 3, 3, 3, 3, 4, 4]	180	0.0008532423208191076	0.10153583617747383
[1, 1, 1, 1, 1, 1, 2, 2, 2, 3, 3, 3, 3, 3, 3, 4, 4, 4, 4, 4, 4, 4, 4]	180	0.0008532423208191076	0.10238907849829294
[1, 1, 1, 1, 1, 1, 1, 2, 2, 2, 3, 4, 4]	171	0.0008532423208191076	0.10324232081911205
[1, 1, 1, 1, 1, 1, 1, 2, 2, 2, 3, 4, 4, 4]	171	0.0008532423208191076	0.10409556313993117
[1, 1, 1, 1, 2, 2, 2, 2, 2, 3, 3, 3, 3, 3, 3, 3, 3]	160	0.0008532423208191076	0.10494880546075028
[1, 1, 1, 2, 2, 2, 2, 2, 2, 3, 3, 3, 3, 3, 3, 3, 3, 4, 4]	160	0.0008532423208191076	0.10580204778156939
[1, 1, 2, 2, 2, 2, 2, 2, 2, 3, 3, 3, 3, 3, 3, 3, 3]	160	0.0008532423208191076	0.1066552901023885
[1, 1, 1, 1, 1, 1, 2, 2, 2, 2, 3, 3, 3, 4]	152	0.0017064846416382153	0.10836177474402671
[1, 1, 1, 1, 1, 1, 2, 2, 2, 2, 3, 3, 3, 4]	152	0.0017064846416382153	0.11006825938566492
[1, 1, 1, 1, 1, 1, 2, 2, 2, 2, 3, 3, 3, 4, 4]	152	0.0008532423208191076	0.11092150170648403
[1, 1, 1, 1, 1, 1, 1, 2, 3, 3, 3, 3, 3, 4, 4, 4]	135	0.0017064846416382153	0.11262798634812224
[1, 1, 1, 1, 1, 1, 1, 2, 3, 3, 3, 3, 3, 4, 4, 4]	135	0.0017064846416382153	0.11433447098976045
[1, 1, 1, 1, 1, 1, 2, 2, 2, 3, 3, 3, 3, 3, 4, 4]	135	0.0008532423208191076	0.11518771331057956
[1, 1, 1, 1, 1, 1, 2, 2, 2, 3, 3, 3, 3, 3, 4, 4, 4]	135	0.0017064846416382153	0.11689419795221777
[1, 1, 1, 1, 1, 1, 2, 2, 2, 3, 3, 3, 3, 3, 4, 4, 4]	135	0.0017064846416382153	0.11860068259385598
[1, 1, 1, 1, 1, 2, 2, 2, 2, 2, 3, 3, 3, 3, 3]	135	0.0008532423208191076	0.11945392491467509
[1, 1, 1, 1, 2, 2, 2, 2, 2, 2, 3, 3, 3, 3, 3, 4, 4, 4, 4, 4]	135	0.0008532423208191076	0.1203071672354942
[1, 1, 1, 2, 2, 2, 2, 2, 2, 2, 3, 3, 3, 3, 3, 4, 4]	135	0.0008532423208191076	0.12116040955631331
[1, 1, 1, 1, 1, 1, 1, 1, 2]	128	0.0008532423208191076	0.12201365187713242
[1, 1, 1, 1, 1, 1, 1, 2, 2, 2]	128	0.002559726962457323	0.12457337883958974
[1, 1, 1, 1, 1, 1, 1, 2, 2, 2]	128	0.002559726962457323	0.12713310580204706
[1, 1, 1, 1, 1, 1, 1, 2, 2, 2]	128	0.002559726962457323	0.12969283276450438
[1, 1, 1, 1, 1, 1, 2, 2, 2, 2, 2]	128	0.0008532423208191076	0.13054607508532348
[1, 1, 1, 1, 1, 1, 2, 2, 2, 2, 2, 4, 4]	128	0.0008532423208191076	0.13139931740614258
[1, 1, 1, 1, 1, 2, 2, 2, 2, 2, 2, 2]	128	0.002559726962457323	0.1339590443685999
[1, 1, 1, 1, 1, 2, 2, 2, 2, 2, 2, 2]	128	0.002559726962457323	0.13651877133105722
[1, 1, 1, 1, 1, 2, 2, 2, 2, 2, 2, 2]	128	0.002559726962457323	0.13907849829351454
[1, 1, 1, 1, 2, 2, 2, 2, 2, 2, 2, 2]	128	0.0008532423208191076	0.13993174061433364
[1, 1, 1, 2, 2, 2, 2, 2, 2, 3, 3, 3, 3, 3, 3, 3, 4, 4, 4, 4]	120	0.0008532423208191076	0.14078498293515274
[1, 1, 1, 1, 1, 1, 2, 2, 2, 2, 3, 3, 4]	114	0.0008532423208191076	0.14163822525597183
[1, 1, 1, 1, 1, 1, 2, 2, 2, 2, 3, 3, 4, 4]	114	0.0008532423208191076	0.14249146757679093
[1, 1, 1, 1, 1, 2, 2, 2, 2, 2, 2, 3, 3]	114	0.0017064846416382153	0.14419795221842915
[1, 1, 1, 1, 1, 2, 2, 2, 2, 2, 2, 3, 3]	114	0.0017064846416382153	0.14590443686006738
[1, 2, 2, 2, 2, 2, 2, 2, 2, 2, 2, 3, 3, 4]	114	0.0008532423208191076	0.14675767918088647
[1, 2, 2, 2, 2, 2, 2, 2, 3, 3, 3, 3, 3, 3, 3, 3, 3, 4, 4]	107	0.0008532423208191076	0.14761092150170557
[1, 1, 1, 1, 1, 1, 1, 2, 3, 3, 3, 3]	102	0.0008532423208191076	0.14846416382252467
[1, 1, 1, 1, 1, 1, 2, 2, 2, 3, 3, 3, 3]	102	0.0008532423208191076	0.14931740614334377
[1, 1, 1, 1, 1, 2, 2, 2, 2, 2, 3, 3, 3, 3, 4]	102	0.0008532423208191076	0.15017064846416286
[1, 1, 1, 1, 2, 2, 2, 2, 2, 2, 3, 3, 3, 3]	102	0.0017064846416382153	0.1518771331058011
[1, 1, 1, 1, 2, 2, 2, 2, 2, 2, 3, 3, 3, 3]	102	0.0017064846416382153	0.1535836177474393
[1, 1, 1, 2, 2, 2, 2, 2, 2, 2, 3, 3, 3, 3, 4]	102	0.0008532423208191076	0.1544368600682584
[1, 1, 1, 2, 2, 2, 2, 2, 2, 2, 3, 3, 3, 3, 4, 4]	102	0.0008532423208191076	0.1552901023890775
[1, 1, 2, 2, 2, 2, 2, 2, 2, 2, 3, 3, 3, 3]	102	0.0008532423208191076	0.1561433447098966
[1, 1, 1, 1, 1, 1, 1, 2, 2, 3]	86	0.0008532423208191076	0.1569965870307157
[1, 1, 1, 1, 1, 1, 1, 2, 2, 3, 4]	86	0.0017064846416382153	0.15870307167235392
[1, 1, 1, 1, 1, 1, 1, 2, 2, 3, 4]	86	0.0017064846416382153	0.16040955631399215
[1, 1, 1, 1, 1, 1, 1, 2, 2, 3, 4, 4]	86	0.0008532423208191076	0.16126279863481124
[1, 1, 1, 1, 1, 1, 2, 2, 2, 2, 3]	86	0.0008532423208191076	0.16211604095563034
[1, 1, 1, 1, 1, 1, 2, 2, 2, 2, 3, 4]	86	0.0008532423208191076	0.16296928327644944
[1, 1, 1, 1, 1, 2, 2, 2, 2, 2, 2, 3]	86	0.0008532423208191076	0.16382252559726854
[1, 1, 1, 1, 1, 2, 2, 2, 2, 2, 2, 3, 4]	86	0.0008532423208191076	0.16467576791808763
[1, 1, 1, 2, 2, 2, 2, 2, 2, 2, 2, 3]	86	0.0008532423208191076	0.16552901023890673
[1, 1, 1, 1, 2, 2, 2, 2, 3, 3, 3, 3, 3, 3, 3, 3, 4]	80	0.0008532423208191076	0.16638225255972583
[1, 1, 1, 1, 2, 2, 2, 2, 3, 3, 3, 3, 3, 3, 3, 3, 4, 4, 4, 4, 4]	80	0.0008532423208191076	0.16723549488054493
[1, 1, 1, 1, 1, 1, 2, 2, 2, 3, 3, 3]	76	0.0008532423208191076	0.16808873720136402
[1, 1, 1, 1, 1, 1, 2, 2, 2, 3, 3, 3, 4]	76	0.0008532423208191076	0.16894197952218312
[1, 1, 1, 1, 1, 1, 2, 2, 2, 3, 3, 3, 4, 4]	76	0.0008532423208191076	0.16979522184300222
[1, 1, 1, 1, 1, 2, 2, 2, 2, 2, 3, 3, 3]	76	0.0017064846416382153	0.17150170648464044
[1, 1, 1, 1, 1, 2, 2, 2, 2, 2, 3, 3, 3]	76	0.0017064846416382153	0.17320819112627867
[1, 1, 1, 1, 1, 2, 2, 2, 2, 2, 3, 3, 3, 4]	76	0.0017064846416382153	0.1749146757679169
[1, 1, 1, 1, 1, 2, 2, 2, 2, 2, 3, 3, 3, 4]	76	0.0017064846416382153	0.1766211604095551
[1, 1, 1, 2, 2, 2, 2, 2, 2, 2, 3, 3, 3, 4]	76	0.0008532423208191076	0.1774744027303742
[1, 1, 1, 2, 2, 2, 2, 2, 2, 2, 3, 3, 3, 4, 4]	76	0.0017064846416382153	0.17918088737201243
[1, 1, 1, 2, 2, 2, 2, 2, 2, 2, 3, 3, 3, 4, 4]	76	0.0017064846416382153	0.18088737201365065
[1, 1, 1, 1, 1, 1, 2, 2, 3, 3, 3, 3, 3, 4, 4, 4, 4]	68	0.0008532423208191076	0.18174061433446975
[1, 1, 1, 1, 1, 2, 2, 2, 2, 3, 3, 3, 3, 3, 4, 4, 4]	68	0.0008532423208191076	0.18259385665528885
[1, 1, 1, 1, 2, 2, 2, 2, 2, 3, 3, 3, 3, 3, 4, 4, 4]	68	0.0008532423208191076	0.18344709897610795
[1, 1, 1, 2, 2, 2, 2, 2, 2, 3, 3, 3, 3, 3, 4, 4, 4, 4, 4]	68	0.0008532423208191076	0.18430034129692704
[1, 1, 1, 1, 1, 1, 1, 2, 2]	64	0.0008532423208191076	0.18515358361774614
[1, 1, 1, 1, 1, 1, 1, 2, 2, 4, 4, 4, 4, 4, 4, 4]	64	0.0008532423208191076	0.18600682593856524
[1, 1, 1, 1, 1, 1, 2, 2, 2, 2]	64	0.0017064846416382153	0.18771331058020346
[1, 1, 1, 1, 1, 1, 2, 2, 2, 2]	64	0.0017064846416382153	0.18941979522184169
[1, 1, 1, 1, 1, 1, 2, 2, 2, 2, 4]	64	0.0008532423208191076	0.19027303754266078
[1, 1, 1, 1, 1, 1, 2, 2, 2, 2, 4, 4]	64	0.0008532423208191076	0.19112627986347988
[1, 1, 1, 1, 2, 2, 2, 2, 2, 2, 2]	64	0.0008532423208191076	0.19197952218429898
[1, 1, 1, 2, 2, 2, 3, 3, 3, 3, 3, 3, 3, 3, 3, 3, 3, 3, 4, 4, 4]	64	0.0008532423208191076	0.19283276450511808
[1, 1, 1, 1, 1, 2, 2, 2, 3, 3, 3, 3, 3, 3, 3, 4, 4]	60	0.0008532423208191076	0.19368600682593717
[1, 1, 1, 1, 2, 2, 2, 2, 3, 3, 3, 3, 3, 3, 3, 4, 4]	60	0.0008532423208191076	0.19453924914675627
[1, 1, 1, 1, 1, 1, 1, 2, 3, 3]	57	0.0008532423208191076	0.19539249146757537
[1, 1, 1, 1, 1, 1, 1, 2, 3, 3, 4]	57	0.0008532423208191076	0.19624573378839447
[1, 1, 1, 1, 1, 1, 1, 2, 3, 3, 4, 4, 4, 4, 4, 4, 4]	57	0.0008532423208191076	0.19709897610921356
[1, 1, 1, 1, 1, 1, 2, 2, 2, 3, 3]	57	0.0017064846416382153	0.1988054607508518
[1, 1, 1, 1, 1, 1, 2, 2, 2, 3, 3]	57	0.0017064846416382153	0.20051194539249
[1, 1, 1, 1, 1, 1, 2, 2, 2, 3, 3, 4]	57	0.0017064846416382153	0.20221843003412823
[1, 1, 1, 1, 1, 1, 2, 2, 2, 3, 3, 4]	57	0.0017064846416382153	0.20392491467576646
[1, 1, 1, 1, 1, 1, 2, 2, 2, 3, 3, 4, 4, 4, 4, 4, 4]	57	0.0008532423208191076	0.20477815699658555
[1, 1, 1, 1, 1, 2, 2, 2, 2, 2, 3, 3, 4]	57	0.0008532423208191076	0.20563139931740465
[1, 1, 1, 1, 1, 2, 2, 2, 2, 2, 3, 3, 4, 4, 4, 4]	57	0.0008532423208191076	0.20648464163822375
[1, 1, 1, 1, 2, 2, 2, 2, 2, 2, 3, 3]	57	0.0008532423208191076	0.20733788395904285
[1, 1, 1, 1, 2, 2, 2, 2, 2, 2, 3, 3, 4, 4, 4]	57	0.0008532423208191076	0.20819112627986194
[1, 1, 2, 2, 2, 2, 2, 2, 2, 2, 3, 3, 4]	57	0.0008532423208191076	0.20904436860068104
[1, 1, 2, 2, 2, 2, 2, 2, 2, 2, 3, 3, 4, 4]	57	0.0008532423208191076	0.20989761092150014
[1, 2, 2, 2, 2, 2, 2, 2, 2, 2, 3, 3]	57	0.0008532423208191076	0.21075085324231924
[1, 1, 1, 1, 1, 1, 2, 2, 3, 3, 3, 3]	51	0.0008532423208191076	0.21160409556313833
[1, 1, 1, 1, 1, 1, 2, 2, 3, 3, 3, 3, 4, 4, 4]	51	0.0008532423208191076	0.21245733788395743
[1, 1, 1, 1, 1, 1, 2, 2, 3, 3, 3, 3, 4, 4, 4, 4]	51	0.0008532423208191076	0.21331058020477653
[1, 1, 1, 1, 1, 1, 2, 2, 3, 3, 3, 3, 4, 4, 4, 4, 4]	51	0.004266211604095538	0.21757679180887207
[1, 1, 1, 1, 1, 1, 2, 2, 3, 3, 3, 3, 4, 4, 4, 4, 4]	51	0.004266211604095538	0.22184300341296762
[1, 1, 1, 1, 1, 1, 2, 2, 3, 3, 3, 3, 4, 4, 4, 4, 4]	51	0.004266211604095538	0.22610921501706316
[1, 1, 1, 1, 1, 1, 2, 2, 3, 3, 3, 3, 4, 4, 4, 4, 4]	51	0.004266211604095538	0.2303754266211587
[1, 1, 1, 1, 1, 1, 2, 2, 3, 3, 3, 3, 4, 4, 4, 4, 4]	51	0.004266211604095538	0.23464163822525425
[1, 1, 1, 2, 2, 2, 2, 2, 2, 3, 3, 3, 3, 4, 4, 4, 4, 4]	51	0.0008532423208191076	0.23549488054607334
[1, 2, 2, 2, 2, 2, 2, 2, 2, 3, 3, 3, 3, 4, 4]	51	0.0008532423208191076	0.23634812286689244
[1, 1, 1, 2, 2, 2, 3, 3, 3, 3, 3, 3, 3, 3, 3, 3, 3, 4]	48	0.0008532423208191076	0.23720136518771154
[1, 1, 1, 1, 1, 1, 2, 3, 3, 3, 3, 3, 3, 4]	45	0.0008532423208191076	0.23805460750853064
[1, 1, 1, 1, 2, 2, 2, 2, 3, 3, 3, 3, 3, 3]	45	0.0008532423208191076	0.23890784982934973
[1, 1, 2, 2, 2, 2, 2, 2, 3, 3, 3, 3, 3, 3]	45	0.0008532423208191076	0.23976109215016883
[1, 1, 2, 2, 2, 2, 2, 2, 3, 3, 3, 3, 3, 3, 4]	45	0.0008532423208191076	0.24061433447098793
[1, 1, 2, 2, 2, 2, 2, 2, 3, 3, 3, 3, 3, 3, 4, 4]	45	0.0008532423208191076	0.24146757679180703
[1, 1, 2, 2, 2, 2, 2, 2, 3, 3, 3, 3, 3, 3, 4, 4, 4, 4, 4, 4]	45	0.0008532423208191076	0.24232081911262612
[1, 1, 1, 1, 1, 1, 1, 2, 3]	43	0.0017064846416382153	0.24402730375426435
[1, 1, 1, 1, 1, 1, 1, 2, 3]	43	0.0017064846416382153	0.24573378839590257
[1, 1, 1, 1, 1, 1, 1, 2, 3, 4]	43	0.0008532423208191076	0.24658703071672167
[1, 1, 1, 1, 1, 1, 1, 2, 3, 4, 4, 4]	43	0.0008532423208191076	0.24744027303754076
[1, 1, 1, 1, 1, 1, 2, 2, 2, 3]	43	0.0034129692832764306	0.2508532423208172
[1, 1, 1, 1, 1, 1, 2, 2, 2, 3]	43	0.0034129692832764306	0.25426621160409363
[1, 1, 1, 1, 1, 1, 2, 2, 2, 3]	43	0.0034129692832764306	0.2576791808873701
[1, 1, 1, 1, 1, 1, 2, 2, 2, 3]	43	0.0034129692832764306	0.2610921501706465
[1, 1, 1, 1, 1, 2, 2, 2, 2, 2, 3]	43	0.0017064846416382153	0.2627986348122847
[1, 1, 1, 1, 1, 2, 2, 2, 2, 2, 3]	43	0.0017064846416382153	0.2645051194539229
[1, 1, 1, 1, 1, 2, 2, 2, 2, 2, 3, 4]	43	0.0008532423208191076	0.26535836177474204
[1, 1, 1, 2, 2, 2, 2, 3, 3, 3, 3, 3, 3, 3, 3, 4]	40	0.0008532423208191076	0.26621160409556116
[1, 1, 1, 1, 1, 1, 2, 2, 3, 3, 3]	38	0.0008532423208191076	0.2670648464163803
[1, 1, 1, 1, 1, 1, 2, 2, 3, 3, 3, 4]	38	0.002559726962457323	0.2696245733788376
[1, 1, 1, 1, 1, 1, 2, 2, 3, 3, 3, 4]	38	0.002559726962457323	0.2721843003412949
[1, 1, 1, 1, 1, 1, 2, 2, 3, 3, 3, 4]	38	0.002559726962457323	0.27474402730375225
[1, 1, 1, 1, 1, 1, 2, 2, 3, 3, 3, 4, 4, 4, 4, 4, 4]	38	0.0017064846416382153	0.27645051194539044
[1, 1, 1, 1, 1, 1, 2, 2, 3, 3, 3, 4, 4, 4, 4, 4, 4]	38	0.0017064846416382153	0.27815699658702864
[1, 1, 1, 1, 1, 2, 2, 2, 2, 3, 3, 3]	38	0.0017064846416382153	0.27986348122866683
[1, 1, 1, 1, 1, 2, 2, 2, 2, 3, 3, 3]	38	0.0017064846416382153	0.28156996587030503
[1, 1, 1, 1, 1, 2, 2, 2, 2, 3, 3, 3, 4, 4, 4, 4]	38	0.0008532423208191076	0.28242320819112415
[1, 1, 1, 1, 2, 2, 2, 2, 2, 3, 3, 3]	38	0.0008532423208191076	0.2832764505119433
[1, 1, 1, 1, 2, 2, 2, 2, 2, 3, 3, 3, 4]	38	0.0008532423208191076	0.2841296928327624
[1, 1, 1, 1, 2, 2, 2, 2, 2, 3, 3, 3, 4, 4]	38	0.0008532423208191076	0.28498293515358153
[1, 1, 1, 2, 2, 2, 2, 2, 2, 3, 3, 3]	38	0.0008532423208191076	0.28583617747440065
[1, 1, 2, 2, 2, 2, 2, 2, 2, 3, 3, 3, 4, 4, 4, 4]	38	0.0008532423208191076	0.2866894197952198
[1, 2, 2, 2, 2, 2, 2, 2, 2, 3, 3, 3, 4, 4, 4, 4]	38	0.0008532423208191076	0.2875426621160389
[1, 1, 1, 1, 2, 2, 3, 3, 3, 3, 3, 3, 3, 3, 3, 3, 4]	36	0.0008532423208191076	0.28839590443685803
[1, 1, 1, 1, 2, 2, 2, 2, 3, 3, 3, 3, 3]	34	0.0008532423208191076	0.28924914675767716
[1, 1, 1, 1, 2, 2, 2, 2, 3, 3, 3, 3, 3, 4, 4]	34	0.0017064846416382153	0.29095563139931535
[1, 1, 1, 1, 2, 2, 2, 2, 3, 3, 3, 3, 3, 4, 4]	34	0.0017064846416382153	0.29266211604095355
[1, 1, 1, 1, 2, 2, 2, 2, 3, 3, 3, 3, 3, 4, 4, 4]	34	0.0017064846416382153	0.29436860068259174
[1, 1, 1, 1, 2, 2, 2, 2, 3, 3, 3, 3, 3, 4, 4, 4]	34	0.0017064846416382153	0.29607508532422994
[1, 1, 1, 1, 2, 2, 2, 2, 3, 3, 3, 3, 3, 4, 4, 4, 4]	34	0.0008532423208191076	0.29692832764504906
[1, 1, 2, 2, 2, 2, 2, 2, 3, 3, 3, 3, 3]	34	0.0008532423208191076	0.2977815699658682
[1, 1, 2, 2, 2, 2, 2, 2, 3, 3, 3, 3, 3, 4]	34	0.0008532423208191076	0.2986348122866873
[1, 1, 2, 2, 2, 2, 2, 2, 3, 3, 3, 3, 3, 4, 4, 4, 4, 4]	34	0.0008532423208191076	0.29948805460750644
[1, 1, 1, 1, 1, 1, 1, 2]	32	0.0008532423208191076	0.30034129692832556
[1, 1, 1, 1, 1, 1, 1, 2, 4, 4]	32	0.0008532423208191076	0.3011945392491447
[1, 1, 1, 1, 1, 2, 2, 2, 2, 2]	32	0.0008532423208191076	0.3020477815699638
[1, 1, 1, 2, 2, 2, 2, 3, 3, 3, 3, 3, 3, 3, 4, 4]	30	0.0008532423208191076	0.30290102389078294
[1, 1, 2, 2, 2, 2, 2, 3, 3, 3, 3, 3, 3, 3, 4, 4, 4]	30	0.0008532423208191076	0.30375426621160206
[1, 2, 2, 2, 2, 2, 2, 3, 3, 3, 3, 3, 3, 3, 4]	30	0.0008532423208191076	0.3046075085324212
[1, 1, 1, 1, 1, 1, 1, 3, 3, 4, 4, 4, 4, 4, 4]	29	0.0008532423208191076	0.3054607508532403
[1, 1, 1, 1, 1, 1, 1, 3, 3, 4, 4, 4, 4, 4, 4, 4, 4]	29	0.0008532423208191076	0.30631399317405944
[1, 1, 1, 1, 1, 1, 2, 2, 3, 3]	29	0.004266211604095538	0.31058020477815496
[1, 1, 1, 1, 1, 1, 2, 2, 3, 3]	29	0.004266211604095538	0.31484641638225047
[1, 1, 1, 1, 1, 1, 2, 2, 3, 3]	29	0.004266211604095538	0.319112627986346
[1, 1, 1, 1, 1, 1, 2, 2, 3, 3]	29	0.004266211604095538	0.3233788395904415
[1, 1, 1, 1, 1, 1, 2, 2, 3, 3]	29	0.004266211604095538	0.327645051194537
[1, 1, 1, 1, 1, 1, 2, 2, 3, 3, 4, 4, 4, 4]	29	0.0008532423208191076	0.32849829351535614
[1, 1, 1, 1, 1, 1, 2, 2, 3, 3, 4, 4, 4, 4, 4, 4]	29	0.0008532423208191076	0.32935153583617527
[1, 1, 1, 1, 1, 1, 2, 2, 3, 3, 4, 4, 4, 4, 4, 4, 4]	29	0.0034129692832764306	0.3327645051194517
[1, 1, 1, 1, 1, 1, 2, 2, 3, 3, 4, 4, 4, 4, 4, 4, 4]	29	0.0034129692832764306	0.33617747440272816
[1, 1, 1, 1, 1, 1, 2, 2, 3, 3, 4, 4, 4, 4, 4, 4, 4]	29	0.0034129692832764306	0.3395904436860046
[1, 1, 1, 1, 1, 1, 2, 2, 3, 3, 4, 4, 4, 4, 4, 4, 4]	29	0.0034129692832764306	0.34300341296928105
[1, 1, 1, 1, 1, 2, 2, 2, 2, 3, 3]	29	0.0034129692832764306	0.3464163822525575
[1, 1, 1, 1, 1, 2, 2, 2, 2, 3, 3]	29	0.0034129692832764306	0.34982935153583394
[1, 1, 1, 1, 1, 2, 2, 2, 2, 3, 3]	29	0.0034129692832764306	0.3532423208191104
[1, 1, 1, 1, 1, 2, 2, 2, 2, 3, 3]	29	0.0034129692832764306	0.35665529010238683
[1, 1, 1, 1, 1, 2, 2, 2, 2, 3, 3, 4]	29	0.0017064846416382153	0.35836177474402503
[1, 1, 1, 1, 1, 2, 2, 2, 2, 3, 3, 4]	29	0.0017064846416382153	0.3600682593856632
[1, 1, 1, 1, 2, 2, 2, 2, 2, 3, 3, 4, 4]	29	0.0008532423208191076	0.36092150170648235
[1, 1, 1, 1, 2, 2, 2, 2, 2, 3, 3, 4, 4, 4, 4]	29	0.0008532423208191076	0.3617747440273015
[1, 1, 1, 1, 2, 2, 2, 2, 2, 3, 3, 4, 4, 4, 4, 4]	29	0.0008532423208191076	0.3626279863481206
[1, 1, 1, 2, 2, 2, 2, 2, 2, 3, 3, 4, 4, 4]	29	0.0008532423208191076	0.3634812286689397
[1, 1, 1, 2, 2, 2, 3, 3, 3, 3, 3, 3, 3, 3, 3]	27	0.0008532423208191076	0.36433447098975885
[1, 1, 1, 1, 1, 1, 2, 3, 3, 3, 3]	26	0.0017064846416382153	0.36604095563139705
[1, 1, 1, 1, 1, 1, 2, 3, 3, 3, 3]	26	0.0017064846416382153	0.36774744027303524
[1, 1, 1, 1, 1, 1, 2, 3, 3, 3, 3, 4, 4, 4]	26	0.0017064846416382153	0.36945392491467344
[1, 1, 1, 1, 1, 1, 2, 3, 3, 3, 3, 4, 4, 4]	26	0.0017064846416382153	0.37116040955631163
[1, 1, 1, 1, 1, 2, 2, 2, 3, 3, 3, 3, 4, 4]	26	0.0008532423208191076	0.37201365187713076
[1, 1, 1, 1, 1, 2, 2, 2, 3, 3, 3, 3, 4, 4, 4, 4, 4]	26	0.0008532423208191076	0.3728668941979499
[1, 1, 1, 1, 2, 2, 2, 2, 3, 3, 3, 3]	26	0.0017064846416382153	0.3745733788395881
[1, 1, 1, 1, 2, 2, 2, 2, 3, 3, 3, 3]	26	0.0017064846416382153	0.3762798634812263
[1, 1, 1, 1, 2, 2, 2, 2, 3, 3, 3, 3, 4]	26	0.002559726962457323	0.3788395904436836
[1, 1, 1, 1, 2, 2, 2, 2, 3, 3, 3, 3, 4]	26	0.002559726962457323	0.3813993174061409
[1, 1, 1, 1, 2, 2, 2, 2, 3, 3, 3, 3, 4]	26	0.002559726962457323	0.38395904436859823
[1, 1, 1, 1, 2, 2, 2, 2, 3, 3, 3, 3, 4, 4]	26	0.0008532423208191076	0.38481228668941736
[1, 1, 1, 2, 2, 2, 2, 2, 3, 3, 3, 3]	26	0.002559726962457323	0.3873720136518747
[1, 1, 1, 2, 2, 2, 2, 2, 3, 3, 3, 3]	26	0.002559726962457323	0.389931740614332
[1, 1, 1, 2, 2, 2, 2, 2, 3, 3, 3, 3]	26	0.002559726962457323	0.3924914675767893
[1, 1, 2, 2, 2, 2, 2, 2, 3, 3, 3, 3, 4, 4, 4, 4, 4]	26	0.0008532423208191076	0.39334470989760845
[1, 2, 2, 2, 2, 2, 2, 2, 3, 3, 3, 3]	26	0.0008532423208191076	0.39419795221842757
[1, 1, 1, 1, 1, 1, 3, 3, 3, 3, 3, 3, 4, 4, 4, 4, 4]	23	0.0017064846416382153	0.39590443686006577
[1, 1, 1, 1, 1, 1, 3, 3, 3, 3, 3, 3, 4, 4, 4, 4, 4]	23	0.0017064846416382153	0.39761092150170396
[1, 1, 1, 1, 1, 2, 2, 3, 3, 3, 3, 3, 3]	23	0.0008532423208191076	0.3984641638225231
[1, 1, 1, 1, 1, 2, 2, 3, 3, 3, 3, 3, 3, 4, 4]	23	0.0008532423208191076	0.3993174061433422
[1, 1, 1, 1, 1, 2, 2, 3, 3, 3, 3, 3, 3, 4, 4, 4, 4]	23	0.0008532423208191076	0.40017064846416134
[1, 1, 1, 1, 1, 1, 1, 3]	22	0.0008532423208191076	0.40102389078498046
[1, 1, 1, 1, 1, 1, 1, 3, 4, 4, 4, 4]	22	0.0008532423208191076	0.4018771331057996
[1, 1, 1, 1, 1, 1, 1, 3, 4, 4, 4, 4, 4, 4, 4, 4, 4]	22	0.0008532423208191076	0.4027303754266187
[1, 1, 1, 1, 1, 1, 2, 2, 3, 4, 4]	22	0.0008532423208191076	0.40358361774743784
[1, 1, 1, 1, 1, 1, 2, 2, 3, 4, 4, 4, 4, 4, 4, 4]	22	0.0017064846416382153	0.40529010238907603
[1, 1, 1, 1, 1, 1, 2, 2, 3, 4, 4, 4, 4, 4, 4, 4]	22	0.0017064846416382153	0.40699658703071423
[1, 1, 1, 1, 1, 1, 2, 2, 3, 4, 4, 4, 4, 4, 4, 4, 4]	22	0.0008532423208191076	0.40784982935153336
[1, 1, 1, 1, 1, 2, 2, 2, 2, 3]	22	0.0008532423208191076	0.4087030716723525
[1, 1, 1, 1, 1, 2, 2, 2, 2, 3, 4]	22	0.0017064846416382153	0.4104095563139907
[1, 1, 1, 1, 1, 2, 2, 2, 2, 3, 4]	22	0.0017064846416382153	0.41211604095562887
[1, 1, 1, 1, 1, 2, 2, 2, 2, 3, 4, 4, 4, 4, 4, 4]	22	0.0008532423208191076	0.412969283276448
[1, 1, 1, 1, 2, 2, 2, 2, 2, 3]	22	0.002559726962457323	0.4155290102389053
[1, 1, 1, 1, 2, 2, 2, 2, 2, 3]	22	0.002559726962457323	0.41808873720136264
[1, 1, 1, 1, 2, 2, 2, 2, 2, 3]	22	0.002559726962457323	0.42064846416381996
[1, 1, 1, 1, 2, 2, 2, 2, 2, 3, 4, 4, 4, 4, 4, 4, 4]	22	0.0008532423208191076	0.4215017064846391
[1, 1, 1, 2, 2, 2, 2, 2, 2, 3, 4, 4, 4]	22	0.0008532423208191076	0.4223549488054582
[1, 1, 2, 2, 2, 2, 2, 2, 2, 3, 4, 4, 4]	22	0.0008532423208191076	0.42320819112627733
[2, 2, 2, 2, 2, 2, 2, 2, 2, 3, 4, 4, 4, 4, 4]	22	0.0008532423208191076	0.42406143344709646
[1, 1, 1, 1, 2, 2, 3, 3, 3, 3, 3, 3, 3, 3, 4, 4, 4]	20	0.0008532423208191076	0.4249146757679156
[1, 1, 1, 1, 2, 2, 3, 3, 3, 3, 3, 3, 3, 3, 4, 4, 4, 4, 4, 4]	20	0.0008532423208191076	0.4257679180887347
[1, 1, 1, 1, 1, 1, 2, 3, 3, 3]	19	0.0017064846416382153	0.4274744027303729
[1, 1, 1, 1, 1, 1, 2, 3, 3, 3]	19	0.0017064846416382153	0.4291808873720111
[1, 1, 1, 1, 1, 1, 2, 3, 3, 3, 4]	19	0.0008532423208191076	0.4300341296928302
[1, 1, 1, 1, 1, 1, 2, 3, 3, 3, 4, 4]	19	0.0008532423208191076	0.43088737201364935
[1, 1, 1, 1, 1, 1, 2, 3, 3, 3, 4, 4, 4, 4, 4, 4]	19	0.0008532423208191076	0.4317406143344685
[1, 1, 1, 1, 1, 2, 2, 2, 3, 3, 3]	19	0.0008532423208191076	0.4325938566552876
[1, 1, 1, 1, 1, 2, 2, 2, 3, 3, 3, 4, 4]	19	0.0008532423208191076	0.4334470989761067
[1, 1, 1, 1, 1, 2, 2, 2, 3, 3, 3, 4, 4, 4, 4, 4]	19	0.0017064846416382153	0.4351535836177449
[1, 1, 1, 1, 1, 2, 2, 2, 3, 3, 3, 4, 4, 4, 4, 4]	19	0.0017064846416382153	0.4368600682593831
[1, 1, 1, 1, 2, 2, 2, 2, 3, 3, 3]	19	0.002559726962457323	0.43941979522184044
[1, 1, 1, 1, 2, 2, 2, 2, 3, 3, 3]	19	0.002559726962457323	0.44197952218429776
[1, 1, 1, 1, 2, 2, 2, 2, 3, 3, 3]	19	0.002559726962457323	0.4445392491467551
[1, 1, 1, 1, 2, 2, 2, 2, 3, 3, 3, 4]	19	0.0008532423208191076	0.4453924914675742
[1, 1, 1, 1, 2, 2, 2, 2, 3, 3, 3, 4, 4]	19	0.0008532423208191076	0.44624573378839333
[1, 1, 1, 1, 2, 2, 2, 2, 3, 3, 3, 4, 4, 4, 4, 4, 4]	19	0.0008532423208191076	0.44709897610921245
[1, 1, 1, 1, 2, 2, 2, 2, 3, 3, 3, 4, 4, 4, 4, 4, 4, 4, 4, 4, 4, 4]	19	0.0008532423208191076	0.4479522184300316
[1, 1, 1, 2, 2, 2, 2, 2, 3, 3, 3]	19	0.0008532423208191076	0.4488054607508507
[1, 1, 1, 2, 2, 2, 2, 2, 3, 3, 3, 4]	19	0.0008532423208191076	0.44965870307166983
[1, 1, 2, 2, 2, 2, 2, 2, 3, 3, 3]	19	0.0017064846416382153	0.451365187713308
[1, 1, 2, 2, 2, 2, 2, 2, 3, 3, 3]	19	0.0017064846416382153	0.4530716723549462
[1, 1, 2, 2, 2, 2, 2, 2, 3, 3, 3, 4, 4]	19	0.0008532423208191076	0.45392491467576535
[1, 1, 2, 2, 2, 2, 2, 2, 3, 3, 3, 4, 4, 4, 4]	19	0.0008532423208191076	0.45477815699658447
[2, 2, 2, 2, 2, 2, 2, 2, 3, 3, 3, 4]	19	0.0008532423208191076	0.4556313993174036
[2, 2, 2, 2, 3, 3, 3, 3, 3, 3, 3, 3, 3, 3, 3, 4, 4, 4, 4]	18	0.0008532423208191076	0.4564846416382227
[1, 1, 1, 1, 1, 1, 3, 3, 3, 3, 3, 4]	17	0.0008532423208191076	0.45733788395904185
[1, 1, 1, 1, 1, 2, 2, 3, 3, 3, 3, 3]	17	0.0017064846416382153	0.45904436860068004
[1, 1, 1, 1, 1, 2, 2, 3, 3, 3, 3, 3]	17	0.0017064846416382153	0.46075085324231824
[1, 1, 1, 1, 1, 2, 2, 3, 3, 3, 3, 3, 4]	17	0.0008532423208191076	0.46160409556313736
[1, 1, 1, 1, 1, 2, 2, 3, 3, 3, 3, 3, 4, 4, 4]	17	0.0008532423208191076	0.4624573378839565
[1, 1, 1, 1, 2, 2, 2, 3, 3, 3, 3, 3, 4]	17	0.0008532423208191076	0.4633105802047756
[1, 1, 1, 2, 2, 2, 2, 3, 3, 3, 3, 3, 4, 4]	17	0.0008532423208191076	0.46416382252559474
[1, 1, 2, 2, 2, 2, 2, 3, 3, 3, 3, 3, 4]	17	0.0008532423208191076	0.46501706484641386
[1, 1, 2, 2, 2, 2, 2, 3, 3, 3, 3, 3, 4, 4, 4, 4, 4, 4, 4, 4]	17	0.0008532423208191076	0.465870307167233
[1, 1, 1, 1, 1, 1, 1]	16	0.0008532423208191076	0.4667235494880521
[1, 1, 1, 1, 1, 1, 2, 2]	16	0.0017064846416382153	0.4684300341296903
[1, 1, 1, 1, 1, 1, 2, 2]	16	0.0017064846416382153	0.4701365187713285
[1, 1, 1, 1, 1, 1, 2, 2, 4, 4]	16	0.0008532423208191076	0.47098976109214763
[1, 1, 1, 1, 1, 1, 2, 2, 4, 4, 4, 4]	16	0.0008532423208191076	0.47184300341296675
[1, 1, 1, 1, 1, 1, 2, 2, 4, 4, 4, 4, 4, 4, 4, 4, 4]	16	0.0008532423208191076	0.4726962457337859
[1, 1, 1, 1, 1, 2, 2, 2, 2]	16	0.0008532423208191076	0.473549488054605
[1, 1, 1, 1, 1, 2, 2, 2, 2, 4]	16	0.0008532423208191076	0.47440273037542413
[1, 1, 1, 1, 1, 2, 2, 2, 2, 4, 4]	16	0.0008532423208191076	0.47525597269624326
[1, 1, 2, 2, 2, 2, 2, 2, 2]	16	0.0008532423208191076	0.4761092150170624
[1, 1, 1, 1, 1, 1, 2, 3, 3, 4]	15	0.002559726962457323	0.4786689419795197
[1, 1, 1, 1, 1, 1, 2, 3, 3, 4]	15	0.002559726962457323	0.481228668941977
[1, 1, 1, 1, 1, 1, 2, 3, 3, 4]	15	0.002559726962457323	0.48378839590443434
[1, 1, 1, 1, 1, 1, 2, 3, 3, 4, 4, 4, 4, 4, 4, 4, 4]	15	0.0008532423208191076	0.48464163822525347
[1, 1, 1, 1, 1, 2, 2, 2, 3, 3]	15	0.002559726962457323	0.4872013651877108
[1, 1, 1, 1, 1, 2, 2, 2, 3, 3]	15	0.002559726962457323	0.4897610921501681
[1, 1, 1, 1, 1, 2, 2, 2, 3, 3]	15	0.002559726962457323	0.49232081911262543
[1, 1, 1, 1, 1, 2, 2, 2, 3, 3, 4, 4, 4, 4, 4, 4, 4]	15	0.0017064846416382153	0.4940273037542636
[1, 1, 1, 1, 1, 2, 2, 2, 3, 3, 4, 4, 4, 4, 4, 4, 4]	15	0.0017064846416382153	0.4957337883959018
[1, 1, 1, 1, 1, 2, 3, 3, 3, 3, 3, 3, 3, 4, 4, 4]	15	0.0008532423208191076	0.49658703071672095
[1, 1, 1, 1, 1, 2, 3, 3, 3, 3, 3, 3, 3, 4, 4, 4, 4]	15	0.0008532423208191076	0.49744027303754007
[1, 1, 1, 1, 2, 2, 2, 2, 3, 3]	15	0.0017064846416382153	0.49914675767917827
[1, 1, 1, 1, 2, 2, 2, 2, 3, 3]	15	0.0017064846416382153	0.5008532423208165
[1, 1, 1, 1, 2, 2, 2, 2, 3, 3, 4, 4]	15	0.0008532423208191076	0.5017064846416356
[1, 1, 1, 1, 2, 2, 2, 2, 3, 3, 4, 4, 4, 4]	15	0.0008532423208191076	0.5025597269624547
[1, 1, 1, 1, 2, 2, 2, 2, 3, 3, 4, 4, 4, 4, 4, 4]	15	0.0017064846416382153	0.5042662116040929
[1, 1, 1, 1, 2, 2, 2, 2, 3, 3, 4, 4, 4, 4, 4, 4]	15	0.0017064846416382153	0.5059726962457312
[1, 1, 1, 1, 2, 2, 2, 2, 3, 3, 4, 4, 4, 4, 4, 4, 4]	15	0.0008532423208191076	0.5068259385665502
[1, 1, 1, 1, 2, 2, 3, 3, 3, 3, 3, 3, 3, 4, 4, 4]	15	0.0008532423208191076	0.5076791808873693
[1, 1, 1, 1, 2, 2, 3, 3, 3, 3, 3, 3, 3, 4, 4, 4, 4]	15	0.002559726962457323	0.5102389078498266
[1, 1, 1, 1, 2, 2, 3, 3, 3, 3, 3, 3, 3, 4, 4, 4, 4]	15	0.002559726962457323	0.5127986348122839
[1, 1, 1, 1, 2, 2, 3, 3, 3, 3, 3, 3, 3, 4, 4, 4, 4]	15	0.002559726962457323	0.5153583617747413
[1, 1, 1, 2, 2, 2, 2, 2, 3, 3]	15	0.0017064846416382153	0.5170648464163795
[1, 1, 1, 2, 2, 2, 2, 2, 3, 3]	15	0.0017064846416382153	0.5187713310580178
[1, 1, 1, 2, 2, 2, 2, 2, 3, 3, 4, 4, 4, 4, 4, 4]	15	0.0008532423208191076	0.5196245733788368
[1, 1, 1, 2, 2, 2, 3, 3, 3, 3, 3, 3, 3, 4]	15	0.0008532423208191076	0.5204778156996559
[1, 1, 2, 2, 2, 2, 2, 2, 3, 3]	15	0.0017064846416382153	0.5221843003412941
[1, 1, 2, 2, 2, 2, 2, 2, 3, 3]	15	0.0017064846416382153	0.5238907849829324
[1, 1, 2, 2, 2, 2, 2, 2, 3, 3, 4]	15	0.0008532423208191076	0.5247440273037515
[1, 1, 2, 2, 2, 2, 2, 2, 3, 3, 4, 4]	15	0.0008532423208191076	0.5255972696245705
[1, 1, 2, 2, 2, 2, 2, 2, 3, 3, 4, 4, 4]	15	0.0008532423208191076	0.5264505119453896
[1, 1, 2, 2, 2, 2, 3, 3, 3, 3, 3, 3, 3, 4, 4, 4, 4]	15	0.0008532423208191076	0.5273037542662087
[2, 2, 2, 2, 2, 2, 2, 2, 3, 3, 4, 4, 4, 4, 4]	15	0.0008532423208191076	0.5281569965870277
[1, 2, 2, 2, 2, 3, 3, 3, 3, 3, 3, 3, 3, 3, 4, 4, 4, 4]	14	0.0008532423208191076	0.5290102389078468
[2, 2, 2, 2, 3, 3, 3, 3, 3, 3, 3, 3, 3, 3, 4]	14	0.0008532423208191076	0.5298634812286659
[1, 1, 1, 1, 1, 1, 3, 3, 3, 3]	13	0.0017064846416382153	0.5315699658703041
[1, 1, 1, 1, 1, 1, 3, 3, 3, 3]	13	0.0017064846416382153	0.5332764505119424
[1, 1, 1, 1, 1, 1, 3, 3, 3, 3, 4, 4, 4, 4, 4, 4]	13	0.0008532423208191076	0.5341296928327615
[1, 1, 1, 1, 1, 2, 2, 3, 3, 3, 3, 4]	13	0.0017064846416382153	0.5358361774743997
[1, 1, 1, 1, 1, 2, 2, 3, 3, 3, 3, 4]	13	0.0017064846416382153	0.537542662116038
[1, 1, 1, 1, 1, 2, 2, 3, 3, 3, 3, 4, 4, 4]	13	0.0008532423208191076	0.538395904436857
[1, 1, 1, 1, 1, 2, 2, 3, 3, 3, 3, 4, 4, 4, 4, 4, 4]	13	0.0008532423208191076	0.5392491467576761
[1, 1, 1, 1, 2, 2, 2, 3, 3, 3, 3, 4, 4, 4, 4, 4, 4]	13	0.0008532423208191076	0.5401023890784952
[1, 1, 1, 2, 2, 2, 2, 3, 3, 3, 3, 4, 4]	13	0.0008532423208191076	0.5409556313993142
[1, 1, 1, 1, 1, 2, 3, 3, 3, 3, 3, 3, 4]	12	0.0008532423208191076	0.5418088737201333
[1, 1, 1, 1, 2, 2, 3, 3, 3, 3, 3, 3]	12	0.0008532423208191076	0.5426621160409524
[1, 1, 1, 1, 2, 2, 3, 3, 3, 3, 3, 3, 4, 4]	12	0.0008532423208191076	0.5435153583617715
[1, 1, 1, 1, 2, 2, 3, 3, 3, 3, 3, 3, 4, 4, 4, 4]	12	0.0008532423208191076	0.5443686006825905
[1, 1, 2, 2, 2, 2, 3, 3, 3, 3, 3, 3]	12	0.0008532423208191076	0.5452218430034096
[1, 1, 1, 1, 1, 1, 2, 3]	11	0.0017064846416382153	0.5469283276450478
[1, 1, 1, 1, 1, 1, 2, 3]	11	0.0017064846416382153	0.5486348122866861
[1, 1, 1, 1, 1, 1, 2, 3, 4]	11	0.0008532423208191076	0.5494880546075052
[1, 1, 1, 1, 1, 1, 2, 3, 4, 4]	11	0.0008532423208191076	0.5503412969283242
[1, 1, 1, 1, 1, 1, 2, 3, 4, 4, 4, 4, 4, 4, 4, 4]	11	0.0008532423208191076	0.5511945392491433
[1, 1, 1, 1, 1, 2, 2, 2, 3]	11	0.0008532423208191076	0.5520477815699624
[1, 1, 1, 1, 1, 2, 2, 2, 3, 4]	11	0.0017064846416382153	0.5537542662116006
[1, 1, 1, 1, 1, 2, 2, 2, 3, 4]	11	0.0017064846416382153	0.5554607508532389
[1, 1, 1, 1, 1, 2, 2, 2, 3, 4, 4]	11	0.0008532423208191076	0.5563139931740579
[1, 1, 1, 1, 1, 2, 2, 2, 3, 4, 4, 4]	11	0.0008532423208191076	0.557167235494877
[1, 1, 1, 1, 1, 2, 2, 2, 3, 4, 4, 4, 4, 4, 4]	11	0.0008532423208191076	0.5580204778156961
[1, 1, 1, 1, 1, 2, 2, 2, 3, 4, 4, 4, 4, 4, 4, 4]	11	0.0017064846416382153	0.5597269624573343
[1, 1, 1, 1, 1, 2, 2, 2, 3, 4, 4, 4, 4, 4, 4, 4]	11	0.0017064846416382153	0.5614334470989726
[1, 1, 1, 1, 2, 2, 2, 2, 3]	11	0.0008532423208191076	0.5622866894197917
[1, 1, 1, 1, 2, 2, 2, 2, 3, 4]	11	0.002559726962457323	0.564846416382249
[1, 1, 1, 1, 2, 2, 2, 2, 3, 4]	11	0.002559726962457323	0.5674061433447063
[1, 1, 1, 1, 2, 2, 2, 2, 3, 4]	11	0.002559726962457323	0.5699658703071636
[1, 1, 1, 1, 2, 2, 2, 2, 3, 4, 4]	11	0.0008532423208191076	0.5708191126279827
[1, 1, 1, 1, 2, 2, 2, 2, 3, 4, 4, 4, 4, 4, 4]	11	0.0017064846416382153	0.5725255972696209
[1, 1, 1, 1, 2, 2, 2, 2, 3, 4, 4, 4, 4, 4, 4]	11	0.0017064846416382153	0.5742320819112592
[1, 1, 1, 2, 2, 2, 2, 2, 3, 4]	11	0.0008532423208191076	0.5750853242320783
[1, 1, 1, 1, 1, 1, 3, 3, 3]	10	0.0008532423208191076	0.5759385665528973
[1, 1, 1, 1, 1, 1, 3, 3, 3, 4]	10	0.0008532423208191076	0.5767918088737164
[1, 1, 1, 1, 1, 1, 3, 3, 3, 4, 4, 4, 4, 4]	10	0.0008532423208191076	0.5776450511945355
[1, 1, 1, 1, 1, 2, 2, 3, 3, 3]	10	0.006825938566552861	0.5844709897610884
[1, 1, 1, 1, 1, 2, 2, 3, 3, 3]	10	0.006825938566552861	0.5912969283276412
[1, 1, 1, 1, 1, 2, 2, 3, 3, 3]	10	0.006825938566552861	0.5981228668941941
[1, 1, 1, 1, 1, 2, 2, 3, 3, 3]	10	0.006825938566552861	0.604948805460747
[1, 1, 1, 1, 1, 2, 2, 3, 3, 3]	10	0.006825938566552861	0.6117747440272999
[1, 1, 1, 1, 1, 2, 2, 3, 3, 3]	10	0.006825938566552861	0.6186006825938528
[1, 1, 1, 1, 1, 2, 2, 3, 3, 3]	10	0.006825938566552861	0.6254266211604057
[1, 1, 1, 1, 1, 2, 2, 3, 3, 3]	10	0.006825938566552861	0.6322525597269586
[1, 1, 1, 1, 1, 2, 2, 3, 3, 3, 4]	10	0.0008532423208191076	0.6331058020477777
[1, 1, 1, 1, 1, 2, 2, 3, 3, 3, 4, 4]	10	0.0008532423208191076	0.6339590443685967
[1, 1, 1, 1, 1, 2, 2, 3, 3, 3, 4, 4, 4, 4, 4]	10	0.0008532423208191076	0.6348122866894158
[1, 1, 1, 1, 1, 2, 2, 3, 3, 3, 4, 4, 4, 4, 4, 4, 4]	10	0.0008532423208191076	0.6356655290102349
[1, 1, 1, 1, 1, 3, 3, 3, 3, 3, 3, 3, 3, 4, 4, 4]	10	0.0008532423208191076	0.636518771331054
[1, 1, 1, 1, 2, 2, 2, 3, 3, 3]	10	0.002559726962457323	0.6390784982935113
[1, 1, 1, 1, 2, 2, 2, 3, 3, 3]	10	0.002559726962457323	0.6416382252559686
[1, 1, 1, 1, 2, 2, 2, 3, 3, 3]	10	0.002559726962457323	0.6441979522184259
[1, 1, 1, 1, 2, 2, 2, 3, 3, 3, 4, 4]	10	0.0008532423208191076	0.645051194539245
[1, 1, 1, 1, 2, 2, 2, 3, 3, 3, 4, 4, 4, 4, 4, 4, 4]	10	0.0008532423208191076	0.645904436860064
[1, 1, 1, 2, 2, 2, 2, 3, 3, 3, 4, 4]	10	0.0008532423208191076	0.6467576791808831
[1, 1, 1, 2, 2, 2, 2, 3, 3, 3, 4, 4, 4, 4, 4, 4, 4]	10	0.0008532423208191076	0.6476109215017022
[1, 1, 1, 2, 2, 2, 2, 3, 3, 3, 4, 4, 4, 4, 4, 4, 4, 4, 4, 4]	10	0.0008532423208191076	0.6484641638225213
[2, 2, 2, 2, 3, 3, 3, 3, 3, 3, 3, 3, 3, 4, 4, 4, 4, 4]	10	0.0008532423208191076	0.6493174061433403
[1, 1, 1, 1, 2, 2, 3, 3, 3, 3, 3]	9	0.0008532423208191076	0.6501706484641594
[1, 1, 1, 1, 2, 2, 3, 3, 3, 3, 3, 4, 4, 4]	9	0.0008532423208191076	0.6510238907849785
[1, 1, 1, 1, 2, 2, 3, 3, 3, 3, 3, 4, 4, 4, 4, 4]	9	0.0008532423208191076	0.6518771331057975
[1, 1, 1, 1, 2, 2, 3, 3, 3, 3, 3, 4, 4, 4, 4, 4, 4]	9	0.002559726962457323	0.6544368600682549
[1, 1, 1, 1, 2, 2, 3, 3, 3, 3, 3, 4, 4, 4, 4, 4, 4]	9	0.002559726962457323	0.6569965870307122
[1, 1, 1, 1, 2, 2, 3, 3, 3, 3, 3, 4, 4, 4, 4, 4, 4]	9	0.002559726962457323	0.6595563139931695
[1, 1, 1, 2, 2, 2, 3, 3, 3, 3, 3]	9	0.0008532423208191076	0.6604095563139886
[1, 1, 1, 2, 2, 2, 3, 3, 3, 3, 3, 4]	9	0.0008532423208191076	0.6612627986348076
[1, 1, 1, 2, 2, 2, 3, 3, 3, 3, 3, 4, 4]	9	0.0008532423208191076	0.6621160409556267
[1, 1, 1, 2, 2, 2, 3, 3, 3, 3, 3, 4, 4, 4, 4, 4, 4]	9	0.0008532423208191076	0.6629692832764458
[1, 1, 2, 2, 2, 2, 3, 3, 3, 3, 3, 4]	9	0.0017064846416382153	0.664675767918084
[1, 1, 2, 2, 2, 2, 3, 3, 3, 3, 3, 4]	9	0.0017064846416382153	0.6663822525597223
[1, 1, 2, 2, 2, 2, 3, 3, 3, 3, 3, 4, 4, 4]	9	0.0008532423208191076	0.6672354948805413
[1, 1, 2, 2, 2, 2, 3, 3, 3, 3, 3, 4, 4, 4, 4, 4]	9	0.0008532423208191076	0.6680887372013604
[1, 1, 2, 2, 2, 2, 3, 3, 3, 3, 3, 4, 4, 4, 4, 4, 4]	9	0.0008532423208191076	0.6689419795221795
[1, 1, 1, 1, 1, 1, 3, 3]	8	0.0008532423208191076	0.6697952218429986
[1, 1, 1, 1, 1, 1, 3, 3, 4, 4]	8	0.0008532423208191076	0.6706484641638176
[1, 1, 1, 1, 1, 1, 3, 3, 4, 4, 4, 4]	8	0.0008532423208191076	0.6715017064846367
[1, 1, 1, 1, 1, 2, 2, 2]	8	0.0017064846416382153	0.673208191126275
[1, 1, 1, 1, 1, 2, 2, 2]	8	0.0017064846416382153	0.6749146757679132
[1, 1, 1, 1, 1, 2, 2, 2, 4]	8	0.0008532423208191076	0.6757679180887323
[1, 1, 1, 1, 1, 2, 2, 2, 4, 4]	8	0.0008532423208191076	0.6766211604095513
[1, 1, 1, 1, 1, 2, 2, 3, 3]	8	0.0008532423208191076	0.6774744027303704
[1, 1, 1, 1, 1, 2, 2, 3, 3, 4]	8	0.0008532423208191076	0.6783276450511895
[1, 1, 1, 1, 1, 2, 2, 3, 3, 4, 4, 4, 4, 4, 4, 4, 4]	8	0.0008532423208191076	0.6791808873720085
[1, 1, 1, 1, 2, 2, 2, 2]	8	0.002559726962457323	0.6817406143344659
[1, 1, 1, 1, 2, 2, 2, 2]	8	0.002559726962457323	0.6843003412969232
[1, 1, 1, 1, 2, 2, 2, 2]	8	0.002559726962457323	0.6868600682593805
[1, 1, 1, 1, 2, 2, 2, 2, 4]	8	0.0008532423208191076	0.6877133105801996
[1, 1, 1, 1, 2, 2, 2, 2, 4, 4]	8	0.0008532423208191076	0.6885665529010186
[1, 1, 1, 1, 2, 2, 2, 2, 4, 4, 4, 4, 4, 4, 4, 4]	8	0.0008532423208191076	0.6894197952218377
[1, 1, 1, 1, 2, 2, 2, 3, 3]	8	0.002559726962457323	0.691979522184295
[1, 1, 1, 1, 2, 2, 2, 3, 3]	8	0.002559726962457323	0.6945392491467524
[1, 1, 1, 1, 2, 2, 2, 3, 3]	8	0.002559726962457323	0.6970989761092097
[1, 1, 1, 1, 2, 2, 2, 3, 3, 4]	8	0.004266211604095538	0.7013651877133052
[1, 1, 1, 1, 2, 2, 2, 3, 3, 4]	8	0.004266211604095538	0.7056313993174008
[1, 1, 1, 1, 2, 2, 2, 3, 3, 4]	8	0.004266211604095538	0.7098976109214964
[1, 1, 1, 1, 2, 2, 2, 3, 3, 4]	8	0.004266211604095538	0.714163822525592
[1, 1, 1, 1, 2, 2, 2, 3, 3, 4]	8	0.004266211604095538	0.7184300341296875
[1, 1, 1, 1, 2, 2, 2, 3, 3, 4, 4, 4, 4, 4]	8	0.0008532423208191076	0.7192832764505066
[1, 1, 1, 2, 2, 2, 2, 2, 4, 4, 4, 4, 4, 4, 4, 4, 4]	8	0.0008532423208191076	0.7201365187713257
[1, 1, 1, 2, 2, 2, 2, 3, 3, 4]	8	0.0008532423208191076	0.7209897610921447
[1, 1, 2, 2, 2, 2, 2, 3, 3, 4, 4, 4]	8	0.0008532423208191076	0.7218430034129638
[1, 1, 2, 2, 2, 2, 2, 3, 3, 4, 4, 4, 4, 4, 4, 4, 4]	8	0.0008532423208191076	0.7226962457337829
[1, 2, 2, 2, 2, 2, 2, 3, 3]	8	0.0008532423208191076	0.723549488054602
[2, 2, 2, 2, 2, 2, 2, 2, 4, 4]	8	0.0008532423208191076	0.724402730375421
[1, 1, 1, 1, 1, 2, 3, 3, 3, 3, 4]	7	0.0008532423208191076	0.7252559726962401
[1, 1, 1, 1, 1, 2, 3, 3, 3, 3, 4, 4, 4, 4]	7	0.0008532423208191076	0.7261092150170592
[1, 1, 1, 1, 2, 2, 3, 3, 3, 3]	7	0.0008532423208191076	0.7269624573378782
[1, 1, 1, 1, 2, 2, 3, 3, 3, 3, 4, 4, 4, 4, 4]	7	0.0008532423208191076	0.7278156996586973
[1, 1, 1, 1, 2, 2, 3, 3, 3, 3, 4, 4, 4, 4, 4, 4]	7	0.0008532423208191076	0.7286689419795164
[1, 1, 1, 2, 2, 2, 3, 3, 3, 3]	7	0.0008532423208191076	0.7295221843003354
[1, 1, 1, 2, 2, 2, 3, 3, 3, 3, 4, 4]	7	0.0008532423208191076	0.7303754266211545
[1, 1, 1, 2, 2, 2, 3, 3, 3, 3, 4, 4, 4, 4, 4, 4]	7	0.0008532423208191076	0.7312286689419736
[1, 1, 2, 2, 2, 2, 3, 3, 3, 3]	7	0.0008532423208191076	0.7320819112627927
[1, 1, 2, 2, 2, 2, 3, 3, 3, 3, 4]	7	0.0008532423208191076	0.7329351535836117
[1, 2, 2, 2, 2, 2, 3, 3, 3, 3, 4, 4, 4, 4, 4]	7	0.0008532423208191076	0.7337883959044308
[1, 1, 1, 1, 1, 1, 3]	6	0.0008532423208191076	0.7346416382252499
[1, 1, 1, 1, 1, 2, 2, 3]	6	0.002559726962457323	0.7372013651877072
[1, 1, 1, 1, 1, 2, 2, 3]	6	0.002559726962457323	0.7397610921501645
[1, 1, 1, 1, 1, 2, 2, 3]	6	0.002559726962457323	0.7423208191126218
[1, 1, 1, 1, 1, 2, 2, 3, 4]	6	0.0017064846416382153	0.7440273037542601
[1, 1, 1, 1, 1, 2, 2, 3, 4]	6	0.0017064846416382153	0.7457337883958983
[1, 1, 1, 1, 1, 2, 2, 3, 4, 4]	6	0.0008532423208191076	0.7465870307167174
[1, 1, 1, 1, 2, 2, 2, 3]	6	0.0017064846416382153	0.7482935153583556
[1, 1, 1, 1, 2, 2, 2, 3]	6	0.0017064846416382153	0.7499999999999939
[1, 1, 1, 1, 2, 2, 2, 3, 4]	6	0.0008532423208191076	0.750853242320813
[1, 1, 1, 1, 2, 2, 2, 3, 4, 4, 4, 4]	6	0.0008532423208191076	0.751706484641632
[1, 1, 1, 1, 2, 3, 3, 3, 3, 3, 3, 4]	6	0.0008532423208191076	0.7525597269624511
[1, 1, 1, 2, 2, 2, 2, 3]	6	0.0008532423208191076	0.7534129692832702
[1, 1, 2, 2, 2, 2, 2, 3]	6	0.0017064846416382153	0.7551194539249084
[1, 1, 2, 2, 2, 2, 2, 3]	6	0.0017064846416382153	0.7568259385665467
[2, 2, 2, 2, 2, 3, 3, 3, 3, 3, 3, 4]	6	0.0008532423208191076	0.7576791808873657
[1, 1, 1, 1, 1, 2, 3, 3, 3]	5	0.0008532423208191076	0.7585324232081848
[1, 1, 1, 1, 1, 3, 3, 3, 3, 3]	5	0.0008532423208191076	0.7593856655290039
[1, 1, 1, 1, 2, 2, 3, 3, 3]	5	0.0017064846416382153	0.7610921501706421
[1, 1, 1, 1, 2, 2, 3, 3, 3]	5	0.0017064846416382153	0.7627986348122804
[1, 1, 1, 1, 2, 2, 3, 3, 3, 4]	5	0.0017064846416382153	0.7645051194539186
[1, 1, 1, 1, 2, 2, 3, 3, 3, 4]	5	0.0017064846416382153	0.7662116040955569
[1, 1, 1, 1, 2, 2, 3, 3, 3, 4, 4]	5	0.002559726962457323	0.7687713310580142
[1, 1, 1, 1, 2, 2, 3, 3, 3, 4, 4]	5	0.002559726962457323	0.7713310580204715
[1, 1, 1, 1, 2, 2, 3, 3, 3, 4, 4]	5	0.002559726962457323	0.7738907849829288
[1, 1, 1, 1, 2, 2, 3, 3, 3, 4, 4, 4, 4, 4]	5	0.0008532423208191076	0.7747440273037479
[1, 1, 1, 1, 2, 2, 3, 3, 3, 4, 4, 4, 4, 4, 4]	5	0.0008532423208191076	0.775597269624567
[1, 1, 1, 1, 2, 3, 3, 3, 3, 3, 4, 4, 4, 4, 4]	5	0.0008532423208191076	0.7764505119453861
[1, 1, 1, 2, 2, 2, 3, 3, 3, 4]	5	0.0017064846416382153	0.7781569965870243
[1, 1, 1, 2, 2, 2, 3, 3, 3, 4]	5	0.0017064846416382153	0.7798634812286626
[1, 1, 1, 2, 2, 2, 3, 3, 3, 4, 4]	5	0.0008532423208191076	0.7807167235494816
[1, 1, 1, 2, 2, 3, 3, 3, 3, 3, 4]	5	0.0008532423208191076	0.7815699658703007
[1, 1, 1, 2, 2, 3, 3, 3, 3, 3, 4, 4]	5	0.0008532423208191076	0.7824232081911198
[1, 1, 2, 2, 2, 2, 3, 3, 3, 4]	5	0.0008532423208191076	0.7832764505119388
[1, 2, 2, 2, 2, 3, 3, 3, 3, 3]	5	0.0017064846416382153	0.7849829351535771
[1, 2, 2, 2, 2, 3, 3, 3, 3, 3]	5	0.0017064846416382153	0.7866894197952153
[1, 2, 2, 2, 2, 3, 3, 3, 3, 3, 4]	5	0.0008532423208191076	0.7875426621160344
[1, 1, 1, 1, 1, 1, 4]	4	0.0008532423208191076	0.7883959044368535
[1, 1, 1, 1, 1, 1, 4, 4, 4, 4]	4	0.0017064846416382153	0.7901023890784917
[1, 1, 1, 1, 1, 1, 4, 4, 4, 4]	4	0.0017064846416382153	0.79180887372013
[1, 1, 1, 1, 1, 2, 2]	4	0.002559726962457323	0.7943686006825873
[1, 1, 1, 1, 1, 2, 2]	4	0.002559726962457323	0.7969283276450446
[1, 1, 1, 1, 1, 2, 2]	4	0.002559726962457323	0.7994880546075019
[1, 1, 1, 1, 1, 2, 3, 3]	4	0.002559726962457323	0.8020477815699593
[1, 1, 1, 1, 1, 2, 3, 3]	4	0.002559726962457323	0.8046075085324166
[1, 1, 1, 1, 1, 2, 3, 3]	4	0.002559726962457323	0.8071672354948739
[1, 1, 1, 1, 1, 2, 3, 3, 4, 4]	4	0.0017064846416382153	0.8088737201365122
[1, 1, 1, 1, 1, 2, 3, 3, 4, 4]	4	0.0017064846416382153	0.8105802047781504
[1, 1, 1, 1, 1, 2, 3, 3, 4, 4, 4, 4]	4	0.0008532423208191076	0.8114334470989695
[1, 1, 1, 1, 1, 3, 3, 3, 3]	4	0.0008532423208191076	0.8122866894197885
[1, 1, 1, 1, 2, 2, 2]	4	0.002559726962457323	0.8148464163822459
[1, 1, 1, 1, 2, 2, 2]	4	0.002559726962457323	0.8174061433447032
[1, 1, 1, 1, 2, 2, 2]	4	0.002559726962457323	0.8199658703071605
[1, 1, 1, 1, 2, 2, 2, 4]	4	0.0008532423208191076	0.8208191126279796
[1, 1, 1, 1, 2, 2, 2, 4, 4]	4	0.0017064846416382153	0.8225255972696178
[1, 1, 1, 1, 2, 2, 2, 4, 4]	4	0.0017064846416382153	0.8242320819112561
[1, 1, 1, 1, 2, 2, 2, 4, 4, 4, 4, 4, 4, 4, 4, 4, 4]	4	0.0008532423208191076	0.8250853242320751
[1, 1, 1, 1, 2, 2, 3, 3]	4	0.002559726962457323	0.8276450511945325
[1, 1, 1, 1, 2, 2, 3, 3]	4	0.002559726962457323	0.8302047781569898
[1, 1, 1, 1, 2, 2, 3, 3]	4	0.002559726962457323	0.8327645051194471
[1, 1, 1, 1, 2, 2, 3, 3, 4]	4	0.0008532423208191076	0.8336177474402662
[1, 1, 1, 1, 2, 2, 3, 3, 4, 4, 4, 4, 4, 4, 4, 4]	4	0.0008532423208191076	0.8344709897610852
[1, 1, 1, 1, 2, 2, 3, 3, 4, 4, 4, 4, 4, 4, 4, 4, 4]	4	0.0008532423208191076	0.8353242320819043
[1, 1, 1, 1, 2, 3, 3, 3, 3, 4]	4	0.0008532423208191076	0.8361774744027234
[1, 1, 1, 2, 2, 2, 2]	4	0.002559726962457323	0.8387372013651807
[1, 1, 1, 2, 2, 2, 2]	4	0.002559726962457323	0.841296928327638
[1, 1, 1, 2, 2, 2, 2]	4	0.002559726962457323	0.8438566552900953
[1, 1, 1, 2, 2, 2, 2, 4]	4	0.0008532423208191076	0.8447098976109144
[1, 1, 1, 2, 2, 2, 3, 3, 4, 4]	4	0.0008532423208191076	0.8455631399317335
[1, 1, 1, 2, 2, 2, 3, 3, 4, 4, 4]	4	0.0008532423208191076	0.8464163822525526
[1, 1, 1, 2, 2, 3, 3, 3, 3, 4, 4, 4, 4, 4]	4	0.0008532423208191076	0.8472696245733716
[1, 1, 2, 2, 2, 2, 2]	4	0.0008532423208191076	0.8481228668941907
[1, 1, 2, 2, 2, 2, 3, 3]	4	0.0017064846416382153	0.849829351535829
[1, 1, 2, 2, 2, 2, 3, 3]	4	0.0017064846416382153	0.8515358361774672
[1, 1, 2, 2, 2, 3, 3, 3, 3, 4]	4	0.0008532423208191076	0.8523890784982863
[1, 1, 2, 2, 3, 3, 3, 3, 3, 4]	4	0.0008532423208191076	0.8532423208191053
[1, 2, 2, 3, 3, 3, 3, 3, 3, 4]	4	0.0008532423208191076	0.8540955631399244
[2, 2, 2, 2, 3, 3, 3, 3, 3, 4]	4	0.0017064846416382153	0.8558020477815627
[2, 2, 2, 2, 3, 3, 3, 3, 3, 4]	4	0.0017064846416382153	0.8575085324232009
[1, 1, 1, 1, 1, 2, 3]	3	0.0017064846416382153	0.8592150170648392
[1, 1, 1, 1, 1, 2, 3]	3	0.0017064846416382153	0.8609215017064774
[1, 1, 1, 1, 1, 2, 3, 4, 4, 4]	3	0.0008532423208191076	0.8617747440272965
[1, 1, 1, 1, 1, 3, 3, 3, 4, 4]	3	0.0008532423208191076	0.8626279863481155
[1, 1, 1, 1, 2, 2, 3]	3	0.0034129692832764306	0.8660409556313919
[1, 1, 1, 1, 2, 2, 3]	3	0.0034129692832764306	0.8694539249146683
[1, 1, 1, 1, 2, 2, 3]	3	0.0034129692832764306	0.8728668941979447
[1, 1, 1, 1, 2, 2, 3]	3	0.0034129692832764306	0.8762798634812211
[1, 1, 1, 1, 2, 2, 3, 4]	3	0.002559726962457323	0.8788395904436784
[1, 1, 1, 1, 2, 2, 3, 4]	3	0.002559726962457323	0.8813993174061358
[1, 1, 1, 1, 2, 2, 3, 4]	3	0.002559726962457323	0.8839590443685931
[1, 1, 1, 1, 2, 2, 3, 4, 4, 4]	3	0.0008532423208191076	0.8848122866894121
[1, 1, 1, 1, 2, 3, 3, 3]	3	0.0008532423208191076	0.8856655290102312
[1, 1, 1, 1, 2, 3, 3, 3, 4, 4]	3	0.0017064846416382153	0.8873720136518695
[1, 1, 1, 1, 2, 3, 3, 3, 4, 4]	3	0.0017064846416382153	0.8890784982935077
[1, 1, 1, 2, 2, 2, 3]	3	0.0017064846416382153	0.890784982935146
[1, 1, 1, 2, 2, 2, 3]	3	0.0017064846416382153	0.8924914675767842
[1, 1, 1, 2, 2, 2, 3, 4]	3	0.0008532423208191076	0.8933447098976033
[1, 1, 1, 2, 2, 2, 3, 4, 4]	3	0.0008532423208191076	0.8941979522184224
[1, 1, 1, 2, 2, 2, 3, 4, 4, 4]	3	0.0017064846416382153	0.8959044368600606
[1, 1, 1, 2, 2, 2, 3, 4, 4, 4]	3	0.0017064846416382153	0.8976109215016989
[1, 1, 1, 2, 2, 2, 3, 4, 4, 4, 4, 4, 4, 4]	3	0.0008532423208191076	0.8984641638225179
[1, 1, 1, 2, 2, 3, 3, 3]	3	0.0008532423208191076	0.899317406143337
[1, 1, 1, 2, 2, 3, 3, 3, 4]	3	0.0008532423208191076	0.9001706484641561
[1, 1, 1, 2, 2, 3, 3, 3, 4, 4]	3	0.0008532423208191076	0.9010238907849751
[1, 1, 1, 2, 3, 3, 3, 3]	3	0.0008532423208191076	0.9018771331057942
[1, 1, 1, 2, 3, 3, 3, 3, 4]	3	0.0008532423208191076	0.9027303754266133
[1, 1, 1, 2, 3, 3, 3, 3, 4, 4]	3	0.0008532423208191076	0.9035836177474323
[1, 1, 2, 2, 2, 2, 3, 4]	3	0.0008532423208191076	0.9044368600682514
[1, 1, 2, 2, 2, 2, 3, 4, 4, 4]	3	0.0008532423208191076	0.9052901023890705
[1, 1, 2, 2, 2, 3, 3, 3]	3	0.0008532423208191076	0.9061433447098896
[1, 1, 2, 2, 3, 3, 3, 3, 4, 4, 4, 4, 4, 4, 4, 4, 4]	3	0.0008532423208191076	0.9069965870307086
[1, 2, 2, 2, 2, 2, 3]	3	0.0008532423208191076	0.9078498293515277
[1, 2, 2, 2, 2, 3, 3, 3, 4, 4, 4]	3	0.0008532423208191076	0.9087030716723468
[1, 2, 2, 3, 3, 3, 3, 3, 4, 4, 4]	3	0.0008532423208191076	0.9095563139931658
[1, 1, 1, 1, 1, 2]	2	0.002559726962457323	0.9121160409556232
[1, 1, 1, 1, 1, 2]	2	0.002559726962457323	0.9146757679180805
[1, 1, 1, 1, 1, 2]	2	0.002559726962457323	0.9172354948805378
[1, 1, 1, 1, 1, 3, 3, 4, 4, 4]	2	0.0008532423208191076	0.9180887372013569
[1, 1, 1, 1, 2, 2]	2	0.0008532423208191076	0.9189419795221759
[1, 1, 1, 1, 2, 2, 4]	2	0.0008532423208191076	0.919795221842995
[1, 1, 1, 1, 2, 2, 4, 4]	2	0.0017064846416382153	0.9215017064846333
[1, 1, 1, 1, 2, 2, 4, 4]	2	0.0017064846416382153	0.9232081911262715
[1, 1, 1, 1, 2, 3]	2	0.0008532423208191076	0.9240614334470906
[1, 1, 1, 1, 2, 3, 3, 4]	2	0.0017064846416382153	0.9257679180887288
[1, 1, 1, 1, 2, 3, 3, 4]	2	0.0017064846416382153	0.9274744027303671
[1, 1, 1, 1, 2, 3, 3, 4, 4]	2	0.0008532423208191076	0.9283276450511861
[1, 1, 1, 1, 3, 3, 3, 4, 4, 4]	2	0.0017064846416382153	0.9300341296928244
[1, 1, 1, 1, 3, 3, 3, 4, 4, 4]	2	0.0017064846416382153	0.9317406143344626
[1, 1, 1, 2, 2, 2, 4, 4, 4]	2	0.0008532423208191076	0.9325938566552817
[1, 1, 1, 2, 2, 2, 4, 4, 4, 4]	2	0.002559726962457323	0.935153583617739
[1, 1, 1, 2, 2, 2, 4, 4, 4, 4]	2	0.002559726962457323	0.9377133105801964
[1, 1, 1, 2, 2, 2, 4, 4, 4, 4]	2	0.002559726962457323	0.9402730375426537
[1, 1, 1, 2, 2, 3]	2	0.0008532423208191076	0.9411262798634727
[1, 1, 1, 2, 2, 3, 3, 4]	2	0.0008532423208191076	0.9419795221842918
[1, 1, 1, 2, 2, 3, 3, 4, 4]	2	0.0008532423208191076	0.9428327645051109
[1, 1, 1, 2, 2, 3, 3, 4, 4, 4]	2	0.0008532423208191076	0.94368600682593
[1, 1, 1, 2, 2, 3, 4, 4]	2	0.0008532423208191076	0.944539249146749
[1, 1, 1, 2, 2, 3, 4, 4, 4, 4]	2	0.0017064846416382153	0.9462457337883873
[1, 1, 1, 2, 2, 3, 4, 4, 4, 4]	2	0.0017064846416382153	0.9479522184300255
[1, 1, 1, 2, 3, 3, 3, 4, 4]	2	0.0008532423208191076	0.9488054607508446
[1, 1, 1, 2, 3, 3, 4, 4]	2	0.0017064846416382153	0.9505119453924828
[1, 1, 1, 2, 3, 3, 4, 4]	2	0.0017064846416382153	0.9522184300341211
[1, 1, 1, 2, 3, 3, 4, 4, 4]	2	0.0008532423208191076	0.9530716723549402
[1, 1, 1, 2, 3, 3, 4, 4, 4, 4]	2	0.0017064846416382153	0.9547781569965784
[1, 1, 1, 2, 3, 3, 4, 4, 4, 4]	2	0.0017064846416382153	0.9564846416382167
[1, 1, 1, 3, 3, 3, 3, 4]	2	0.0008532423208191076	0.9573378839590357
[1, 1, 2, 2, 2, 2, 4, 4]	2	0.0008532423208191076	0.9581911262798548
[1, 1, 2, 2, 2, 3, 3, 4, 4, 4]	2	0.0008532423208191076	0.9590443686006739
[1, 1, 2, 2, 2, 3, 4, 4]	2	0.002559726962457323	0.9616040955631312
[1, 1, 2, 2, 2, 3, 4, 4]	2	0.002559726962457323	0.9641638225255885
[1, 1, 2, 2, 2, 3, 4, 4]	2	0.002559726962457323	0.9667235494880458
[1, 1, 2, 2, 2, 3, 4, 4, 4, 4]	2	0.0017064846416382153	0.9684300341296841
[1, 1, 2, 2, 2, 3, 4, 4, 4, 4]	2	0.0017064846416382153	0.9701365187713223
[1, 1, 2, 2, 3, 3, 3, 4]	2	0.0008532423208191076	0.9709897610921414
[1, 1, 2, 2, 3, 3, 4]	2	0.0008532423208191076	0.9718430034129605
[1, 2, 2, 2, 2, 2, 4, 4]	2	0.0008532423208191076	0.9726962457337796
[1, 2, 2, 2, 2, 3, 3, 4]	2	0.0008532423208191076	0.9735494880545986
[1, 2, 2, 2, 2, 3, 4, 4, 4, 4]	2	0.0017064846416382153	0.9752559726962369
[1, 2, 2, 2, 2, 3, 4, 4, 4, 4]	2	0.0017064846416382153	0.9769624573378751
[1, 2, 2, 2, 3, 3, 4, 4, 4, 4]	2	0.0008532423208191076	0.9778156996586942
[1, 2, 2, 3, 3, 3, 3]	2	0.0008532423208191076	0.9786689419795133
[1, 1, 1, 2, 2, 4, 4]	1	0.004266211604095538	0.9829351535836088
[1, 1, 1, 2, 2, 4, 4]	1	0.004266211604095538	0.9872013651877044
[1, 1, 1, 2, 2, 4, 4]	1	0.004266211604095538	0.9914675767918
[1, 1, 1, 2, 2, 4, 4]	1	0.004266211604095538	0.9957337883958955
[1, 1, 1, 2, 2, 4, 4]	1	0.004266211604095538	0.9999999999999911
