# Supplementary material for: Transcription factor specificity limits the number of DNA-binding motifs
Source: PLoS One. 2022 Jan 28;17(1):e0263307. doi: 10.1371/journal.pone.0263307 (PMC8797260; doi:10.1371/journal.pone.0263307)
Supplement: S1 File — (ZIP) [file pone.0263307.s009.zip › Supplementary File 1 Data used in figures/SupFig3/hg19_weight_matricesFAE_a4_D7.txt]

LinearMotif	N_Classes	Frequency	Acum_Frequency
[1, 1, 1, 1, 1, 1, 1, 1, 1, 1, 1, 1, 1, 2, 2, 2, 2, 2, 2, 3]	1398102	0.0008620689655172366	0.0008620689655172366
[1, 1, 1, 1, 1, 1, 1, 1, 1, 1, 1, 2, 2, 2, 2, 2, 3, 3, 3, 3, 3]	138085	0.0008620689655172366	0.0017241379310344732
[1, 1, 1, 1, 1, 1, 1, 1, 1, 1, 1, 1, 1, 2, 2, 2]	131072	0.0008620689655172366	0.00258620689655171
[1, 1, 1, 1, 1, 1, 1, 1, 1, 1, 1, 1, 2, 2, 2, 3, 3, 3, 3]	103564	0.0008620689655172366	0.0034482758620689464
[1, 1, 1, 1, 1, 1, 1, 1, 1, 1, 1, 2, 2, 2, 2, 3, 3, 3, 3]	51782	0.0008620689655172366	0.0043103448275861826
[1, 1, 1, 1, 1, 1, 1, 1, 1, 1, 2, 2, 2, 2, 2, 2, 3, 3, 3]	38837	0.0008620689655172366	0.005172413793103419
[1, 1, 1, 1, 1, 1, 1, 1, 1, 1, 1, 1, 2, 3, 3, 3]	19419	0.0008620689655172366	0.006034482758620655
[1, 1, 1, 1, 1, 1, 1, 1, 1, 2, 2, 2, 2, 2, 2, 3, 3, 3, 3, 3]	17261	0.0008620689655172366	0.006896551724137891
[1, 1, 1, 1, 1, 1, 1, 1, 1, 1, 1, 1, 2, 3]	10923	0.0008620689655172366	0.007758620689655127
[1, 1, 1, 1, 1, 1, 1, 1, 1, 1, 1, 2, 2, 2, 3, 4, 4]	10923	0.0008620689655172366	0.008620689655172363
[1, 1, 1, 1, 1, 1, 1, 1, 1, 1, 1, 1, 3, 3, 3, 4, 4]	9710	0.0008620689655172366	0.0094827586206896
[1, 1, 1, 1, 1, 1, 1, 1, 1, 2, 2, 2, 2, 2, 2, 3, 3, 3, 4, 4, 4]	9710	0.0008620689655172366	0.010344827586206836
[1, 1, 1, 1, 1, 1, 1, 1, 1, 1, 1, 2, 2, 3]	5462	0.0008620689655172366	0.011206896551724072
[1, 1, 1, 1, 1, 1, 1, 1, 1, 2, 2, 2, 2, 2, 3, 3, 3, 4, 4]	4855	0.0008620689655172366	0.012068965517241308
[1, 1, 1, 1, 1, 1, 1, 1, 1, 1, 1, 1]	4096	0.0008620689655172366	0.012931034482758544
[1, 1, 1, 1, 1, 1, 1, 1, 1, 1, 1, 2, 2]	4096	0.0008620689655172366	0.01379310344827578
[1, 1, 1, 1, 1, 1, 1, 1, 1, 1, 2, 2, 2, 3, 3, 4, 4]	3641	0.0008620689655172366	0.014655172413793017
[1, 1, 2, 2, 2, 2, 2, 2, 2, 2, 2, 2, 2, 2, 3, 3, 3, 3, 3, 3, 3, 3, 3, 4]	3410	0.0008620689655172366	0.015517241379310253
[1, 1, 1, 1, 1, 1, 1, 1, 1, 2, 2, 2, 2, 3, 3, 3, 3]	3237	0.0008620689655172366	0.01637931034482749
[1, 2, 2, 2, 2, 2, 2, 2, 2, 2, 2, 3, 3, 3, 3, 3, 3, 3, 3, 3, 3, 3, 3, 3, 3, 3, 3, 4, 4, 4]	3193	0.0008620689655172366	0.017241379310344727
[1, 1, 1, 1, 2, 2, 2, 2, 2, 2, 2, 2, 2, 3, 3, 3, 3, 3, 3, 3, 3, 3, 3, 4]	2273	0.0008620689655172366	0.018103448275861963
[1, 1, 1, 1, 1, 1, 1, 1, 1, 1, 1, 2]	2048	0.0008620689655172366	0.0189655172413792
[1, 1, 1, 1, 1, 1, 1, 1, 1, 2, 2, 2, 2, 2]	2048	0.0008620689655172366	0.019827586206896435
[1, 1, 1, 1, 2, 2, 2, 2, 2, 2, 2, 2, 2, 2, 3, 3, 3, 3, 3, 3, 3, 4]	1918	0.0008620689655172366	0.02068965517241367
[1, 1, 1, 2, 2, 2, 2, 2, 2, 2, 2, 2, 2, 2, 3, 3, 3, 3, 3, 3, 3, 4]	1918	0.0008620689655172366	0.021551724137930908
[1, 1, 1, 1, 1, 1, 1, 1, 1, 1, 2, 2, 3, 3, 4]	1821	0.0008620689655172366	0.022413793103448144
[1, 1, 1, 1, 1, 1, 1, 1, 2, 2, 2, 2, 2, 2, 3, 3, 4]	1821	0.0008620689655172366	0.02327586206896538
[1, 1, 1, 2, 2, 2, 2, 2, 2, 2, 2, 2, 2, 2, 2, 3, 3, 3, 3, 4]	1619	0.0008620689655172366	0.024137931034482616
[1, 1, 1, 1, 1, 1, 1, 1, 1, 2, 2, 2, 2, 3]	1366	0.0008620689655172366	0.024999999999999852
[1, 1, 1, 1, 1, 1, 1, 1, 1, 2, 2, 2, 2, 3, 4]	1366	0.0008620689655172366	0.02586206896551709
[1, 1, 1, 1, 1, 1, 1, 1, 2, 2, 2, 2, 2, 2, 3, 4]	1366	0.0008620689655172366	0.026724137931034325
[1, 1, 1, 1, 1, 1, 2, 2, 2, 2, 2, 2, 2, 2, 3, 3, 3, 3, 3]	1079	0.0008620689655172366	0.02758620689655156
[1, 1, 1, 1, 2, 2, 2, 2, 2, 2, 2, 2, 2, 2, 3, 3, 3, 3, 3, 4, 4, 4]	1079	0.0008620689655172366	0.028448275862068797
[1, 1, 1, 1, 1, 1, 1, 2, 2, 2, 2, 2, 2, 2, 3, 3, 4]	911	0.0008620689655172366	0.029310344827586033
[1, 1, 1, 1, 2, 2, 2, 2, 2, 3, 3, 3, 3, 3, 3, 3, 3, 3, 3, 3, 3, 3, 3, 3, 3, 4, 4, 4, 4]	799	0.0008620689655172366	0.03017241379310327
[1, 1, 1, 1, 1, 1, 1, 1, 1, 2, 2, 2, 3]	683	0.0008620689655172366	0.031034482758620505
[1, 1, 1, 1, 1, 1, 1, 1, 2, 2, 2, 2, 2, 3, 4]	683	0.0008620689655172366	0.031896551724137745
[1, 1, 1, 1, 1, 1, 1, 1, 2, 2, 2, 2, 3, 3, 3]	607	0.0008620689655172366	0.03275862068965498
[1, 1, 1, 1, 1, 1, 1, 1, 2, 2, 2, 2, 3, 3, 3, 4]	607	0.0008620689655172366	0.03362068965517222
[1, 1, 1, 1, 1, 1, 1, 1, 1, 2, 2, 2]	512	0.0008620689655172366	0.03448275862068945
[1, 1, 1, 1, 2, 2, 2, 2, 2, 2, 2, 2, 3, 3, 3, 3, 3, 3, 3]	480	0.0008620689655172366	0.03534482758620669
[1, 1, 1, 1, 1, 1, 1, 1, 1, 1, 3, 3]	456	0.0008620689655172366	0.036206896551723926
[1, 1, 1, 1, 1, 1, 1, 1, 1, 1, 3, 3, 4, 4]	456	0.0008620689655172366	0.03706896551724116
[1, 1, 1, 1, 1, 1, 1, 2, 2, 2, 2, 2, 2, 3, 3, 4, 4]	456	0.0008620689655172366	0.0379310344827584
[1, 1, 2, 2, 2, 2, 2, 2, 2, 3, 3, 3, 3, 3, 3, 3, 3, 3, 3, 3, 3, 3, 3, 4]	449	0.0008620689655172366	0.038793103448275634
[1, 1, 1, 1, 1, 1, 1, 1, 2, 2, 2, 3, 3, 3, 3]	405	0.0008620689655172366	0.03965517241379287
[1, 1, 1, 1, 1, 1, 2, 2, 2, 2, 2, 2, 3, 3, 3, 3, 3, 3]	360	0.0008620689655172366	0.04051724137931011
[1, 1, 1, 1, 1, 1, 1, 1, 1, 2, 2, 3, 4]	342	0.0008620689655172366	0.04137931034482734
[1, 1, 1, 1, 1, 1, 1, 1, 2, 2, 2, 2, 3, 4]	342	0.0017241379310344732	0.043103448275861815
[1, 1, 1, 1, 1, 1, 1, 1, 2, 2, 2, 2, 3, 4]	342	0.0017241379310344732	0.04482758620689629
[1, 1, 1, 1, 1, 1, 1, 2, 2, 2, 2, 2, 2, 3]	342	0.0008620689655172366	0.045689655172413524
[1, 1, 1, 1, 1, 1, 1, 2, 2, 2, 2, 2, 2, 3, 4, 4]	342	0.0008620689655172366	0.04655172413793076
[1, 1, 1, 1, 1, 1, 1, 2, 2, 2, 2, 2, 3, 3, 3]	304	0.0008620689655172366	0.047413793103447996
[1, 1, 1, 1, 1, 1, 2, 2, 2, 2, 2, 2, 3, 3, 3, 3, 3, 4, 4, 4]	270	0.0008620689655172366	0.04827586206896523
[1, 1, 2, 2, 2, 2, 2, 2, 2, 2, 2, 2, 3, 3, 3, 3, 3, 4, 4, 4, 4]	270	0.0008620689655172366	0.04913793103448247
[1, 1, 1, 1, 1, 1, 2, 2, 2, 2, 2, 2, 2, 2]	256	0.0008620689655172366	0.049999999999999704
[1, 1, 1, 1, 2, 2, 2, 2, 2, 2, 2, 2, 2, 2, 4]	256	0.0008620689655172366	0.05086206896551694
[1, 1, 1, 1, 1, 1, 1, 1, 2, 2, 2, 3, 3]	228	0.0008620689655172366	0.05172413793103418
[1, 1, 1, 1, 1, 2, 2, 2, 2, 2, 2, 2, 2, 3, 3, 4, 4, 4]	228	0.0008620689655172366	0.05258620689655141
[1, 1, 1, 2, 2, 2, 2, 2, 2, 2, 3, 3, 3, 3, 3, 3, 3, 3, 3, 4, 4]	214	0.0008620689655172366	0.05344827586206865
[1, 1, 2, 2, 2, 2, 2, 2, 2, 2, 3, 3, 3, 3, 3, 3, 3, 3, 3, 4]	214	0.0008620689655172366	0.054310344827585885
[2, 2, 2, 2, 2, 2, 2, 2, 2, 2, 3, 3, 3, 3, 3, 3, 3, 3, 3, 4]	214	0.0008620689655172366	0.05517241379310312
[1, 1, 1, 1, 1, 1, 1, 1, 2, 2, 3, 3, 3, 3, 4, 4, 4]	203	0.0017241379310344732	0.056896551724137594
[1, 1, 1, 1, 1, 1, 1, 1, 2, 2, 3, 3, 3, 3, 4, 4, 4]	203	0.0017241379310344732	0.058620689655172066
[1, 1, 1, 1, 2, 2, 2, 2, 2, 2, 2, 2, 3, 3, 3, 3]	203	0.0008620689655172366	0.0594827586206893
[1, 2, 2, 2, 2, 2, 2, 3, 3, 3, 3, 3, 3, 3, 3, 3, 3, 3, 3, 3, 3, 3, 3, 4, 4, 4, 4, 4, 4, 4]	200	0.0008620689655172366	0.06034482758620654
[1, 1, 1, 1, 1, 1, 2, 2, 2, 2, 2, 3, 3, 3, 3, 3, 3, 4, 4]	180	0.0008620689655172366	0.061206896551723775
[1, 1, 1, 1, 1, 2, 2, 2, 2, 2, 2, 2, 2, 3]	171	0.0008620689655172366	0.06206896551724101
[1, 1, 1, 1, 1, 1, 1, 1, 2, 2, 3, 3, 3, 4, 4]	152	0.0008620689655172366	0.06293103448275825
[1, 1, 1, 1, 1, 1, 1, 2, 2, 2, 2, 3, 3, 3]	152	0.0008620689655172366	0.06379310344827549
[1, 1, 1, 1, 1, 2, 2, 2, 2, 2, 2, 2, 3, 3, 3]	152	0.0008620689655172366	0.06465517241379273
[1, 1, 1, 1, 1, 2, 2, 2, 2, 2, 2, 2, 3, 3, 3, 4, 4, 4]	152	0.0008620689655172366	0.06551724137930998
[1, 1, 1, 1, 2, 2, 2, 2, 2, 2, 2, 2, 3, 3, 3]	152	0.0008620689655172366	0.06637931034482722
[1, 1, 1, 2, 2, 2, 2, 2, 2, 3, 3, 3, 3, 3, 3, 3, 3, 3, 3, 4]	143	0.0008620689655172366	0.06724137931034446
[1, 1, 1, 1, 1, 2, 2, 2, 2, 2, 2, 3, 3, 3, 3, 3, 4, 4]	135	0.0008620689655172366	0.0681034482758617
[1, 1, 1, 1, 1, 1, 1, 1, 2, 2, 2]	128	0.0008620689655172366	0.06896551724137895
[1, 1, 1, 1, 1, 1, 1, 1, 2, 2, 2, 4, 4, 4, 4]	128	0.0008620689655172366	0.06982758620689619
[1, 1, 1, 1, 1, 1, 1, 2, 2, 2, 2, 2]	128	0.0008620689655172366	0.07068965517241343
[1, 1, 1, 1, 1, 1, 2, 2, 2, 2, 2, 2, 2]	128	0.0008620689655172366	0.07155172413793068
[1, 1, 1, 1, 1, 1, 1, 2, 2, 3, 3, 3, 3, 3, 3, 3, 4, 4, 4, 4]	120	0.0008620689655172366	0.07241379310344792
[1, 1, 1, 1, 1, 1, 1, 1, 2, 2, 3, 3]	114	0.0034482758620689464	0.07586206896551687
[1, 1, 1, 1, 1, 1, 1, 1, 2, 2, 3, 3]	114	0.0034482758620689464	0.07931034482758581
[1, 1, 1, 1, 1, 1, 1, 1, 2, 2, 3, 3]	114	0.0034482758620689464	0.08275862068965475
[1, 1, 1, 1, 1, 1, 1, 1, 2, 2, 3, 3]	114	0.0034482758620689464	0.0862068965517237
[1, 1, 1, 1, 1, 1, 1, 1, 2, 2, 3, 3, 4]	114	0.0017241379310344732	0.08793103448275817
[1, 1, 1, 1, 1, 1, 1, 1, 2, 2, 3, 3, 4]	114	0.0017241379310344732	0.08965517241379264
[1, 1, 1, 1, 1, 1, 1, 2, 2, 2, 2, 3, 3]	114	0.0008620689655172366	0.09051724137930989
[1, 1, 1, 1, 2, 2, 2, 2, 2, 2, 2, 2, 3, 3, 4, 4, 4, 4]	114	0.0008620689655172366	0.09137931034482713
[1, 1, 1, 1, 1, 2, 2, 2, 2, 3, 3, 3, 3, 3, 3, 3, 3, 3, 4, 4, 4, 4, 4, 4, 4, 4, 4]	107	0.0008620689655172366	0.09224137931034437
[1, 1, 1, 1, 1, 1, 1, 2, 2, 2, 3, 3, 3, 3, 4, 4, 4, 4]	102	0.0008620689655172366	0.09310344827586162
[1, 1, 1, 1, 2, 2, 2, 2, 2, 2, 2, 3, 3, 3, 3, 4]	102	0.0008620689655172366	0.09396551724137886
[1, 1, 1, 1, 1, 1, 1, 1, 2, 2, 3]	86	0.0008620689655172366	0.0948275862068961
[1, 1, 1, 1, 1, 1, 1, 1, 2, 2, 3, 4]	86	0.0008620689655172366	0.09568965517241335
[1, 1, 1, 1, 2, 2, 2, 2, 2, 3, 3, 3, 3, 3, 3, 3, 3]	80	0.0008620689655172366	0.09655172413793059
[1, 1, 1, 2, 2, 2, 2, 2, 2, 3, 3, 3, 3, 3, 3, 3, 3, 4, 4]	80	0.0008620689655172366	0.09741379310344783
[1, 1, 2, 2, 2, 2, 2, 2, 2, 3, 3, 3, 3, 3, 3, 3, 3]	80	0.0008620689655172366	0.09827586206896508
[1, 1, 1, 1, 1, 1, 1, 1, 2, 3, 3, 3]	76	0.0008620689655172366	0.09913793103448232
[1, 1, 1, 1, 1, 1, 2, 2, 2, 2, 2, 3, 3, 3, 4]	76	0.0008620689655172366	0.09999999999999956
[1, 1, 1, 1, 1, 1, 2, 2, 2, 2, 2, 3, 3, 3, 4, 4, 4, 4, 4]	76	0.0008620689655172366	0.1008620689655168
[1, 1, 1, 1, 1, 2, 2, 2, 2, 2, 3, 3, 3, 3, 3]	68	0.0008620689655172366	0.10172413793103405
[1, 1, 1, 1, 2, 2, 2, 2, 2, 2, 3, 3, 3, 3, 3, 4, 4, 4, 4, 4]	68	0.0008620689655172366	0.10258620689655129
[1, 1, 1, 2, 2, 2, 2, 2, 2, 2, 3, 3, 3, 3, 3, 4, 4]	68	0.0008620689655172366	0.10344827586206853
[1, 1, 1, 1, 1, 1, 1, 1, 2, 2, 4, 4, 4, 4]	64	0.0008620689655172366	0.10431034482758578
[1, 1, 1, 1, 1, 1, 1, 2, 2, 2, 2, 4, 4, 4, 4]	64	0.0008620689655172366	0.10517241379310302
[1, 1, 1, 1, 1, 2, 2, 2, 2, 2, 2, 2]	64	0.00258620689655171	0.10775862068965474
[1, 1, 1, 1, 1, 2, 2, 2, 2, 2, 2, 2]	64	0.00258620689655171	0.11034482758620645
[1, 1, 1, 1, 1, 2, 2, 2, 2, 2, 2, 2]	64	0.00258620689655171	0.11293103448275817
[1, 1, 1, 1, 2, 2, 2, 2, 2, 2, 2, 2]	64	0.0008620689655172366	0.11379310344827541
[1, 1, 1, 2, 2, 2, 2, 2, 2, 3, 3, 3, 3, 3, 3, 3, 4, 4, 4, 4]	60	0.0008620689655172366	0.11465517241379265
[1, 1, 1, 1, 1, 1, 1, 2, 2, 2, 3, 3, 4, 4]	57	0.0008620689655172366	0.1155172413793099
[1, 1, 1, 1, 1, 2, 2, 2, 2, 2, 2, 3, 3]	57	0.0017241379310344732	0.11724137931034437
[1, 1, 1, 1, 1, 2, 2, 2, 2, 2, 2, 3, 3]	57	0.0017241379310344732	0.11896551724137884
[1, 2, 2, 2, 2, 2, 2, 2, 2, 2, 2, 3, 3, 4]	57	0.0008620689655172366	0.11982758620689608
[1, 2, 2, 2, 2, 2, 2, 2, 3, 3, 3, 3, 3, 3, 3, 3, 3, 4, 4]	54	0.0008620689655172366	0.12068965517241333
[1, 1, 1, 1, 1, 1, 1, 1, 3, 3, 3, 3]	51	0.0008620689655172366	0.12155172413793057
[1, 1, 1, 1, 1, 2, 2, 2, 2, 2, 3, 3, 3, 3, 4]	51	0.0008620689655172366	0.12241379310344781
[1, 1, 1, 1, 2, 2, 2, 2, 2, 2, 3, 3, 3, 3]	51	0.0017241379310344732	0.12413793103448229
[1, 1, 1, 1, 2, 2, 2, 2, 2, 2, 3, 3, 3, 3]	51	0.0017241379310344732	0.12586206896551677
[1, 1, 1, 2, 2, 2, 2, 2, 2, 2, 3, 3, 3, 3, 4]	51	0.0008620689655172366	0.12672413793103401
[1, 1, 1, 2, 2, 2, 2, 2, 2, 2, 3, 3, 3, 3, 4, 4]	51	0.0008620689655172366	0.12758620689655126
[1, 1, 2, 2, 2, 2, 2, 2, 2, 2, 3, 3, 3, 3]	51	0.0008620689655172366	0.1284482758620685
[1, 1, 1, 1, 1, 1, 2, 2, 2, 3, 3, 3, 3, 3, 3, 4, 4]	45	0.0008620689655172366	0.12931034482758574
[1, 1, 1, 1, 1, 1, 2, 2, 2, 3, 3, 3, 3, 3, 3, 4, 4, 4, 4, 4, 4, 4, 4]	45	0.0008620689655172366	0.130172413793103
[1, 1, 1, 1, 1, 1, 1, 2, 2, 2, 3, 4, 4]	43	0.0008620689655172366	0.13103448275862023
[1, 1, 1, 1, 1, 1, 1, 2, 2, 2, 3, 4, 4, 4]	43	0.0008620689655172366	0.13189655172413747
[1, 1, 1, 1, 1, 2, 2, 2, 2, 2, 2, 3]	43	0.0008620689655172366	0.13275862068965472
[1, 1, 1, 1, 1, 2, 2, 2, 2, 2, 2, 3, 4]	43	0.0008620689655172366	0.13362068965517196
[1, 1, 1, 2, 2, 2, 2, 2, 2, 2, 2, 3]	43	0.0008620689655172366	0.1344827586206892
[1, 1, 1, 1, 2, 2, 2, 2, 3, 3, 3, 3, 3, 3, 3, 3, 4]	40	0.0008620689655172366	0.13534482758620645
[1, 1, 1, 1, 2, 2, 2, 2, 3, 3, 3, 3, 3, 3, 3, 3, 4, 4, 4, 4, 4]	40	0.0008620689655172366	0.1362068965517237
[1, 1, 1, 1, 1, 1, 2, 2, 2, 2, 3, 3, 3, 4]	38	0.0017241379310344732	0.13793103448275817
[1, 1, 1, 1, 1, 1, 2, 2, 2, 2, 3, 3, 3, 4]	38	0.0017241379310344732	0.13965517241379266
[1, 1, 1, 1, 1, 1, 2, 2, 2, 2, 3, 3, 3, 4, 4]	38	0.0008620689655172366	0.1405172413793099
[1, 1, 1, 1, 1, 2, 2, 2, 2, 2, 3, 3, 3]	38	0.0017241379310344732	0.1422413793103444
[1, 1, 1, 1, 1, 2, 2, 2, 2, 2, 3, 3, 3]	38	0.0017241379310344732	0.14396551724137888
[1, 1, 1, 1, 1, 2, 2, 2, 2, 2, 3, 3, 3, 4]	38	0.0017241379310344732	0.14568965517241336
[1, 1, 1, 1, 1, 2, 2, 2, 2, 2, 3, 3, 3, 4]	38	0.0017241379310344732	0.14741379310344785
[1, 1, 1, 2, 2, 2, 2, 2, 2, 2, 3, 3, 3, 4]	38	0.0008620689655172366	0.1482758620689651
[1, 1, 1, 2, 2, 2, 2, 2, 2, 2, 3, 3, 3, 4, 4]	38	0.0017241379310344732	0.14999999999999958
[1, 1, 1, 2, 2, 2, 2, 2, 2, 2, 3, 3, 3, 4, 4]	38	0.0017241379310344732	0.15172413793103406
[1, 1, 1, 1, 1, 1, 1, 2, 3, 3, 3, 3, 3, 4, 4, 4]	34	0.0017241379310344732	0.15344827586206855
[1, 1, 1, 1, 1, 1, 1, 2, 3, 3, 3, 3, 3, 4, 4, 4]	34	0.0017241379310344732	0.15517241379310304
[1, 1, 1, 1, 1, 1, 2, 2, 2, 3, 3, 3, 3, 3, 4, 4]	34	0.0008620689655172366	0.15603448275862028
[1, 1, 1, 1, 1, 1, 2, 2, 2, 3, 3, 3, 3, 3, 4, 4, 4]	34	0.0017241379310344732	0.15775862068965477
[1, 1, 1, 1, 1, 1, 2, 2, 2, 3, 3, 3, 3, 3, 4, 4, 4]	34	0.0017241379310344732	0.15948275862068925
[1, 1, 1, 1, 1, 2, 2, 2, 2, 3, 3, 3, 3, 3, 4, 4, 4]	34	0.0008620689655172366	0.1603448275862065
[1, 1, 1, 1, 2, 2, 2, 2, 2, 3, 3, 3, 3, 3, 4, 4, 4]	34	0.0008620689655172366	0.16120689655172374
[1, 1, 1, 2, 2, 2, 2, 2, 2, 3, 3, 3, 3, 3, 4, 4, 4, 4, 4]	34	0.0008620689655172366	0.16206896551724098
[1, 1, 1, 1, 1, 1, 1, 1, 2]	32	0.0008620689655172366	0.16293103448275822
[1, 1, 1, 1, 1, 1, 1, 2, 2, 2]	32	0.00258620689655171	0.16551724137930993
[1, 1, 1, 1, 1, 1, 1, 2, 2, 2]	32	0.00258620689655171	0.16810344827586163
[1, 1, 1, 1, 1, 1, 1, 2, 2, 2]	32	0.00258620689655171	0.17068965517241333
[1, 1, 1, 1, 1, 1, 2, 2, 2, 2, 2]	32	0.0008620689655172366	0.17155172413793057
[1, 1, 1, 1, 1, 1, 2, 2, 2, 2, 2, 4, 4]	32	0.0008620689655172366	0.17241379310344782
[1, 1, 1, 1, 2, 2, 2, 2, 2, 2, 2]	32	0.0008620689655172366	0.17327586206896506
[1, 1, 1, 2, 2, 2, 3, 3, 3, 3, 3, 3, 3, 3, 3, 3, 3, 3, 4, 4, 4]	32	0.0008620689655172366	0.1741379310344823
[1, 1, 1, 1, 1, 2, 2, 2, 3, 3, 3, 3, 3, 3, 3, 4, 4]	30	0.0008620689655172366	0.17499999999999954
[1, 1, 1, 1, 2, 2, 2, 2, 3, 3, 3, 3, 3, 3, 3, 4, 4]	30	0.0008620689655172366	0.1758620689655168
[1, 1, 1, 1, 1, 1, 2, 2, 2, 2, 3, 3, 4]	29	0.0008620689655172366	0.17672413793103403
[1, 1, 1, 1, 1, 1, 2, 2, 2, 2, 3, 3, 4, 4]	29	0.0008620689655172366	0.17758620689655127
[1, 1, 1, 1, 1, 2, 2, 2, 2, 2, 3, 3, 4]	29	0.0008620689655172366	0.17844827586206852
[1, 1, 1, 1, 1, 2, 2, 2, 2, 2, 3, 3, 4, 4, 4, 4]	29	0.0008620689655172366	0.17931034482758576
[1, 1, 1, 1, 2, 2, 2, 2, 2, 2, 3, 3]	29	0.0008620689655172366	0.180172413793103
[1, 1, 1, 1, 2, 2, 2, 2, 2, 2, 3, 3, 4, 4, 4]	29	0.0008620689655172366	0.18103448275862025
[1, 1, 2, 2, 2, 2, 2, 2, 2, 2, 3, 3, 4]	29	0.0008620689655172366	0.1818965517241375
[1, 1, 2, 2, 2, 2, 2, 2, 2, 2, 3, 3, 4, 4]	29	0.0008620689655172366	0.18275862068965473
[1, 2, 2, 2, 2, 2, 2, 2, 2, 2, 3, 3]	29	0.0008620689655172366	0.18362068965517198
[1, 1, 1, 1, 1, 1, 1, 2, 3, 3, 3, 3]	26	0.0008620689655172366	0.18448275862068922
[1, 1, 1, 1, 1, 1, 2, 2, 2, 3, 3, 3, 3]	26	0.0008620689655172366	0.18534482758620646
[1, 1, 1, 2, 2, 2, 2, 2, 2, 3, 3, 3, 3, 4, 4, 4, 4, 4]	26	0.0008620689655172366	0.1862068965517237
[1, 2, 2, 2, 2, 2, 2, 2, 2, 3, 3, 3, 3, 4, 4]	26	0.0008620689655172366	0.18706896551724095
[1, 1, 1, 2, 2, 2, 3, 3, 3, 3, 3, 3, 3, 3, 3, 3, 3, 4]	24	0.0008620689655172366	0.1879310344827582
[1, 1, 1, 1, 2, 2, 2, 2, 3, 3, 3, 3, 3, 3]	23	0.0008620689655172366	0.18879310344827543
[1, 1, 2, 2, 2, 2, 2, 2, 3, 3, 3, 3, 3, 3]	23	0.0008620689655172366	0.18965517241379268
[1, 1, 2, 2, 2, 2, 2, 2, 3, 3, 3, 3, 3, 3, 4]	23	0.0008620689655172366	0.19051724137930992
[1, 1, 2, 2, 2, 2, 2, 2, 3, 3, 3, 3, 3, 3, 4, 4]	23	0.0008620689655172366	0.19137931034482716
[1, 1, 2, 2, 2, 2, 2, 2, 3, 3, 3, 3, 3, 3, 4, 4, 4, 4, 4, 4]	23	0.0008620689655172366	0.1922413793103444
[1, 1, 1, 1, 1, 1, 1, 2, 2, 3]	22	0.0008620689655172366	0.19310344827586165
[1, 1, 1, 1, 1, 1, 1, 2, 2, 3, 4]	22	0.0017241379310344732	0.19482758620689614
[1, 1, 1, 1, 1, 1, 1, 2, 2, 3, 4]	22	0.0017241379310344732	0.19655172413793062
[1, 1, 1, 1, 1, 1, 1, 2, 2, 3, 4, 4]	22	0.0008620689655172366	0.19741379310344787
[1, 1, 1, 1, 1, 1, 2, 2, 2, 2, 3]	22	0.0008620689655172366	0.1982758620689651
[1, 1, 1, 1, 1, 1, 2, 2, 2, 2, 3, 4]	22	0.0008620689655172366	0.19913793103448235
[1, 1, 1, 1, 1, 2, 2, 2, 2, 2, 3]	22	0.0017241379310344732	0.20086206896551684
[1, 1, 1, 1, 1, 2, 2, 2, 2, 2, 3]	22	0.0017241379310344732	0.20258620689655132
[1, 1, 1, 1, 1, 2, 2, 2, 2, 2, 3, 4]	22	0.0008620689655172366	0.20344827586206857
[1, 1, 1, 2, 2, 2, 2, 3, 3, 3, 3, 3, 3, 3, 3, 4]	20	0.0008620689655172366	0.2043103448275858
[1, 1, 1, 1, 1, 1, 2, 2, 2, 3, 3, 3]	19	0.0008620689655172366	0.20517241379310305
[1, 1, 1, 1, 1, 1, 2, 2, 2, 3, 3, 3, 4]	19	0.0008620689655172366	0.2060344827586203
[1, 1, 1, 1, 1, 1, 2, 2, 2, 3, 3, 3, 4, 4]	19	0.0008620689655172366	0.20689655172413754
[1, 1, 1, 1, 1, 2, 2, 2, 2, 3, 3, 3]	19	0.0017241379310344732	0.20862068965517203
[1, 1, 1, 1, 1, 2, 2, 2, 2, 3, 3, 3]	19	0.0017241379310344732	0.2103448275862065
[1, 1, 1, 1, 1, 2, 2, 2, 2, 3, 3, 3, 4, 4, 4, 4]	19	0.0008620689655172366	0.21120689655172376
[1, 1, 1, 1, 2, 2, 2, 2, 2, 3, 3, 3]	19	0.0008620689655172366	0.212068965517241
[1, 1, 1, 1, 2, 2, 2, 2, 2, 3, 3, 3, 4]	19	0.0008620689655172366	0.21293103448275824
[1, 1, 1, 1, 2, 2, 2, 2, 2, 3, 3, 3, 4, 4]	19	0.0008620689655172366	0.21379310344827548
[1, 1, 1, 2, 2, 2, 2, 2, 2, 3, 3, 3]	19	0.0008620689655172366	0.21465517241379273
[1, 1, 2, 2, 2, 2, 2, 2, 2, 3, 3, 3, 4, 4, 4, 4]	19	0.0008620689655172366	0.21551724137930997
[1, 2, 2, 2, 2, 2, 2, 2, 2, 3, 3, 3, 4, 4, 4, 4]	19	0.0008620689655172366	0.2163793103448272
[1, 1, 1, 1, 2, 2, 3, 3, 3, 3, 3, 3, 3, 3, 3, 3, 4]	18	0.0008620689655172366	0.21724137931034446
[1, 1, 1, 1, 1, 1, 2, 2, 3, 3, 3, 3, 3, 4, 4, 4, 4]	17	0.0008620689655172366	0.2181034482758617
[1, 1, 1, 1, 2, 2, 2, 2, 3, 3, 3, 3, 3]	17	0.0008620689655172366	0.21896551724137894
[1, 1, 1, 1, 2, 2, 2, 2, 3, 3, 3, 3, 3, 4, 4]	17	0.0017241379310344732	0.22068965517241343
[1, 1, 1, 1, 2, 2, 2, 2, 3, 3, 3, 3, 3, 4, 4]	17	0.0017241379310344732	0.22241379310344792
[1, 1, 1, 1, 2, 2, 2, 2, 3, 3, 3, 3, 3, 4, 4, 4]	17	0.0017241379310344732	0.2241379310344824
[1, 1, 1, 1, 2, 2, 2, 2, 3, 3, 3, 3, 3, 4, 4, 4]	17	0.0017241379310344732	0.2258620689655169
[1, 1, 1, 1, 2, 2, 2, 2, 3, 3, 3, 3, 3, 4, 4, 4, 4]	17	0.0008620689655172366	0.22672413793103413
[1, 1, 2, 2, 2, 2, 2, 2, 3, 3, 3, 3, 3]	17	0.0008620689655172366	0.22758620689655137
[1, 1, 2, 2, 2, 2, 2, 2, 3, 3, 3, 3, 3, 4]	17	0.0008620689655172366	0.22844827586206862
[1, 1, 2, 2, 2, 2, 2, 2, 3, 3, 3, 3, 3, 4, 4, 4, 4, 4]	17	0.0008620689655172366	0.22931034482758586
[1, 1, 1, 1, 1, 1, 1, 2, 2]	16	0.0008620689655172366	0.2301724137931031
[1, 1, 1, 1, 1, 1, 1, 2, 2, 4, 4, 4, 4, 4, 4, 4]	16	0.0008620689655172366	0.23103448275862035
[1, 1, 1, 1, 1, 1, 2, 2, 2, 2]	16	0.0017241379310344732	0.23275862068965483
[1, 1, 1, 1, 1, 1, 2, 2, 2, 2]	16	0.0017241379310344732	0.23448275862068932
[1, 1, 1, 1, 1, 1, 2, 2, 2, 2, 4]	16	0.0008620689655172366	0.23534482758620656
[1, 1, 1, 1, 1, 1, 2, 2, 2, 2, 4, 4]	16	0.0008620689655172366	0.2362068965517238
[1, 1, 1, 1, 1, 2, 2, 2, 2, 2]	16	0.0008620689655172366	0.23706896551724105
[1, 1, 1, 1, 1, 1, 1, 2, 3, 3]	15	0.0008620689655172366	0.2379310344827583
[1, 1, 1, 1, 1, 1, 1, 2, 3, 3, 4]	15	0.0008620689655172366	0.23879310344827553
[1, 1, 1, 1, 1, 1, 1, 2, 3, 3, 4, 4, 4, 4, 4, 4, 4]	15	0.0008620689655172366	0.23965517241379278
[1, 1, 1, 1, 1, 1, 2, 2, 2, 3, 3]	15	0.0017241379310344732	0.24137931034482726
[1, 1, 1, 1, 1, 1, 2, 2, 2, 3, 3]	15	0.0017241379310344732	0.24310344827586175
[1, 1, 1, 1, 1, 1, 2, 2, 2, 3, 3, 4]	15	0.0017241379310344732	0.24482758620689624
[1, 1, 1, 1, 1, 1, 2, 2, 2, 3, 3, 4]	15	0.0017241379310344732	0.24655172413793072
[1, 1, 1, 1, 1, 1, 2, 2, 2, 3, 3, 4, 4, 4, 4, 4, 4]	15	0.0008620689655172366	0.24741379310344797
[1, 1, 1, 1, 1, 2, 2, 2, 2, 3, 3]	15	0.0034482758620689464	0.25086206896551694
[1, 1, 1, 1, 1, 2, 2, 2, 2, 3, 3]	15	0.0034482758620689464	0.2543103448275859
[1, 1, 1, 1, 1, 2, 2, 2, 2, 3, 3]	15	0.0034482758620689464	0.2577586206896549
[1, 1, 1, 1, 1, 2, 2, 2, 2, 3, 3]	15	0.0034482758620689464	0.26120689655172386
[1, 1, 1, 1, 1, 2, 2, 2, 2, 3, 3, 4]	15	0.0017241379310344732	0.26293103448275834
[1, 1, 1, 1, 1, 2, 2, 2, 2, 3, 3, 4]	15	0.0017241379310344732	0.2646551724137928
[1, 1, 1, 1, 2, 2, 2, 2, 2, 3, 3, 4, 4]	15	0.0008620689655172366	0.26551724137931004
[1, 1, 1, 1, 2, 2, 2, 2, 2, 3, 3, 4, 4, 4, 4]	15	0.0008620689655172366	0.26637931034482726
[1, 1, 1, 1, 2, 2, 2, 2, 2, 3, 3, 4, 4, 4, 4, 4]	15	0.0008620689655172366	0.2672413793103445
[1, 1, 1, 2, 2, 2, 2, 2, 2, 3, 3, 4, 4, 4]	15	0.0008620689655172366	0.2681034482758617
[1, 1, 1, 2, 2, 2, 2, 3, 3, 3, 3, 3, 3, 3, 4, 4]	15	0.0008620689655172366	0.2689655172413789
[1, 1, 2, 2, 2, 2, 2, 3, 3, 3, 3, 3, 3, 3, 4, 4, 4]	15	0.0008620689655172366	0.2698275862068961
[1, 2, 2, 2, 2, 2, 2, 3, 3, 3, 3, 3, 3, 3, 4]	15	0.0008620689655172366	0.27068965517241333
[1, 1, 1, 2, 2, 2, 3, 3, 3, 3, 3, 3, 3, 3, 3]	14	0.0008620689655172366	0.27155172413793055
[2, 2, 2, 2, 3, 3, 3, 3, 3, 3, 3, 3, 3, 3, 3, 4, 4, 4, 4]	14	0.0008620689655172366	0.27241379310344777
[1, 1, 1, 1, 1, 1, 2, 2, 3, 3, 3, 3]	13	0.0008620689655172366	0.273275862068965
[1, 1, 1, 1, 1, 1, 2, 2, 3, 3, 3, 3, 4, 4, 4]	13	0.0008620689655172366	0.2741379310344822
[1, 1, 1, 1, 1, 1, 2, 2, 3, 3, 3, 3, 4, 4, 4, 4]	13	0.0008620689655172366	0.2749999999999994
[1, 1, 1, 1, 1, 1, 2, 2, 3, 3, 3, 3, 4, 4, 4, 4, 4]	13	0.0043103448275861826	0.2793103448275856
[1, 1, 1, 1, 1, 1, 2, 2, 3, 3, 3, 3, 4, 4, 4, 4, 4]	13	0.0043103448275861826	0.2836206896551718
[1, 1, 1, 1, 1, 1, 2, 2, 3, 3, 3, 3, 4, 4, 4, 4, 4]	13	0.0043103448275861826	0.287931034482758
[1, 1, 1, 1, 1, 1, 2, 2, 3, 3, 3, 3, 4, 4, 4, 4, 4]	13	0.0043103448275861826	0.29224137931034416
[1, 1, 1, 1, 1, 1, 2, 2, 3, 3, 3, 3, 4, 4, 4, 4, 4]	13	0.0043103448275861826	0.29655172413793035
[1, 1, 1, 1, 1, 2, 2, 2, 3, 3, 3, 3, 4, 4]	13	0.0008620689655172366	0.29741379310344757
[1, 1, 1, 1, 1, 2, 2, 2, 3, 3, 3, 3, 4, 4, 4, 4, 4]	13	0.0008620689655172366	0.2982758620689648
[1, 1, 1, 1, 2, 2, 2, 2, 3, 3, 3, 3]	13	0.0017241379310344732	0.29999999999999927
[1, 1, 1, 1, 2, 2, 2, 2, 3, 3, 3, 3]	13	0.0017241379310344732	0.30172413793103375
[1, 1, 1, 1, 2, 2, 2, 2, 3, 3, 3, 3, 4]	13	0.00258620689655171	0.30431034482758546
[1, 1, 1, 1, 2, 2, 2, 2, 3, 3, 3, 3, 4]	13	0.00258620689655171	0.30689655172413716
[1, 1, 1, 1, 2, 2, 2, 2, 3, 3, 3, 3, 4]	13	0.00258620689655171	0.30948275862068886
[1, 1, 1, 1, 2, 2, 2, 2, 3, 3, 3, 3, 4, 4]	13	0.0008620689655172366	0.3103448275862061
[1, 1, 1, 2, 2, 2, 2, 2, 3, 3, 3, 3]	13	0.00258620689655171	0.3129310344827578
[1, 1, 1, 2, 2, 2, 2, 2, 3, 3, 3, 3]	13	0.00258620689655171	0.3155172413793095
[1, 1, 1, 2, 2, 2, 2, 2, 3, 3, 3, 3]	13	0.00258620689655171	0.3181034482758612
[1, 1, 2, 2, 2, 2, 2, 2, 3, 3, 3, 3, 4, 4, 4, 4, 4]	13	0.0008620689655172366	0.3189655172413784
[1, 2, 2, 2, 2, 2, 2, 2, 3, 3, 3, 3]	13	0.0008620689655172366	0.3198275862068956
[1, 1, 1, 1, 1, 1, 2, 3, 3, 3, 3, 3, 3, 4]	12	0.0008620689655172366	0.3206896551724128
[1, 1, 1, 1, 1, 2, 2, 3, 3, 3, 3, 3, 3]	12	0.0008620689655172366	0.32155172413793004
[1, 1, 1, 1, 1, 2, 2, 3, 3, 3, 3, 3, 3, 4, 4]	12	0.0008620689655172366	0.32241379310344725
[1, 1, 1, 1, 1, 2, 2, 3, 3, 3, 3, 3, 3, 4, 4, 4, 4]	12	0.0008620689655172366	0.32327586206896447
[1, 1, 1, 1, 1, 1, 1, 2, 3]	11	0.0017241379310344732	0.32499999999999896
[1, 1, 1, 1, 1, 1, 1, 2, 3]	11	0.0017241379310344732	0.32672413793103344
[1, 1, 1, 1, 1, 1, 1, 2, 3, 4]	11	0.0008620689655172366	0.32758620689655066
[1, 1, 1, 1, 1, 1, 1, 2, 3, 4, 4, 4]	11	0.0008620689655172366	0.3284482758620679
[1, 1, 1, 1, 1, 1, 2, 2, 2, 3]	11	0.0034482758620689464	0.33189655172413685
[1, 1, 1, 1, 1, 1, 2, 2, 2, 3]	11	0.0034482758620689464	0.3353448275862058
[1, 1, 1, 1, 1, 1, 2, 2, 2, 3]	11	0.0034482758620689464	0.3387931034482748
[1, 1, 1, 1, 1, 1, 2, 2, 2, 3]	11	0.0034482758620689464	0.34224137931034376
[1, 1, 1, 1, 1, 2, 2, 2, 2, 3]	11	0.0008620689655172366	0.343103448275861
[1, 1, 1, 1, 1, 2, 2, 2, 2, 3, 4]	11	0.0017241379310344732	0.34482758620689546
[1, 1, 1, 1, 1, 2, 2, 2, 2, 3, 4]	11	0.0017241379310344732	0.34655172413792995
[1, 1, 1, 1, 1, 2, 2, 2, 2, 3, 4, 4, 4, 4, 4, 4]	11	0.0008620689655172366	0.34741379310344717
[1, 1, 1, 1, 2, 2, 2, 2, 2, 3]	11	0.00258620689655171	0.34999999999999887
[1, 1, 1, 1, 2, 2, 2, 2, 2, 3]	11	0.00258620689655171	0.35258620689655057
[1, 1, 1, 1, 2, 2, 2, 2, 2, 3]	11	0.00258620689655171	0.35517241379310227
[1, 1, 1, 1, 2, 2, 2, 2, 2, 3, 4, 4, 4, 4, 4, 4, 4]	11	0.0008620689655172366	0.3560344827586195
[1, 1, 1, 2, 2, 2, 2, 2, 2, 3, 4, 4, 4]	11	0.0008620689655172366	0.3568965517241367
[1, 1, 2, 2, 2, 2, 2, 2, 2, 3, 4, 4, 4]	11	0.0008620689655172366	0.3577586206896539
[2, 2, 2, 2, 2, 2, 2, 2, 2, 3, 4, 4, 4, 4, 4]	11	0.0008620689655172366	0.35862068965517113
[1, 1, 1, 1, 1, 1, 2, 2, 3, 3, 3]	10	0.0008620689655172366	0.35948275862068835
[1, 1, 1, 1, 1, 1, 2, 2, 3, 3, 3, 4]	10	0.00258620689655171	0.36206896551724005
[1, 1, 1, 1, 1, 1, 2, 2, 3, 3, 3, 4]	10	0.00258620689655171	0.36465517241379175
[1, 1, 1, 1, 1, 1, 2, 2, 3, 3, 3, 4]	10	0.00258620689655171	0.36724137931034345
[1, 1, 1, 1, 1, 1, 2, 2, 3, 3, 3, 4, 4, 4, 4, 4, 4]	10	0.0017241379310344732	0.36896551724137794
[1, 1, 1, 1, 1, 1, 2, 2, 3, 3, 3, 4, 4, 4, 4, 4, 4]	10	0.0017241379310344732	0.3706896551724124
[1, 1, 1, 1, 1, 2, 2, 2, 3, 3, 3]	10	0.0008620689655172366	0.37155172413792964
[1, 1, 1, 1, 1, 2, 2, 2, 3, 3, 3, 4, 4]	10	0.0008620689655172366	0.37241379310344686
[1, 1, 1, 1, 1, 2, 2, 2, 3, 3, 3, 4, 4, 4, 4, 4]	10	0.0017241379310344732	0.37413793103448134
[1, 1, 1, 1, 1, 2, 2, 2, 3, 3, 3, 4, 4, 4, 4, 4]	10	0.0017241379310344732	0.3758620689655158
[1, 1, 1, 1, 2, 2, 2, 2, 3, 3, 3]	10	0.00258620689655171	0.37844827586206753
[1, 1, 1, 1, 2, 2, 2, 2, 3, 3, 3]	10	0.00258620689655171	0.38103448275861923
[1, 1, 1, 1, 2, 2, 2, 2, 3, 3, 3]	10	0.00258620689655171	0.38362068965517093
[1, 1, 1, 1, 2, 2, 2, 2, 3, 3, 3, 4]	10	0.0008620689655172366	0.38448275862068815
[1, 1, 1, 1, 2, 2, 2, 2, 3, 3, 3, 4, 4]	10	0.0008620689655172366	0.38534482758620536
[1, 1, 1, 1, 2, 2, 2, 2, 3, 3, 3, 4, 4, 4, 4, 4, 4]	10	0.0008620689655172366	0.3862068965517226
[1, 1, 1, 1, 2, 2, 2, 2, 3, 3, 3, 4, 4, 4, 4, 4, 4, 4, 4, 4, 4, 4]	10	0.0008620689655172366	0.3870689655172398
[1, 1, 1, 1, 2, 2, 3, 3, 3, 3, 3, 3, 3, 3, 4, 4, 4]	10	0.0008620689655172366	0.387931034482757
[1, 1, 1, 1, 2, 2, 3, 3, 3, 3, 3, 3, 3, 3, 4, 4, 4, 4, 4, 4]	10	0.0008620689655172366	0.3887931034482742
[1, 1, 1, 2, 2, 2, 2, 2, 3, 3, 3]	10	0.0008620689655172366	0.38965517241379144
[1, 1, 1, 2, 2, 2, 2, 2, 3, 3, 3, 4]	10	0.0008620689655172366	0.39051724137930865
[1, 1, 2, 2, 2, 2, 2, 2, 3, 3, 3]	10	0.0017241379310344732	0.39224137931034314
[1, 1, 2, 2, 2, 2, 2, 2, 3, 3, 3]	10	0.0017241379310344732	0.3939655172413776
[1, 1, 2, 2, 2, 2, 2, 2, 3, 3, 3, 4, 4]	10	0.0008620689655172366	0.39482758620689484
[1, 1, 2, 2, 2, 2, 2, 2, 3, 3, 3, 4, 4, 4, 4]	10	0.0008620689655172366	0.39568965517241206
[1, 2, 2, 2, 2, 3, 3, 3, 3, 3, 3, 3, 3, 3, 4, 4, 4, 4]	10	0.0008620689655172366	0.3965517241379293
[2, 2, 2, 2, 2, 2, 2, 2, 3, 3, 3, 4]	10	0.0008620689655172366	0.3974137931034465
[2, 2, 2, 2, 3, 3, 3, 3, 3, 3, 3, 3, 3, 3, 4]	10	0.0008620689655172366	0.3982758620689637
[1, 1, 1, 1, 1, 2, 2, 3, 3, 3, 3, 3]	9	0.0017241379310344732	0.3999999999999982
[1, 1, 1, 1, 1, 2, 2, 3, 3, 3, 3, 3]	9	0.0017241379310344732	0.4017241379310327
[1, 1, 1, 1, 1, 2, 2, 3, 3, 3, 3, 3, 4]	9	0.0008620689655172366	0.4025862068965499
[1, 1, 1, 1, 1, 2, 2, 3, 3, 3, 3, 3, 4, 4, 4]	9	0.0008620689655172366	0.4034482758620671
[1, 1, 1, 1, 2, 2, 2, 3, 3, 3, 3, 3, 4]	9	0.0008620689655172366	0.4043103448275843
[1, 1, 1, 2, 2, 2, 2, 3, 3, 3, 3, 3, 4, 4]	9	0.0008620689655172366	0.40517241379310154
[1, 1, 2, 2, 2, 2, 2, 3, 3, 3, 3, 3, 4]	9	0.0008620689655172366	0.40603448275861875
[1, 1, 2, 2, 2, 2, 2, 3, 3, 3, 3, 3, 4, 4, 4, 4, 4, 4, 4, 4]	9	0.0008620689655172366	0.40689655172413597
[1, 1, 1, 1, 1, 1, 1, 2]	8	0.0008620689655172366	0.4077586206896532
[1, 1, 1, 1, 1, 1, 1, 2, 4, 4]	8	0.0008620689655172366	0.4086206896551704
[1, 1, 1, 1, 1, 1, 1, 3, 3, 4, 4, 4, 4, 4, 4]	8	0.0008620689655172366	0.4094827586206876
[1, 1, 1, 1, 1, 1, 1, 3, 3, 4, 4, 4, 4, 4, 4, 4, 4]	8	0.0008620689655172366	0.41034482758620483
[1, 1, 1, 1, 1, 1, 2, 2, 3, 3]	8	0.0043103448275861826	0.414655172413791
[1, 1, 1, 1, 1, 1, 2, 2, 3, 3]	8	0.0043103448275861826	0.4189655172413772
[1, 1, 1, 1, 1, 1, 2, 2, 3, 3]	8	0.0043103448275861826	0.4232758620689634
[1, 1, 1, 1, 1, 1, 2, 2, 3, 3]	8	0.0043103448275861826	0.4275862068965496
[1, 1, 1, 1, 1, 1, 2, 2, 3, 3]	8	0.0043103448275861826	0.43189655172413577
[1, 1, 1, 1, 1, 1, 2, 2, 3, 3, 4, 4, 4, 4]	8	0.0008620689655172366	0.432758620689653
[1, 1, 1, 1, 1, 1, 2, 2, 3, 3, 4, 4, 4, 4, 4, 4]	8	0.0008620689655172366	0.4336206896551702
[1, 1, 1, 1, 1, 1, 2, 2, 3, 3, 4, 4, 4, 4, 4, 4, 4]	8	0.0034482758620689464	0.43706896551723917
[1, 1, 1, 1, 1, 1, 2, 2, 3, 3, 4, 4, 4, 4, 4, 4, 4]	8	0.0034482758620689464	0.44051724137930814
[1, 1, 1, 1, 1, 1, 2, 2, 3, 3, 4, 4, 4, 4, 4, 4, 4]	8	0.0034482758620689464	0.4439655172413771
[1, 1, 1, 1, 1, 1, 2, 2, 3, 3, 4, 4, 4, 4, 4, 4, 4]	8	0.0034482758620689464	0.4474137931034461
[1, 1, 1, 1, 1, 2, 2, 2, 2]	8	0.0008620689655172366	0.4482758620689633
[1, 1, 1, 1, 1, 2, 2, 2, 2, 4]	8	0.0008620689655172366	0.4491379310344805
[1, 1, 1, 1, 1, 2, 2, 2, 2, 4, 4]	8	0.0008620689655172366	0.44999999999999774
[1, 1, 1, 1, 1, 2, 2, 2, 3, 3]	8	0.00258620689655171	0.45258620689654944
[1, 1, 1, 1, 1, 2, 2, 2, 3, 3]	8	0.00258620689655171	0.45517241379310114
[1, 1, 1, 1, 1, 2, 2, 2, 3, 3]	8	0.00258620689655171	0.45775862068965284
[1, 1, 1, 1, 1, 2, 2, 2, 3, 3, 4, 4, 4, 4, 4, 4, 4]	8	0.0017241379310344732	0.4594827586206873
[1, 1, 1, 1, 1, 2, 2, 2, 3, 3, 4, 4, 4, 4, 4, 4, 4]	8	0.0017241379310344732	0.4612068965517218
[1, 1, 1, 1, 1, 2, 3, 3, 3, 3, 3, 3, 3, 4, 4, 4]	8	0.0008620689655172366	0.462068965517239
[1, 1, 1, 1, 1, 2, 3, 3, 3, 3, 3, 3, 3, 4, 4, 4, 4]	8	0.0008620689655172366	0.46293103448275624
[1, 1, 1, 1, 1, 3, 3, 3, 3, 3, 3, 3, 3, 4, 4, 4]	8	0.0008620689655172366	0.46379310344827346
[1, 1, 1, 1, 2, 2, 2, 2, 3, 3]	8	0.0017241379310344732	0.46551724137930794
[1, 1, 1, 1, 2, 2, 2, 2, 3, 3]	8	0.0017241379310344732	0.46724137931034243
[1, 1, 1, 1, 2, 2, 2, 2, 3, 3, 4, 4]	8	0.0008620689655172366	0.46810344827585965
[1, 1, 1, 1, 2, 2, 2, 2, 3, 3, 4, 4, 4, 4]	8	0.0008620689655172366	0.46896551724137686
[1, 1, 1, 1, 2, 2, 2, 2, 3, 3, 4, 4, 4, 4, 4, 4]	8	0.0017241379310344732	0.47068965517241135
[1, 1, 1, 1, 2, 2, 2, 2, 3, 3, 4, 4, 4, 4, 4, 4]	8	0.0017241379310344732	0.47241379310344583
[1, 1, 1, 1, 2, 2, 2, 2, 3, 3, 4, 4, 4, 4, 4, 4, 4]	8	0.0008620689655172366	0.47327586206896305
[1, 1, 1, 1, 2, 2, 3, 3, 3, 3, 3, 3, 3, 4, 4, 4]	8	0.0008620689655172366	0.47413793103448026
[1, 1, 1, 1, 2, 2, 3, 3, 3, 3, 3, 3, 3, 4, 4, 4, 4]	8	0.00258620689655171	0.47672413793103197
[1, 1, 1, 1, 2, 2, 3, 3, 3, 3, 3, 3, 3, 4, 4, 4, 4]	8	0.00258620689655171	0.47931034482758367
[1, 1, 1, 1, 2, 2, 3, 3, 3, 3, 3, 3, 3, 4, 4, 4, 4]	8	0.00258620689655171	0.48189655172413537
[1, 1, 1, 2, 2, 2, 2, 2, 3, 3]	8	0.0017241379310344732	0.48362068965516986
[1, 1, 1, 2, 2, 2, 2, 2, 3, 3]	8	0.0017241379310344732	0.48534482758620434
[1, 1, 1, 2, 2, 2, 2, 2, 3, 3, 4, 4, 4, 4, 4, 4]	8	0.0008620689655172366	0.48620689655172156
[1, 1, 1, 2, 2, 2, 3, 3, 3, 3, 3, 3, 3, 4]	8	0.0008620689655172366	0.48706896551723877
[1, 1, 2, 2, 2, 2, 2, 2, 2]	8	0.0008620689655172366	0.487931034482756
[1, 1, 2, 2, 2, 2, 2, 2, 3, 3]	8	0.0017241379310344732	0.4896551724137905
[1, 1, 2, 2, 2, 2, 2, 2, 3, 3]	8	0.0017241379310344732	0.49137931034482496
[1, 1, 2, 2, 2, 2, 2, 2, 3, 3, 4]	8	0.0008620689655172366	0.4922413793103422
[1, 1, 2, 2, 2, 2, 2, 2, 3, 3, 4, 4]	8	0.0008620689655172366	0.4931034482758594
[1, 1, 2, 2, 2, 2, 2, 2, 3, 3, 4, 4, 4]	8	0.0008620689655172366	0.4939655172413766
[1, 1, 2, 2, 2, 2, 3, 3, 3, 3, 3, 3, 3, 4, 4, 4, 4]	8	0.0008620689655172366	0.4948275862068938
[2, 2, 2, 2, 2, 2, 2, 2, 3, 3, 4, 4, 4, 4, 4]	8	0.0008620689655172366	0.49568965517241104
[2, 2, 2, 2, 3, 3, 3, 3, 3, 3, 3, 3, 3, 4, 4, 4, 4, 4]	8	0.0008620689655172366	0.49655172413792825
[1, 1, 1, 1, 1, 1, 2, 3, 3, 3, 3]	7	0.0017241379310344732	0.49827586206896274
[1, 1, 1, 1, 1, 1, 2, 3, 3, 3, 3]	7	0.0017241379310344732	0.4999999999999972
[1, 1, 1, 1, 1, 1, 2, 3, 3, 3, 3, 4, 4, 4]	7	0.0017241379310344732	0.5017241379310317
[1, 1, 1, 1, 1, 1, 2, 3, 3, 3, 3, 4, 4, 4]	7	0.0017241379310344732	0.5034482758620661
[1, 1, 1, 1, 1, 2, 2, 3, 3, 3, 3, 4]	7	0.0017241379310344732	0.5051724137931005
[1, 1, 1, 1, 1, 2, 2, 3, 3, 3, 3, 4]	7	0.0017241379310344732	0.506896551724135
[1, 1, 1, 1, 1, 2, 2, 3, 3, 3, 3, 4, 4, 4]	7	0.0008620689655172366	0.5077586206896522
[1, 1, 1, 1, 1, 2, 2, 3, 3, 3, 3, 4, 4, 4, 4, 4, 4]	7	0.0008620689655172366	0.5086206896551694
[1, 1, 1, 1, 2, 2, 2, 3, 3, 3, 3, 4, 4, 4, 4, 4, 4]	7	0.0008620689655172366	0.5094827586206866
[1, 1, 1, 2, 2, 2, 2, 3, 3, 3, 3, 4, 4]	7	0.0008620689655172366	0.5103448275862038
[1, 1, 1, 1, 1, 1, 1, 3]	6	0.0008620689655172366	0.511206896551721
[1, 1, 1, 1, 1, 1, 1, 3, 4, 4, 4, 4]	6	0.0008620689655172366	0.5120689655172382
[1, 1, 1, 1, 1, 1, 1, 3, 4, 4, 4, 4, 4, 4, 4, 4, 4]	6	0.0008620689655172366	0.5129310344827555
[1, 1, 1, 1, 1, 1, 2, 2, 3, 4, 4]	6	0.0008620689655172366	0.5137931034482727
[1, 1, 1, 1, 1, 1, 2, 2, 3, 4, 4, 4, 4, 4, 4, 4]	6	0.0017241379310344732	0.5155172413793071
[1, 1, 1, 1, 1, 1, 2, 2, 3, 4, 4, 4, 4, 4, 4, 4]	6	0.0017241379310344732	0.5172413793103415
[1, 1, 1, 1, 1, 1, 2, 2, 3, 4, 4, 4, 4, 4, 4, 4, 4]	6	0.0008620689655172366	0.5181034482758587
[1, 1, 1, 1, 1, 1, 3, 3, 3, 3, 3, 3, 4, 4, 4, 4, 4]	6	0.0017241379310344732	0.5198275862068932
[1, 1, 1, 1, 1, 1, 3, 3, 3, 3, 3, 3, 4, 4, 4, 4, 4]	6	0.0017241379310344732	0.5215517241379276
[1, 1, 1, 1, 1, 2, 2, 2, 3]	6	0.0008620689655172366	0.5224137931034448
[1, 1, 1, 1, 1, 2, 2, 2, 3, 4]	6	0.0017241379310344732	0.5241379310344793
[1, 1, 1, 1, 1, 2, 2, 2, 3, 4]	6	0.0017241379310344732	0.5258620689655137
[1, 1, 1, 1, 1, 2, 2, 2, 3, 4, 4]	6	0.0008620689655172366	0.5267241379310309
[1, 1, 1, 1, 1, 2, 2, 2, 3, 4, 4, 4]	6	0.0008620689655172366	0.5275862068965481
[1, 1, 1, 1, 1, 2, 2, 2, 3, 4, 4, 4, 4, 4, 4]	6	0.0008620689655172366	0.5284482758620653
[1, 1, 1, 1, 1, 2, 2, 2, 3, 4, 4, 4, 4, 4, 4, 4]	6	0.0017241379310344732	0.5301724137930998
[1, 1, 1, 1, 1, 2, 2, 2, 3, 4, 4, 4, 4, 4, 4, 4]	6	0.0017241379310344732	0.5318965517241342
[1, 1, 1, 1, 1, 2, 3, 3, 3, 3, 3, 3, 4]	6	0.0008620689655172366	0.5327586206896514
[1, 1, 1, 1, 2, 2, 2, 2, 3]	6	0.0008620689655172366	0.5336206896551686
[1, 1, 1, 1, 2, 2, 2, 2, 3, 4]	6	0.00258620689655171	0.5362068965517204
[1, 1, 1, 1, 2, 2, 2, 2, 3, 4]	6	0.00258620689655171	0.5387931034482721
[1, 1, 1, 1, 2, 2, 2, 2, 3, 4]	6	0.00258620689655171	0.5413793103448239
[1, 1, 1, 1, 2, 2, 2, 2, 3, 4, 4]	6	0.0008620689655172366	0.5422413793103411
[1, 1, 1, 1, 2, 2, 2, 2, 3, 4, 4, 4, 4, 4, 4]	6	0.0017241379310344732	0.5439655172413755
[1, 1, 1, 1, 2, 2, 2, 2, 3, 4, 4, 4, 4, 4, 4]	6	0.0017241379310344732	0.54568965517241
[1, 1, 1, 1, 2, 2, 3, 3, 3, 3, 3, 3]	6	0.0008620689655172366	0.5465517241379272
[1, 1, 1, 1, 2, 2, 3, 3, 3, 3, 3, 3, 4, 4]	6	0.0008620689655172366	0.5474137931034444
[1, 1, 1, 1, 2, 2, 3, 3, 3, 3, 3, 3, 4, 4, 4, 4]	6	0.0008620689655172366	0.5482758620689616
[1, 1, 1, 2, 2, 2, 2, 2, 3, 4]	6	0.0008620689655172366	0.5491379310344788
[1, 1, 2, 2, 2, 2, 3, 3, 3, 3, 3, 3]	6	0.0008620689655172366	0.549999999999996
[1, 1, 1, 1, 1, 1, 2, 3, 3, 3]	5	0.0017241379310344732	0.5517241379310305
[1, 1, 1, 1, 1, 1, 2, 3, 3, 3]	5	0.0017241379310344732	0.5534482758620649
[1, 1, 1, 1, 1, 1, 2, 3, 3, 3, 4]	5	0.0008620689655172366	0.5543103448275821
[1, 1, 1, 1, 1, 1, 2, 3, 3, 3, 4, 4]	5	0.0008620689655172366	0.5551724137930993
[1, 1, 1, 1, 1, 1, 2, 3, 3, 3, 4, 4, 4, 4, 4, 4]	5	0.0008620689655172366	0.5560344827586166
[1, 1, 1, 1, 1, 1, 3, 3, 3, 3, 3, 4]	5	0.0008620689655172366	0.5568965517241338
[1, 1, 1, 1, 1, 2, 2, 3, 3, 3]	5	0.006896551724137893	0.5637931034482717
[1, 1, 1, 1, 1, 2, 2, 3, 3, 3]	5	0.006896551724137893	0.5706896551724097
[1, 1, 1, 1, 1, 2, 2, 3, 3, 3]	5	0.006896551724137893	0.5775862068965476
[1, 1, 1, 1, 1, 2, 2, 3, 3, 3]	5	0.006896551724137893	0.5844827586206855
[1, 1, 1, 1, 1, 2, 2, 3, 3, 3]	5	0.006896551724137893	0.5913793103448235
[1, 1, 1, 1, 1, 2, 2, 3, 3, 3]	5	0.006896551724137893	0.5982758620689614
[1, 1, 1, 1, 1, 2, 2, 3, 3, 3]	5	0.006896551724137893	0.6051724137930994
[1, 1, 1, 1, 1, 2, 2, 3, 3, 3]	5	0.006896551724137893	0.6120689655172373
[1, 1, 1, 1, 1, 2, 2, 3, 3, 3, 4]	5	0.0008620689655172366	0.6129310344827545
[1, 1, 1, 1, 1, 2, 2, 3, 3, 3, 4, 4]	5	0.0008620689655172366	0.6137931034482718
[1, 1, 1, 1, 1, 2, 2, 3, 3, 3, 4, 4, 4, 4, 4]	5	0.0008620689655172366	0.614655172413789
[1, 1, 1, 1, 1, 2, 2, 3, 3, 3, 4, 4, 4, 4, 4, 4, 4]	5	0.0008620689655172366	0.6155172413793062
[1, 1, 1, 1, 2, 2, 2, 3, 3, 3]	5	0.00258620689655171	0.618103448275858
[1, 1, 1, 1, 2, 2, 2, 3, 3, 3]	5	0.00258620689655171	0.6206896551724097
[1, 1, 1, 1, 2, 2, 2, 3, 3, 3]	5	0.00258620689655171	0.6232758620689615
[1, 1, 1, 1, 2, 2, 2, 3, 3, 3, 4, 4]	5	0.0008620689655172366	0.6241379310344787
[1, 1, 1, 1, 2, 2, 2, 3, 3, 3, 4, 4, 4, 4, 4, 4, 4]	5	0.0008620689655172366	0.6249999999999959
[1, 1, 1, 1, 2, 2, 3, 3, 3, 3, 3]	5	0.0008620689655172366	0.6258620689655131
[1, 1, 1, 1, 2, 2, 3, 3, 3, 3, 3, 4, 4, 4]	5	0.0008620689655172366	0.6267241379310303
[1, 1, 1, 1, 2, 2, 3, 3, 3, 3, 3, 4, 4, 4, 4, 4]	5	0.0008620689655172366	0.6275862068965475
[1, 1, 1, 1, 2, 2, 3, 3, 3, 3, 3, 4, 4, 4, 4, 4, 4]	5	0.00258620689655171	0.6301724137930993
[1, 1, 1, 1, 2, 2, 3, 3, 3, 3, 3, 4, 4, 4, 4, 4, 4]	5	0.00258620689655171	0.632758620689651
[1, 1, 1, 1, 2, 2, 3, 3, 3, 3, 3, 4, 4, 4, 4, 4, 4]	5	0.00258620689655171	0.6353448275862028
[1, 1, 1, 1, 2, 3, 3, 3, 3, 3, 3, 4]	5	0.0008620689655172366	0.63620689655172
[1, 1, 1, 2, 2, 2, 2, 3, 3, 3, 4, 4]	5	0.0008620689655172366	0.6370689655172372
[1, 1, 1, 2, 2, 2, 2, 3, 3, 3, 4, 4, 4, 4, 4, 4, 4]	5	0.0008620689655172366	0.6379310344827545
[1, 1, 1, 2, 2, 2, 2, 3, 3, 3, 4, 4, 4, 4, 4, 4, 4, 4, 4, 4]	5	0.0008620689655172366	0.6387931034482717
[1, 1, 1, 2, 2, 2, 3, 3, 3, 3, 3]	5	0.0008620689655172366	0.6396551724137889
[1, 1, 1, 2, 2, 2, 3, 3, 3, 3, 3, 4]	5	0.0008620689655172366	0.6405172413793061
[1, 1, 1, 2, 2, 2, 3, 3, 3, 3, 3, 4, 4]	5	0.0008620689655172366	0.6413793103448233
[1, 1, 1, 2, 2, 2, 3, 3, 3, 3, 3, 4, 4, 4, 4, 4, 4]	5	0.0008620689655172366	0.6422413793103405
[1, 1, 2, 2, 2, 2, 3, 3, 3, 3, 3, 4]	5	0.0017241379310344732	0.643965517241375
[1, 1, 2, 2, 2, 2, 3, 3, 3, 3, 3, 4]	5	0.0017241379310344732	0.6456896551724094
[1, 1, 2, 2, 2, 2, 3, 3, 3, 3, 3, 4, 4, 4]	5	0.0008620689655172366	0.6465517241379266
[1, 1, 2, 2, 2, 2, 3, 3, 3, 3, 3, 4, 4, 4, 4, 4]	5	0.0008620689655172366	0.6474137931034438
[1, 1, 2, 2, 2, 2, 3, 3, 3, 3, 3, 4, 4, 4, 4, 4, 4]	5	0.0008620689655172366	0.648275862068961
[2, 2, 2, 2, 2, 3, 3, 3, 3, 3, 3, 4]	5	0.0008620689655172366	0.6491379310344783
[1, 1, 1, 1, 1, 1, 1]	4	0.0008620689655172366	0.6499999999999955
[1, 1, 1, 1, 1, 1, 2, 2]	4	0.0017241379310344732	0.6517241379310299
[1, 1, 1, 1, 1, 1, 2, 2]	4	0.0017241379310344732	0.6534482758620643
[1, 1, 1, 1, 1, 1, 2, 2, 4, 4]	4	0.0008620689655172366	0.6543103448275815
[1, 1, 1, 1, 1, 1, 2, 2, 4, 4, 4, 4]	4	0.0008620689655172366	0.6551724137930988
[1, 1, 1, 1, 1, 1, 2, 2, 4, 4, 4, 4, 4, 4, 4, 4, 4]	4	0.0008620689655172366	0.656034482758616
[1, 1, 1, 1, 1, 1, 2, 3, 3, 4]	4	0.00258620689655171	0.6586206896551677
[1, 1, 1, 1, 1, 1, 2, 3, 3, 4]	4	0.00258620689655171	0.6612068965517195
[1, 1, 1, 1, 1, 1, 2, 3, 3, 4]	4	0.00258620689655171	0.6637931034482712
[1, 1, 1, 1, 1, 1, 2, 3, 3, 4, 4, 4, 4, 4, 4, 4, 4]	4	0.0008620689655172366	0.6646551724137885
[1, 1, 1, 1, 1, 1, 3, 3, 3, 3]	4	0.0017241379310344732	0.6663793103448229
[1, 1, 1, 1, 1, 1, 3, 3, 3, 3]	4	0.0017241379310344732	0.6681034482758573
[1, 1, 1, 1, 1, 1, 3, 3, 3, 3, 4, 4, 4, 4, 4, 4]	4	0.0008620689655172366	0.6689655172413745
[1, 1, 1, 1, 1, 2, 2, 2]	4	0.0017241379310344732	0.670689655172409
[1, 1, 1, 1, 1, 2, 2, 2]	4	0.0017241379310344732	0.6724137931034434
[1, 1, 1, 1, 1, 2, 2, 2, 4]	4	0.0008620689655172366	0.6732758620689606
[1, 1, 1, 1, 1, 2, 2, 2, 4, 4]	4	0.0008620689655172366	0.6741379310344778
[1, 1, 1, 1, 1, 2, 2, 3, 3]	4	0.0008620689655172366	0.674999999999995
[1, 1, 1, 1, 1, 2, 2, 3, 3, 4]	4	0.0008620689655172366	0.6758620689655123
[1, 1, 1, 1, 1, 2, 2, 3, 3, 4, 4, 4, 4, 4, 4, 4, 4]	4	0.0008620689655172366	0.6767241379310295
[1, 1, 1, 1, 1, 2, 3, 3, 3, 3, 4]	4	0.0008620689655172366	0.6775862068965467
[1, 1, 1, 1, 1, 2, 3, 3, 3, 3, 4, 4, 4, 4]	4	0.0008620689655172366	0.6784482758620639
[1, 1, 1, 1, 1, 3, 3, 3, 3, 3]	4	0.0008620689655172366	0.6793103448275811
[1, 1, 1, 1, 2, 2, 2, 2]	4	0.00258620689655171	0.6818965517241329
[1, 1, 1, 1, 2, 2, 2, 2]	4	0.00258620689655171	0.6844827586206846
[1, 1, 1, 1, 2, 2, 2, 2]	4	0.00258620689655171	0.6870689655172364
[1, 1, 1, 1, 2, 2, 2, 2, 4]	4	0.0008620689655172366	0.6879310344827536
[1, 1, 1, 1, 2, 2, 2, 2, 4, 4]	4	0.0008620689655172366	0.6887931034482708
[1, 1, 1, 1, 2, 2, 2, 2, 4, 4, 4, 4, 4, 4, 4, 4]	4	0.0008620689655172366	0.689655172413788
[1, 1, 1, 1, 2, 2, 2, 3, 3]	4	0.00258620689655171	0.6922413793103398
[1, 1, 1, 1, 2, 2, 2, 3, 3]	4	0.00258620689655171	0.6948275862068916
[1, 1, 1, 1, 2, 2, 2, 3, 3]	4	0.00258620689655171	0.6974137931034433
[1, 1, 1, 1, 2, 2, 2, 3, 3, 4]	4	0.0043103448275861826	0.7017241379310295
[1, 1, 1, 1, 2, 2, 2, 3, 3, 4]	4	0.0043103448275861826	0.7060344827586157
[1, 1, 1, 1, 2, 2, 2, 3, 3, 4]	4	0.0043103448275861826	0.7103448275862019
[1, 1, 1, 1, 2, 2, 2, 3, 3, 4]	4	0.0043103448275861826	0.7146551724137881
[1, 1, 1, 1, 2, 2, 2, 3, 3, 4]	4	0.0043103448275861826	0.7189655172413743
[1, 1, 1, 1, 2, 2, 2, 3, 3, 4, 4, 4, 4, 4]	4	0.0008620689655172366	0.7198275862068915
[1, 1, 1, 1, 2, 2, 3, 3, 3, 3]	4	0.0008620689655172366	0.7206896551724087
[1, 1, 1, 1, 2, 2, 3, 3, 3, 3, 4, 4, 4, 4, 4]	4	0.0008620689655172366	0.7215517241379259
[1, 1, 1, 1, 2, 2, 3, 3, 3, 3, 4, 4, 4, 4, 4, 4]	4	0.0008620689655172366	0.7224137931034431
[1, 1, 1, 1, 2, 3, 3, 3, 3, 3, 4, 4, 4, 4, 4]	4	0.0008620689655172366	0.7232758620689603
[1, 1, 1, 2, 2, 2, 2, 2, 4, 4, 4, 4, 4, 4, 4, 4, 4]	4	0.0008620689655172366	0.7241379310344775
[1, 1, 1, 2, 2, 2, 2, 3, 3, 4]	4	0.0008620689655172366	0.7249999999999948
[1, 1, 1, 2, 2, 2, 3, 3, 3, 3]	4	0.0008620689655172366	0.725862068965512
[1, 1, 1, 2, 2, 2, 3, 3, 3, 3, 4, 4]	4	0.0008620689655172366	0.7267241379310292
[1, 1, 1, 2, 2, 2, 3, 3, 3, 3, 4, 4, 4, 4, 4, 4]	4	0.0008620689655172366	0.7275862068965464
[1, 1, 1, 2, 2, 3, 3, 3, 3, 3, 4]	4	0.0008620689655172366	0.7284482758620636
[1, 1, 1, 2, 2, 3, 3, 3, 3, 3, 4, 4]	4	0.0008620689655172366	0.7293103448275808
[1, 1, 2, 2, 2, 2, 2, 3, 3, 4, 4, 4]	4	0.0008620689655172366	0.730172413793098
[1, 1, 2, 2, 2, 2, 2, 3, 3, 4, 4, 4, 4, 4, 4, 4, 4]	4	0.0008620689655172366	0.7310344827586153
[1, 1, 2, 2, 2, 2, 3, 3, 3, 3]	4	0.0008620689655172366	0.7318965517241325
[1, 1, 2, 2, 2, 2, 3, 3, 3, 3, 4]	4	0.0008620689655172366	0.7327586206896497
[1, 2, 2, 2, 2, 2, 2, 3, 3]	4	0.0008620689655172366	0.7336206896551669
[1, 2, 2, 2, 2, 2, 3, 3, 3, 3, 4, 4, 4, 4, 4]	4	0.0008620689655172366	0.7344827586206841
[1, 2, 2, 2, 2, 3, 3, 3, 3, 3]	4	0.0017241379310344732	0.7362068965517186
[1, 2, 2, 2, 2, 3, 3, 3, 3, 3]	4	0.0017241379310344732	0.737931034482753
[1, 2, 2, 2, 2, 3, 3, 3, 3, 3, 4]	4	0.0008620689655172366	0.7387931034482702
[2, 2, 2, 2, 2, 2, 2, 2, 4, 4]	4	0.0008620689655172366	0.7396551724137874
[1, 1, 1, 1, 1, 1, 2, 3]	3	0.0017241379310344732	0.7413793103448219
[1, 1, 1, 1, 1, 1, 2, 3]	3	0.0017241379310344732	0.7431034482758563
[1, 1, 1, 1, 1, 1, 2, 3, 4]	3	0.0008620689655172366	0.7439655172413735
[1, 1, 1, 1, 1, 1, 2, 3, 4, 4]	3	0.0008620689655172366	0.7448275862068907
[1, 1, 1, 1, 1, 1, 2, 3, 4, 4, 4, 4, 4, 4, 4, 4]	3	0.0008620689655172366	0.7456896551724079
[1, 1, 1, 1, 1, 1, 3, 3, 3]	3	0.0008620689655172366	0.7465517241379251
[1, 1, 1, 1, 1, 1, 3, 3, 3, 4]	3	0.0008620689655172366	0.7474137931034424
[1, 1, 1, 1, 1, 1, 3, 3, 3, 4, 4, 4, 4, 4]	3	0.0008620689655172366	0.7482758620689596
[1, 1, 1, 1, 1, 2, 2, 3]	3	0.00258620689655171	0.7508620689655113
[1, 1, 1, 1, 1, 2, 2, 3]	3	0.00258620689655171	0.7534482758620631
[1, 1, 1, 1, 1, 2, 2, 3]	3	0.00258620689655171	0.7560344827586148
[1, 1, 1, 1, 1, 2, 2, 3, 4]	3	0.0017241379310344732	0.7577586206896493
[1, 1, 1, 1, 1, 2, 2, 3, 4]	3	0.0017241379310344732	0.7594827586206837
[1, 1, 1, 1, 1, 2, 2, 3, 4, 4]	3	0.0008620689655172366	0.7603448275862009
[1, 1, 1, 1, 1, 2, 3, 3, 3]	3	0.0008620689655172366	0.7612068965517181
[1, 1, 1, 1, 1, 3, 3, 3, 3]	3	0.0008620689655172366	0.7620689655172354
[1, 1, 1, 1, 2, 2, 2, 3]	3	0.0017241379310344732	0.7637931034482698
[1, 1, 1, 1, 2, 2, 2, 3]	3	0.0017241379310344732	0.7655172413793042
[1, 1, 1, 1, 2, 2, 2, 3, 4]	3	0.0008620689655172366	0.7663793103448214
[1, 1, 1, 1, 2, 2, 2, 3, 4, 4, 4, 4]	3	0.0008620689655172366	0.7672413793103386
[1, 1, 1, 1, 2, 2, 3, 3, 3]	3	0.0017241379310344732	0.7689655172413731
[1, 1, 1, 1, 2, 2, 3, 3, 3]	3	0.0017241379310344732	0.7706896551724075
[1, 1, 1, 1, 2, 2, 3, 3, 3, 4]	3	0.0017241379310344732	0.7724137931034419
[1, 1, 1, 1, 2, 2, 3, 3, 3, 4]	3	0.0017241379310344732	0.7741379310344764
[1, 1, 1, 1, 2, 2, 3, 3, 3, 4, 4]	3	0.00258620689655171	0.7767241379310281
[1, 1, 1, 1, 2, 2, 3, 3, 3, 4, 4]	3	0.00258620689655171	0.7793103448275799
[1, 1, 1, 1, 2, 2, 3, 3, 3, 4, 4]	3	0.00258620689655171	0.7818965517241316
[1, 1, 1, 1, 2, 2, 3, 3, 3, 4, 4, 4, 4, 4]	3	0.0008620689655172366	0.7827586206896489
[1, 1, 1, 1, 2, 2, 3, 3, 3, 4, 4, 4, 4, 4, 4]	3	0.0008620689655172366	0.7836206896551661
[1, 1, 1, 1, 2, 3, 3, 3, 3, 4]	3	0.0008620689655172366	0.7844827586206833
[1, 1, 1, 2, 2, 2, 2, 3]	3	0.0008620689655172366	0.7853448275862005
[1, 1, 1, 2, 2, 2, 3, 3, 3, 4]	3	0.0017241379310344732	0.7870689655172349
[1, 1, 1, 2, 2, 2, 3, 3, 3, 4]	3	0.0017241379310344732	0.7887931034482694
[1, 1, 1, 2, 2, 2, 3, 3, 3, 4, 4]	3	0.0008620689655172366	0.7896551724137866
[1, 1, 1, 2, 2, 3, 3, 3, 3, 4, 4, 4, 4, 4]	3	0.0008620689655172366	0.7905172413793038
[1, 1, 2, 2, 2, 2, 2, 3]	3	0.0017241379310344732	0.7922413793103382
[1, 1, 2, 2, 2, 2, 2, 3]	3	0.0017241379310344732	0.7939655172413727
[1, 1, 2, 2, 2, 2, 3, 3, 3, 4]	3	0.0008620689655172366	0.7948275862068899
[1, 1, 2, 2, 2, 3, 3, 3, 3, 4]	3	0.0008620689655172366	0.7956896551724071
[1, 1, 2, 2, 3, 3, 3, 3, 3, 4]	3	0.0008620689655172366	0.7965517241379243
[1, 2, 2, 3, 3, 3, 3, 3, 3, 4]	3	0.0008620689655172366	0.7974137931034415
[2, 2, 2, 2, 3, 3, 3, 3, 3, 4]	3	0.0017241379310344732	0.799137931034476
[2, 2, 2, 2, 3, 3, 3, 3, 3, 4]	3	0.0017241379310344732	0.8008620689655104
[1, 1, 1, 1, 1, 1, 3]	2	0.0008620689655172366	0.8017241379310276
[1, 1, 1, 1, 1, 1, 3, 3]	2	0.0008620689655172366	0.8025862068965448
[1, 1, 1, 1, 1, 1, 3, 3, 4, 4]	2	0.0008620689655172366	0.803448275862062
[1, 1, 1, 1, 1, 1, 3, 3, 4, 4, 4, 4]	2	0.0008620689655172366	0.8043103448275792
[1, 1, 1, 1, 1, 2, 2]	2	0.00258620689655171	0.806896551724131
[1, 1, 1, 1, 1, 2, 2]	2	0.00258620689655171	0.8094827586206828
[1, 1, 1, 1, 1, 2, 2]	2	0.00258620689655171	0.8120689655172345
[1, 1, 1, 1, 1, 2, 3]	2	0.0017241379310344732	0.8137931034482689
[1, 1, 1, 1, 1, 2, 3]	2	0.0017241379310344732	0.8155172413793034
[1, 1, 1, 1, 1, 2, 3, 3]	2	0.00258620689655171	0.8181034482758551
[1, 1, 1, 1, 1, 2, 3, 3]	2	0.00258620689655171	0.8206896551724069
[1, 1, 1, 1, 1, 2, 3, 3]	2	0.00258620689655171	0.8232758620689586
[1, 1, 1, 1, 1, 2, 3, 3, 4, 4]	2	0.0017241379310344732	0.8249999999999931
[1, 1, 1, 1, 1, 2, 3, 3, 4, 4]	2	0.0017241379310344732	0.8267241379310275
[1, 1, 1, 1, 1, 2, 3, 3, 4, 4, 4, 4]	2	0.0008620689655172366	0.8275862068965447
[1, 1, 1, 1, 1, 2, 3, 4, 4, 4]	2	0.0008620689655172366	0.8284482758620619
[1, 1, 1, 1, 1, 3, 3, 3, 4, 4]	2	0.0008620689655172366	0.8293103448275791
[1, 1, 1, 1, 1, 3, 3, 4, 4, 4]	2	0.0008620689655172366	0.8301724137930964
[1, 1, 1, 1, 2, 2, 2]	2	0.00258620689655171	0.8327586206896481
[1, 1, 1, 1, 2, 2, 2]	2	0.00258620689655171	0.8353448275861999
[1, 1, 1, 1, 2, 2, 2]	2	0.00258620689655171	0.8379310344827516
[1, 1, 1, 1, 2, 2, 2, 4]	2	0.0008620689655172366	0.8387931034482689
[1, 1, 1, 1, 2, 2, 2, 4, 4]	2	0.0017241379310344732	0.8405172413793033
[1, 1, 1, 1, 2, 2, 2, 4, 4]	2	0.0017241379310344732	0.8422413793103377
[1, 1, 1, 1, 2, 2, 2, 4, 4, 4, 4, 4, 4, 4, 4, 4, 4]	2	0.0008620689655172366	0.8431034482758549
[1, 1, 1, 1, 2, 2, 3]	2	0.0034482758620689464	0.8465517241379239
[1, 1, 1, 1, 2, 2, 3]	2	0.0034482758620689464	0.8499999999999929
[1, 1, 1, 1, 2, 2, 3]	2	0.0034482758620689464	0.8534482758620618
[1, 1, 1, 1, 2, 2, 3]	2	0.0034482758620689464	0.8568965517241308
[1, 1, 1, 1, 2, 2, 3, 3]	2	0.00258620689655171	0.8594827586206826
[1, 1, 1, 1, 2, 2, 3, 3]	2	0.00258620689655171	0.8620689655172343
[1, 1, 1, 1, 2, 2, 3, 3]	2	0.00258620689655171	0.8646551724137861
[1, 1, 1, 1, 2, 2, 3, 3, 4]	2	0.0008620689655172366	0.8655172413793033
[1, 1, 1, 1, 2, 2, 3, 3, 4, 4, 4, 4, 4, 4, 4, 4]	2	0.0008620689655172366	0.8663793103448205
[1, 1, 1, 1, 2, 2, 3, 3, 4, 4, 4, 4, 4, 4, 4, 4, 4]	2	0.0008620689655172366	0.8672413793103377
[1, 1, 1, 1, 2, 2, 3, 4]	2	0.00258620689655171	0.8698275862068895
[1, 1, 1, 1, 2, 2, 3, 4]	2	0.00258620689655171	0.8724137931034412
[1, 1, 1, 1, 2, 2, 3, 4]	2	0.00258620689655171	0.874999999999993
[1, 1, 1, 1, 2, 2, 3, 4, 4, 4]	2	0.0008620689655172366	0.8758620689655102
[1, 1, 1, 1, 2, 3, 3, 3]	2	0.0008620689655172366	0.8767241379310274
[1, 1, 1, 1, 2, 3, 3, 3, 4, 4]	2	0.0017241379310344732	0.8784482758620619
[1, 1, 1, 1, 2, 3, 3, 3, 4, 4]	2	0.0017241379310344732	0.8801724137930963
[1, 1, 1, 1, 2, 3, 3, 4]	2	0.0017241379310344732	0.8818965517241307
[1, 1, 1, 1, 2, 3, 3, 4]	2	0.0017241379310344732	0.8836206896551652
[1, 1, 1, 1, 2, 3, 3, 4, 4]	2	0.0008620689655172366	0.8844827586206824
[1, 1, 1, 1, 3, 3, 3, 4, 4, 4]	2	0.0017241379310344732	0.8862068965517168
[1, 1, 1, 1, 3, 3, 3, 4, 4, 4]	2	0.0017241379310344732	0.8879310344827512
[1, 1, 1, 2, 2, 2, 2]	2	0.00258620689655171	0.890517241379303
[1, 1, 1, 2, 2, 2, 2]	2	0.00258620689655171	0.8931034482758547
[1, 1, 1, 2, 2, 2, 2]	2	0.00258620689655171	0.8956896551724065
[1, 1, 1, 2, 2, 2, 2, 4]	2	0.0008620689655172366	0.8965517241379237
[1, 1, 1, 2, 2, 2, 3]	2	0.0017241379310344732	0.8982758620689582
[1, 1, 1, 2, 2, 2, 3]	2	0.0017241379310344732	0.8999999999999926
[1, 1, 1, 2, 2, 2, 3, 3, 4, 4]	2	0.0008620689655172366	0.9008620689655098
[1, 1, 1, 2, 2, 2, 3, 3, 4, 4, 4]	2	0.0008620689655172366	0.901724137931027
[1, 1, 1, 2, 2, 2, 3, 4]	2	0.0008620689655172366	0.9025862068965442
[1, 1, 1, 2, 2, 2, 3, 4, 4]	2	0.0008620689655172366	0.9034482758620614
[1, 1, 1, 2, 2, 2, 3, 4, 4, 4]	2	0.0017241379310344732	0.9051724137930959
[1, 1, 1, 2, 2, 2, 3, 4, 4, 4]	2	0.0017241379310344732	0.9068965517241303
[1, 1, 1, 2, 2, 2, 3, 4, 4, 4, 4, 4, 4, 4]	2	0.0008620689655172366	0.9077586206896475
[1, 1, 1, 2, 2, 3, 3, 3]	2	0.0008620689655172366	0.9086206896551647
[1, 1, 1, 2, 2, 3, 3, 3, 4]	2	0.0008620689655172366	0.909482758620682
[1, 1, 1, 2, 2, 3, 3, 3, 4, 4]	2	0.0008620689655172366	0.9103448275861992
[1, 1, 1, 2, 2, 3, 3, 4]	2	0.0008620689655172366	0.9112068965517164
[1, 1, 1, 2, 2, 3, 3, 4, 4]	2	0.0008620689655172366	0.9120689655172336
[1, 1, 1, 2, 2, 3, 3, 4, 4, 4]	2	0.0008620689655172366	0.9129310344827508
[1, 1, 1, 2, 3, 3, 3, 3]	2	0.0008620689655172366	0.913793103448268
[1, 1, 1, 2, 3, 3, 3, 3, 4]	2	0.0008620689655172366	0.9146551724137852
[1, 1, 1, 2, 3, 3, 3, 3, 4, 4]	2	0.0008620689655172366	0.9155172413793025
[1, 1, 1, 2, 3, 3, 3, 4, 4]	2	0.0008620689655172366	0.9163793103448197
[1, 1, 1, 3, 3, 3, 3, 4]	2	0.0008620689655172366	0.9172413793103369
[1, 1, 2, 2, 2, 2, 2]	2	0.0008620689655172366	0.9181034482758541
[1, 1, 2, 2, 2, 2, 3, 3]	2	0.0017241379310344732	0.9198275862068885
[1, 1, 2, 2, 2, 2, 3, 3]	2	0.0017241379310344732	0.921551724137923
[1, 1, 2, 2, 2, 2, 3, 4]	2	0.0008620689655172366	0.9224137931034402
[1, 1, 2, 2, 2, 2, 3, 4, 4, 4]	2	0.0008620689655172366	0.9232758620689574
[1, 1, 2, 2, 2, 3, 3, 3]	2	0.0008620689655172366	0.9241379310344746
[1, 1, 2, 2, 2, 3, 3, 4, 4, 4]	2	0.0008620689655172366	0.9249999999999918
[1, 1, 2, 2, 3, 3, 3, 3, 4, 4, 4, 4, 4, 4, 4, 4, 4]	2	0.0008620689655172366	0.925862068965509
[1, 1, 2, 2, 3, 3, 3, 4]	2	0.0008620689655172366	0.9267241379310263
[1, 2, 2, 2, 2, 2, 3]	2	0.0008620689655172366	0.9275862068965435
[1, 2, 2, 2, 2, 3, 3, 3, 4, 4, 4]	2	0.0008620689655172366	0.9284482758620607
[1, 2, 2, 2, 2, 3, 3, 4]	2	0.0008620689655172366	0.9293103448275779
[1, 2, 2, 3, 3, 3, 3]	2	0.0008620689655172366	0.9301724137930951
[1, 2, 2, 3, 3, 3, 3, 3, 4, 4, 4]	2	0.0008620689655172366	0.9310344827586123
[1, 1, 1, 1, 1, 1, 4]	1	0.0008620689655172366	0.9318965517241296
[1, 1, 1, 1, 1, 1, 4, 4, 4, 4]	1	0.0017241379310344732	0.933620689655164
[1, 1, 1, 1, 1, 1, 4, 4, 4, 4]	1	0.0017241379310344732	0.9353448275861984
[1, 1, 1, 1, 2, 2, 4]	1	0.0008620689655172366	0.9362068965517156
[1, 1, 1, 1, 2, 2, 4, 4]	1	0.0017241379310344732	0.9379310344827501
[1, 1, 1, 1, 2, 2, 4, 4]	1	0.0017241379310344732	0.9396551724137845
[1, 1, 1, 2, 2, 2, 4, 4, 4]	1	0.0008620689655172366	0.9405172413793017
[1, 1, 1, 2, 2, 2, 4, 4, 4, 4]	1	0.00258620689655171	0.9431034482758535
[1, 1, 1, 2, 2, 2, 4, 4, 4, 4]	1	0.00258620689655171	0.9456896551724052
[1, 1, 1, 2, 2, 2, 4, 4, 4, 4]	1	0.00258620689655171	0.948275862068957
[1, 1, 1, 2, 2, 3, 4, 4]	1	0.0008620689655172366	0.9491379310344742
[1, 1, 1, 2, 2, 3, 4, 4, 4, 4]	1	0.0017241379310344732	0.9508620689655086
[1, 1, 1, 2, 2, 3, 4, 4, 4, 4]	1	0.0017241379310344732	0.952586206896543
[1, 1, 1, 2, 2, 4, 4]	1	0.0043103448275861826	0.9568965517241292
[1, 1, 1, 2, 2, 4, 4]	1	0.0043103448275861826	0.9612068965517154
[1, 1, 1, 2, 2, 4, 4]	1	0.0043103448275861826	0.9655172413793016
[1, 1, 1, 2, 2, 4, 4]	1	0.0043103448275861826	0.9698275862068878
[1, 1, 1, 2, 2, 4, 4]	1	0.0043103448275861826	0.974137931034474
[1, 1, 1, 2, 3, 3, 4, 4]	1	0.0017241379310344732	0.9758620689655084
[1, 1, 1, 2, 3, 3, 4, 4]	1	0.0017241379310344732	0.9775862068965429
[1, 1, 1, 2, 3, 3, 4, 4, 4]	1	0.0008620689655172366	0.9784482758620601
[1, 1, 1, 2, 3, 3, 4, 4, 4, 4]	1	0.0017241379310344732	0.9801724137930945
[1, 1, 1, 2, 3, 3, 4, 4, 4, 4]	1	0.0017241379310344732	0.9818965517241289
[1, 1, 2, 2, 2, 2, 4, 4]	1	0.0008620689655172366	0.9827586206896461
[1, 1, 2, 2, 2, 3, 4, 4]	1	0.00258620689655171	0.9853448275861979
[1, 1, 2, 2, 2, 3, 4, 4]	1	0.00258620689655171	0.9879310344827497
[1, 1, 2, 2, 2, 3, 4, 4]	1	0.00258620689655171	0.9905172413793014
[1, 1, 2, 2, 2, 3, 4, 4, 4, 4]	1	0.0017241379310344732	0.9922413793103358
[1, 1, 2, 2, 2, 3, 4, 4, 4, 4]	1	0.0017241379310344732	0.9939655172413703
[1, 1, 2, 2, 3, 3, 4]	1	0.0008620689655172366	0.9948275862068875
[1, 2, 2, 2, 2, 2, 4, 4]	1	0.0008620689655172366	0.9956896551724047
[1, 2, 2, 2, 2, 3, 4, 4, 4, 4]	1	0.0017241379310344732	0.9974137931034391
[1, 2, 2, 2, 2, 3, 4, 4, 4, 4]	1	0.0017241379310344732	0.9991379310344736
[1, 2, 2, 2, 3, 3, 4, 4, 4, 4]	1	0.0008620689655172366	0.9999999999999908
