# Supplementary material for: Transcription factor specificity limits the number of DNA-binding motifs
Source: PLoS One. 2022 Jan 28;17(1):e0263307. doi: 10.1371/journal.pone.0263307 (PMC8797260; doi:10.1371/journal.pone.0263307)
Supplement: S1 File — (ZIP) [file pone.0263307.s009.zip › Supplementary File 1 Data used in figures/SupFig3/hg19_weight_matricesFAE_a4_D5.txt]

LinearMotif	N_Classes	Frequency	Acum_Frequency
[1, 1, 1, 1, 1, 1, 1, 1, 1, 1, 1, 1, 1, 2, 2, 2, 2, 2, 2, 3]	22369622	0.0008517887563884107	0.0008517887563884107
[1, 1, 1, 1, 1, 1, 1, 1, 1, 1, 1, 2, 2, 2, 2, 2, 3, 3, 3, 3, 3]	2209346	0.0008517887563884107	0.0017035775127768214
[1, 1, 1, 1, 1, 1, 1, 1, 1, 1, 1, 1, 1, 2, 2, 2]	2097152	0.0008517887563884107	0.002555366269165232
[1, 1, 1, 1, 1, 1, 1, 1, 1, 1, 1, 1, 2, 2, 2, 3, 3, 3, 3]	1657009	0.0008517887563884107	0.003407155025553643
[1, 1, 1, 1, 1, 1, 1, 1, 1, 1, 1, 2, 2, 2, 2, 3, 3, 3, 3]	828505	0.0008517887563884107	0.004258943781942054
[1, 1, 1, 1, 1, 1, 1, 1, 1, 1, 2, 2, 2, 2, 2, 2, 3, 3, 3]	621379	0.0008517887563884107	0.005110732538330465
[1, 1, 1, 1, 1, 1, 1, 1, 1, 1, 1, 1, 2, 3, 3, 3]	310690	0.0008517887563884107	0.005962521294718876
[1, 1, 1, 1, 1, 1, 1, 1, 1, 2, 2, 2, 2, 2, 2, 3, 3, 3, 3, 3]	276169	0.0008517887563884107	0.006814310051107287
[1, 1, 1, 1, 1, 1, 1, 1, 1, 1, 1, 1, 2, 3]	174763	0.0008517887563884107	0.0076660988074956984
[1, 1, 1, 1, 1, 1, 1, 1, 1, 1, 1, 2, 2, 2, 3, 4, 4]	174763	0.0008517887563884107	0.00851788756388411
[1, 1, 1, 1, 1, 1, 1, 1, 1, 1, 1, 1, 3, 3, 3, 4, 4]	155345	0.0008517887563884107	0.00936967632027252
[1, 1, 1, 1, 1, 1, 1, 1, 1, 2, 2, 2, 2, 2, 2, 3, 3, 3, 4, 4, 4]	155345	0.0008517887563884107	0.010221465076660932
[1, 1, 1, 1, 1, 1, 1, 1, 1, 1, 1, 2, 2, 3]	87382	0.0008517887563884107	0.011073253833049343
[1, 1, 1, 1, 1, 1, 1, 1, 1, 2, 2, 2, 2, 2, 3, 3, 3, 4, 4]	77673	0.0008517887563884107	0.011925042589437754
[1, 1, 1, 1, 1, 1, 1, 1, 1, 1, 1, 1]	65536	0.0008517887563884107	0.012776831345826165
[1, 1, 1, 1, 1, 1, 1, 1, 1, 1, 1, 2, 2]	65536	0.0008517887563884107	0.013628620102214576
[1, 1, 1, 1, 1, 1, 1, 1, 1, 1, 2, 2, 2, 3, 3, 4, 4]	58255	0.0008517887563884107	0.014480408858602987
[1, 1, 1, 1, 1, 1, 1, 1, 1, 2, 2, 2, 2, 3, 3, 3, 3]	51782	0.0008517887563884107	0.015332197614991399
[1, 1, 1, 1, 1, 1, 1, 1, 1, 1, 1, 2]	32768	0.0008517887563884107	0.01618398637137981
[1, 1, 1, 1, 1, 1, 1, 1, 1, 2, 2, 2, 2, 2]	32768	0.0008517887563884107	0.01703577512776822
[1, 1, 1, 1, 1, 1, 1, 1, 1, 1, 2, 2, 3, 3, 4]	29128	0.0008517887563884107	0.01788756388415663
[1, 1, 1, 1, 1, 1, 1, 1, 2, 2, 2, 2, 2, 2, 3, 3, 4]	29128	0.0008517887563884107	0.018739352640545038
[1, 1, 1, 1, 1, 1, 1, 1, 1, 2, 2, 2, 2, 3]	21846	0.0008517887563884107	0.019591141396933447
[1, 1, 1, 1, 1, 1, 1, 1, 1, 2, 2, 2, 2, 3, 4]	21846	0.0008517887563884107	0.020442930153321857
[1, 1, 1, 1, 1, 1, 1, 1, 2, 2, 2, 2, 2, 2, 3, 4]	21846	0.0008517887563884107	0.021294718909710266
[1, 1, 1, 1, 1, 1, 2, 2, 2, 2, 2, 2, 2, 2, 3, 3, 3, 3, 3]	17261	0.0008517887563884107	0.022146507666098676
[1, 1, 1, 1, 1, 1, 1, 2, 2, 2, 2, 2, 2, 2, 3, 3, 4]	14564	0.0008517887563884107	0.022998296422487085
[1, 1, 2, 2, 2, 2, 2, 2, 2, 2, 2, 2, 2, 2, 3, 3, 3, 3, 3, 3, 3, 3, 3, 4]	13638	0.0008517887563884107	0.023850085178875494
[1, 2, 2, 2, 2, 2, 2, 2, 2, 2, 2, 3, 3, 3, 3, 3, 3, 3, 3, 3, 3, 3, 3, 3, 3, 3, 3, 4, 4, 4]	12772	0.0008517887563884107	0.024701873935263904
[1, 1, 1, 1, 1, 1, 1, 1, 1, 2, 2, 2, 3]	10923	0.0008517887563884107	0.025553662691652313
[1, 1, 1, 1, 1, 1, 1, 1, 2, 2, 2, 2, 2, 3, 4]	10923	0.0008517887563884107	0.026405451448040723
[1, 1, 1, 1, 1, 1, 1, 1, 2, 2, 2, 2, 3, 3, 3]	9710	0.0008517887563884107	0.027257240204429132
[1, 1, 1, 1, 1, 1, 1, 1, 2, 2, 2, 2, 3, 3, 3, 4]	9710	0.0008517887563884107	0.02810902896081754
[1, 1, 1, 1, 2, 2, 2, 2, 2, 2, 2, 2, 2, 3, 3, 3, 3, 3, 3, 3, 3, 3, 3, 4]	9092	0.0008517887563884107	0.02896081771720595
[1, 1, 1, 1, 1, 1, 1, 1, 1, 2, 2, 2]	8192	0.0008517887563884107	0.02981260647359436
[1, 1, 1, 1, 2, 2, 2, 2, 2, 2, 2, 2, 2, 2, 3, 3, 3, 3, 3, 3, 3, 4]	7672	0.0008517887563884107	0.03066439522998277
[1, 1, 1, 2, 2, 2, 2, 2, 2, 2, 2, 2, 2, 2, 3, 3, 3, 3, 3, 3, 3, 4]	7672	0.0008517887563884107	0.03151618398637118
[1, 1, 1, 1, 1, 1, 1, 1, 1, 1, 3, 3]	7282	0.0008517887563884107	0.03236797274275959
[1, 1, 1, 1, 1, 1, 1, 1, 1, 1, 3, 3, 4, 4]	7282	0.0008517887563884107	0.033219761499148
[1, 1, 1, 1, 1, 1, 1, 2, 2, 2, 2, 2, 2, 3, 3, 4, 4]	7282	0.0008517887563884107	0.03407155025553641
[1, 1, 1, 1, 1, 1, 1, 1, 2, 2, 2, 3, 3, 3, 3]	6473	0.0008517887563884107	0.03492333901192482
[1, 1, 1, 2, 2, 2, 2, 2, 2, 2, 2, 2, 2, 2, 2, 3, 3, 3, 3, 4]	6473	0.0008517887563884107	0.03577512776831323
[1, 1, 1, 1, 1, 1, 2, 2, 2, 2, 2, 2, 3, 3, 3, 3, 3, 3]	5754	0.0008517887563884107	0.03662691652470164
[1, 1, 1, 1, 1, 1, 1, 1, 1, 2, 2, 3, 4]	5462	0.0008517887563884107	0.03747870528109005
[1, 1, 1, 1, 1, 1, 1, 1, 2, 2, 2, 2, 3, 4]	5462	0.0017035775127768214	0.03918228279386687
[1, 1, 1, 1, 1, 1, 1, 1, 2, 2, 2, 2, 3, 4]	5462	0.0017035775127768214	0.040885860306643686
[1, 1, 1, 1, 1, 1, 1, 2, 2, 2, 2, 2, 2, 3]	5462	0.0008517887563884107	0.041737649063032095
[1, 1, 1, 1, 1, 1, 1, 2, 2, 2, 2, 2, 2, 3, 4, 4]	5462	0.0008517887563884107	0.042589437819420504
[1, 1, 1, 1, 1, 1, 1, 2, 2, 2, 2, 2, 3, 3, 3]	4855	0.0008517887563884107	0.043441226575808914
[1, 1, 1, 1, 1, 1, 2, 2, 2, 2, 2, 2, 3, 3, 3, 3, 3, 4, 4, 4]	4316	0.0008517887563884107	0.04429301533219732
[1, 1, 1, 1, 2, 2, 2, 2, 2, 2, 2, 2, 2, 2, 3, 3, 3, 3, 3, 4, 4, 4]	4316	0.0008517887563884107	0.04514480408858573
[1, 1, 1, 1, 1, 1, 2, 2, 2, 2, 2, 2, 2, 2]	4096	0.0008517887563884107	0.04599659284497414
[1, 1, 1, 1, 1, 1, 1, 1, 2, 2, 2, 3, 3]	3641	0.0008517887563884107	0.04684838160136255
[1, 1, 1, 1, 1, 1, 1, 1, 2, 2, 3, 3, 3, 3, 4, 4, 4]	3237	0.0017035775127768214	0.04855195911413937
[1, 1, 1, 1, 1, 1, 1, 1, 2, 2, 3, 3, 3, 3, 4, 4, 4]	3237	0.0017035775127768214	0.05025553662691619
[1, 1, 1, 1, 2, 2, 2, 2, 2, 3, 3, 3, 3, 3, 3, 3, 3, 3, 3, 3, 3, 3, 3, 3, 3, 4, 4, 4, 4]	3193	0.0008517887563884107	0.0511073253833046
[1, 1, 1, 1, 1, 1, 2, 2, 2, 2, 2, 3, 3, 3, 3, 3, 3, 4, 4]	2877	0.0008517887563884107	0.05195911413969301
[1, 1, 1, 1, 1, 1, 1, 1, 2, 2, 3, 3, 3, 4, 4]	2428	0.0008517887563884107	0.05281090289608142
[1, 1, 1, 1, 1, 1, 1, 2, 2, 2, 2, 3, 3, 3]	2428	0.0008517887563884107	0.05366269165246983
[1, 1, 1, 1, 1, 1, 1, 1, 2, 2, 2]	2048	0.0008517887563884107	0.054514480408858236
[1, 1, 1, 1, 1, 1, 1, 1, 2, 2, 2, 4, 4, 4, 4]	2048	0.0008517887563884107	0.055366269165246645
[1, 1, 1, 1, 1, 1, 1, 2, 2, 2, 2, 2]	2048	0.0008517887563884107	0.056218057921635055
[1, 1, 1, 1, 1, 1, 2, 2, 2, 2, 2, 2, 2]	2048	0.0008517887563884107	0.057069846678023464
[1, 1, 1, 1, 1, 1, 1, 2, 2, 3, 3, 3, 3, 3, 3, 3, 4, 4, 4, 4]	1918	0.0008517887563884107	0.057921635434411874
[1, 1, 1, 1, 2, 2, 2, 2, 2, 2, 2, 2, 3, 3, 3, 3, 3, 3, 3]	1918	0.0008517887563884107	0.05877342419080028
[1, 1, 1, 1, 1, 1, 1, 1, 2, 2, 3, 3]	1821	0.003407155025553643	0.06218057921635393
[1, 1, 1, 1, 1, 1, 1, 1, 2, 2, 3, 3]	1821	0.003407155025553643	0.06558773424190757
[1, 1, 1, 1, 1, 1, 1, 1, 2, 2, 3, 3]	1821	0.003407155025553643	0.06899488926746121
[1, 1, 1, 1, 1, 1, 1, 1, 2, 2, 3, 3]	1821	0.003407155025553643	0.07240204429301485
[1, 1, 1, 1, 1, 1, 1, 1, 2, 2, 3, 3, 4]	1821	0.0017035775127768214	0.07410562180579167
[1, 1, 1, 1, 1, 1, 1, 1, 2, 2, 3, 3, 4]	1821	0.0017035775127768214	0.07580919931856848
[1, 1, 1, 1, 1, 1, 1, 2, 2, 2, 2, 3, 3]	1821	0.0008517887563884107	0.0766609880749569
[1, 1, 1, 1, 1, 2, 2, 2, 2, 2, 2, 2, 2, 3, 3, 4, 4, 4]	1821	0.0008517887563884107	0.07751277683134532
[1, 1, 2, 2, 2, 2, 2, 2, 2, 3, 3, 3, 3, 3, 3, 3, 3, 3, 3, 3, 3, 3, 3, 4]	1796	0.0008517887563884107	0.07836456558773373
[1, 1, 1, 1, 1, 1, 1, 2, 2, 2, 3, 3, 3, 3, 4, 4, 4, 4]	1619	0.0008517887563884107	0.07921635434412215
[1, 1, 1, 1, 1, 1, 1, 1, 2, 2, 3]	1366	0.0008517887563884107	0.08006814310051057
[1, 1, 1, 1, 1, 1, 1, 1, 2, 2, 3, 4]	1366	0.0008517887563884107	0.08091993185689898
[1, 1, 1, 1, 1, 2, 2, 2, 2, 2, 2, 2, 2, 3]	1366	0.0008517887563884107	0.0817717206132874
[1, 1, 1, 1, 1, 1, 1, 1, 2, 3, 3, 3]	1214	0.0008517887563884107	0.08262350936967582
[1, 1, 1, 1, 1, 1, 2, 2, 2, 2, 2, 3, 3, 3, 4]	1214	0.0008517887563884107	0.08347529812606423
[1, 1, 1, 1, 1, 1, 2, 2, 2, 2, 2, 3, 3, 3, 4, 4, 4, 4, 4]	1214	0.0008517887563884107	0.08432708688245265
[1, 1, 1, 1, 1, 2, 2, 2, 2, 2, 2, 2, 3, 3, 3]	1214	0.0008517887563884107	0.08517887563884106
[1, 1, 1, 1, 1, 2, 2, 2, 2, 2, 2, 2, 3, 3, 3, 4, 4, 4]	1214	0.0008517887563884107	0.08603066439522948
[1, 1, 1, 1, 1, 2, 2, 2, 2, 2, 2, 3, 3, 3, 3, 3, 4, 4]	1079	0.0008517887563884107	0.0868824531516179
[1, 1, 2, 2, 2, 2, 2, 2, 2, 2, 2, 2, 3, 3, 3, 3, 3, 4, 4, 4, 4]	1079	0.0008517887563884107	0.08773424190800631
[1, 1, 1, 1, 1, 1, 1, 1, 2, 2, 4, 4, 4, 4]	1024	0.0008517887563884107	0.08858603066439473
[1, 1, 1, 1, 1, 1, 1, 2, 2, 2, 2, 4, 4, 4, 4]	1024	0.0008517887563884107	0.08943781942078315
[1, 1, 1, 1, 2, 2, 2, 2, 2, 2, 2, 2, 2, 2, 4]	1024	0.0008517887563884107	0.09028960817717156
[1, 1, 1, 1, 1, 1, 1, 2, 2, 2, 3, 3, 4, 4]	911	0.0008517887563884107	0.09114139693355998
[1, 1, 1, 1, 1, 2, 2, 2, 2, 3, 3, 3, 3, 3, 3, 3, 3, 3, 4, 4, 4, 4, 4, 4, 4, 4, 4]	853	0.0008517887563884107	0.0919931856899484
[1, 1, 1, 2, 2, 2, 2, 2, 2, 2, 3, 3, 3, 3, 3, 3, 3, 3, 3, 4, 4]	853	0.0008517887563884107	0.09284497444633681
[1, 1, 2, 2, 2, 2, 2, 2, 2, 2, 3, 3, 3, 3, 3, 3, 3, 3, 3, 4]	853	0.0008517887563884107	0.09369676320272523
[2, 2, 2, 2, 2, 2, 2, 2, 2, 2, 3, 3, 3, 3, 3, 3, 3, 3, 3, 4]	853	0.0008517887563884107	0.09454855195911364
[1, 1, 1, 1, 1, 1, 1, 1, 3, 3, 3, 3]	810	0.0008517887563884107	0.09540034071550206
[1, 1, 1, 1, 2, 2, 2, 2, 2, 2, 2, 2, 3, 3, 3, 3]	810	0.0008517887563884107	0.09625212947189048
[1, 2, 2, 2, 2, 2, 2, 3, 3, 3, 3, 3, 3, 3, 3, 3, 3, 3, 3, 3, 3, 3, 3, 4, 4, 4, 4, 4, 4, 4]	799	0.0008517887563884107	0.0971039182282789
[1, 1, 1, 1, 1, 1, 2, 2, 2, 3, 3, 3, 3, 3, 3, 4, 4]	720	0.0008517887563884107	0.09795570698466731
[1, 1, 1, 1, 1, 1, 2, 2, 2, 3, 3, 3, 3, 3, 3, 4, 4, 4, 4, 4, 4, 4, 4]	720	0.0008517887563884107	0.09880749574105573
[1, 1, 1, 1, 1, 1, 1, 2, 2, 2, 3, 4, 4]	683	0.0008517887563884107	0.09965928449744414
[1, 1, 1, 1, 1, 1, 1, 2, 2, 2, 3, 4, 4, 4]	683	0.0008517887563884107	0.10051107325383256
[1, 1, 1, 1, 1, 1, 2, 2, 2, 2, 3, 3, 3, 4]	607	0.0017035775127768214	0.10221465076660938
[1, 1, 1, 1, 1, 1, 2, 2, 2, 2, 3, 3, 3, 4]	607	0.0017035775127768214	0.1039182282793862
[1, 1, 1, 1, 1, 1, 2, 2, 2, 2, 3, 3, 3, 4, 4]	607	0.0008517887563884107	0.10477001703577461
[1, 1, 1, 1, 2, 2, 2, 2, 2, 2, 2, 2, 3, 3, 3]	607	0.0008517887563884107	0.10562180579216303
[1, 1, 1, 2, 2, 2, 2, 2, 2, 3, 3, 3, 3, 3, 3, 3, 3, 3, 3, 4]	569	0.0008517887563884107	0.10647359454855145
[1, 1, 1, 1, 1, 1, 1, 2, 3, 3, 3, 3, 3, 4, 4, 4]	540	0.0017035775127768214	0.10817717206132826
[1, 1, 1, 1, 1, 1, 1, 2, 3, 3, 3, 3, 3, 4, 4, 4]	540	0.0017035775127768214	0.10988074957410508
[1, 1, 1, 1, 1, 1, 2, 2, 2, 3, 3, 3, 3, 3, 4, 4]	540	0.0008517887563884107	0.1107325383304935
[1, 1, 1, 1, 1, 1, 2, 2, 2, 3, 3, 3, 3, 3, 4, 4, 4]	540	0.0017035775127768214	0.11243611584327032
[1, 1, 1, 1, 1, 1, 2, 2, 2, 3, 3, 3, 3, 3, 4, 4, 4]	540	0.0017035775127768214	0.11413969335604714
[1, 1, 1, 1, 1, 2, 2, 2, 2, 2, 3, 3, 3, 3, 3]	540	0.0008517887563884107	0.11499148211243555
[1, 1, 1, 1, 1, 1, 1, 1, 2]	512	0.0008517887563884107	0.11584327086882397
[1, 1, 1, 1, 1, 1, 1, 2, 2, 2]	512	0.002555366269165232	0.1183986371379892
[1, 1, 1, 1, 1, 1, 1, 2, 2, 2]	512	0.002555366269165232	0.12095400340715444
[1, 1, 1, 1, 1, 1, 1, 2, 2, 2]	512	0.002555366269165232	0.12350936967631967
[1, 1, 1, 1, 1, 1, 2, 2, 2, 2, 2]	512	0.0008517887563884107	0.12436115843270809
[1, 1, 1, 1, 1, 1, 2, 2, 2, 2, 2, 4, 4]	512	0.0008517887563884107	0.1252129471890965
[1, 1, 1, 1, 1, 2, 2, 2, 2, 2, 2, 2]	512	0.002555366269165232	0.12776831345826173
[1, 1, 1, 1, 1, 2, 2, 2, 2, 2, 2, 2]	512	0.002555366269165232	0.13032367972742695
[1, 1, 1, 1, 1, 2, 2, 2, 2, 2, 2, 2]	512	0.002555366269165232	0.13287904599659217
[1, 1, 1, 1, 1, 1, 2, 2, 2, 2, 3, 3, 4]	456	0.0008517887563884107	0.1337308347529806
[1, 1, 1, 1, 1, 1, 2, 2, 2, 2, 3, 3, 4, 4]	456	0.0008517887563884107	0.134582623509369
[1, 1, 1, 1, 1, 2, 2, 2, 2, 2, 2, 3, 3]	456	0.0017035775127768214	0.13628620102214584
[1, 1, 1, 1, 1, 2, 2, 2, 2, 2, 2, 3, 3]	456	0.0017035775127768214	0.13798977853492267
[1, 1, 1, 1, 2, 2, 2, 2, 2, 2, 2, 2, 3, 3, 4, 4, 4, 4]	456	0.0008517887563884107	0.13884156729131109
[1, 1, 1, 1, 1, 1, 1, 2, 3, 3, 3, 3]	405	0.0008517887563884107	0.1396933560476995
[1, 1, 1, 1, 1, 1, 2, 2, 2, 3, 3, 3, 3]	405	0.0008517887563884107	0.14054514480408792
[1, 1, 1, 1, 1, 2, 2, 2, 2, 2, 3, 3, 3, 3, 4]	405	0.0008517887563884107	0.14139693356047633
[1, 1, 1, 1, 2, 2, 2, 2, 2, 2, 2, 3, 3, 3, 3, 4]	405	0.0008517887563884107	0.14224872231686475
[1, 1, 1, 1, 1, 1, 1, 2, 2, 3]	342	0.0008517887563884107	0.14310051107325317
[1, 1, 1, 1, 1, 1, 1, 2, 2, 3, 4]	342	0.0017035775127768214	0.14480408858603
[1, 1, 1, 1, 1, 1, 1, 2, 2, 3, 4]	342	0.0017035775127768214	0.14650766609880683
[1, 1, 1, 1, 1, 1, 1, 2, 2, 3, 4, 4]	342	0.0008517887563884107	0.14735945485519525
[1, 1, 1, 1, 1, 1, 2, 2, 2, 2, 3]	342	0.0008517887563884107	0.14821124361158367
[1, 1, 1, 1, 1, 1, 2, 2, 2, 2, 3, 4]	342	0.0008517887563884107	0.14906303236797208
[1, 1, 1, 1, 1, 2, 2, 2, 2, 2, 2, 3]	342	0.0008517887563884107	0.1499148211243605
[1, 1, 1, 1, 1, 2, 2, 2, 2, 2, 2, 3, 4]	342	0.0008517887563884107	0.15076660988074891
[1, 1, 1, 1, 2, 2, 2, 2, 2, 3, 3, 3, 3, 3, 3, 3, 3]	320	0.0008517887563884107	0.15161839863713733
[1, 1, 1, 2, 2, 2, 2, 2, 2, 3, 3, 3, 3, 3, 3, 3, 3, 4, 4]	320	0.0008517887563884107	0.15247018739352575
[1, 1, 2, 2, 2, 2, 2, 2, 2, 3, 3, 3, 3, 3, 3, 3, 3]	320	0.0008517887563884107	0.15332197614991416
[1, 1, 1, 1, 1, 1, 2, 2, 2, 3, 3, 3]	304	0.0008517887563884107	0.15417376490630258
[1, 1, 1, 1, 1, 1, 2, 2, 2, 3, 3, 3, 4]	304	0.0008517887563884107	0.155025553662691
[1, 1, 1, 1, 1, 1, 2, 2, 2, 3, 3, 3, 4, 4]	304	0.0008517887563884107	0.1558773424190794
[1, 1, 1, 1, 1, 2, 2, 2, 2, 2, 3, 3, 3]	304	0.0017035775127768214	0.15758091993185624
[1, 1, 1, 1, 1, 2, 2, 2, 2, 2, 3, 3, 3]	304	0.0017035775127768214	0.15928449744463308
[1, 1, 1, 1, 1, 2, 2, 2, 2, 2, 3, 3, 3, 4]	304	0.0017035775127768214	0.1609880749574099
[1, 1, 1, 1, 1, 2, 2, 2, 2, 2, 3, 3, 3, 4]	304	0.0017035775127768214	0.16269165247018674
[1, 1, 1, 1, 1, 1, 2, 2, 3, 3, 3, 3, 3, 4, 4, 4, 4]	270	0.0008517887563884107	0.16354344122657516
[1, 1, 1, 1, 1, 2, 2, 2, 2, 3, 3, 3, 3, 3, 4, 4, 4]	270	0.0008517887563884107	0.16439522998296358
[1, 1, 1, 1, 2, 2, 2, 2, 2, 2, 3, 3, 3, 3, 3, 4, 4, 4, 4, 4]	270	0.0008517887563884107	0.165247018739352
[1, 1, 1, 2, 2, 2, 2, 2, 2, 2, 3, 3, 3, 3, 3, 4, 4]	270	0.0008517887563884107	0.1660988074957404
[1, 1, 1, 1, 1, 1, 1, 2, 2]	256	0.0008517887563884107	0.16695059625212882
[1, 1, 1, 1, 1, 1, 1, 2, 2, 4, 4, 4, 4, 4, 4, 4]	256	0.0008517887563884107	0.16780238500851724
[1, 1, 1, 1, 1, 1, 2, 2, 2, 2]	256	0.0017035775127768214	0.16950596252129407
[1, 1, 1, 1, 1, 1, 2, 2, 2, 2]	256	0.0017035775127768214	0.1712095400340709
[1, 1, 1, 1, 1, 1, 2, 2, 2, 2, 4]	256	0.0008517887563884107	0.17206132879045932
[1, 1, 1, 1, 1, 1, 2, 2, 2, 2, 4, 4]	256	0.0008517887563884107	0.17291311754684774
[1, 1, 1, 1, 2, 2, 2, 2, 2, 2, 2, 2]	256	0.0008517887563884107	0.17376490630323616
[1, 1, 1, 1, 1, 2, 2, 2, 3, 3, 3, 3, 3, 3, 3, 4, 4]	240	0.0008517887563884107	0.17461669505962457
[1, 1, 1, 2, 2, 2, 2, 2, 2, 3, 3, 3, 3, 3, 3, 3, 4, 4, 4, 4]	240	0.0008517887563884107	0.175468483816013
[1, 1, 1, 1, 1, 1, 1, 2, 3, 3]	228	0.0008517887563884107	0.1763202725724014
[1, 1, 1, 1, 1, 1, 1, 2, 3, 3, 4]	228	0.0008517887563884107	0.17717206132878982
[1, 1, 1, 1, 1, 1, 1, 2, 3, 3, 4, 4, 4, 4, 4, 4, 4]	228	0.0008517887563884107	0.17802385008517824
[1, 1, 1, 1, 1, 1, 2, 2, 2, 3, 3]	228	0.0017035775127768214	0.17972742759795507
[1, 1, 1, 1, 1, 1, 2, 2, 2, 3, 3]	228	0.0017035775127768214	0.1814310051107319
[1, 1, 1, 1, 1, 1, 2, 2, 2, 3, 3, 4]	228	0.0017035775127768214	0.18313458262350873
[1, 1, 1, 1, 1, 1, 2, 2, 2, 3, 3, 4]	228	0.0017035775127768214	0.18483816013628557
[1, 1, 1, 1, 1, 1, 2, 2, 2, 3, 3, 4, 4, 4, 4, 4, 4]	228	0.0008517887563884107	0.18568994889267398
[1, 1, 1, 1, 1, 2, 2, 2, 2, 2, 3, 3, 4]	228	0.0008517887563884107	0.1865417376490624
[1, 1, 1, 1, 1, 2, 2, 2, 2, 2, 3, 3, 4, 4, 4, 4]	228	0.0008517887563884107	0.18739352640545082
[1, 2, 2, 2, 2, 2, 2, 2, 2, 2, 2, 3, 3, 4]	228	0.0008517887563884107	0.18824531516183923
[1, 2, 2, 2, 2, 2, 2, 2, 3, 3, 3, 3, 3, 3, 3, 3, 3, 4, 4]	214	0.0008517887563884107	0.18909710391822765
[1, 1, 1, 1, 1, 1, 2, 2, 3, 3, 3, 3]	203	0.0008517887563884107	0.18994889267461607
[1, 1, 1, 1, 1, 1, 2, 2, 3, 3, 3, 3, 4, 4, 4]	203	0.0008517887563884107	0.19080068143100448
[1, 1, 1, 1, 1, 1, 2, 2, 3, 3, 3, 3, 4, 4, 4, 4]	203	0.0008517887563884107	0.1916524701873929
[1, 1, 1, 1, 1, 1, 2, 2, 3, 3, 3, 3, 4, 4, 4, 4, 4]	203	0.004258943781942054	0.19591141396933495
[1, 1, 1, 1, 1, 1, 2, 2, 3, 3, 3, 3, 4, 4, 4, 4, 4]	203	0.004258943781942054	0.200170357751277
[1, 1, 1, 1, 1, 1, 2, 2, 3, 3, 3, 3, 4, 4, 4, 4, 4]	203	0.004258943781942054	0.20442930153321906
[1, 1, 1, 1, 1, 1, 2, 2, 3, 3, 3, 3, 4, 4, 4, 4, 4]	203	0.004258943781942054	0.2086882453151611
[1, 1, 1, 1, 1, 1, 2, 2, 3, 3, 3, 3, 4, 4, 4, 4, 4]	203	0.004258943781942054	0.21294718909710317
[1, 1, 1, 1, 2, 2, 2, 2, 2, 2, 3, 3, 3, 3]	203	0.0017035775127768214	0.21465076660988
[1, 1, 1, 1, 2, 2, 2, 2, 2, 2, 3, 3, 3, 3]	203	0.0017035775127768214	0.21635434412265683
[1, 1, 1, 2, 2, 2, 2, 2, 2, 2, 3, 3, 3, 3, 4]	203	0.0008517887563884107	0.21720613287904525
[1, 1, 1, 2, 2, 2, 2, 2, 2, 2, 3, 3, 3, 3, 4, 4]	203	0.0008517887563884107	0.21805792163543367
[1, 1, 2, 2, 2, 2, 2, 2, 2, 2, 3, 3, 3, 3]	203	0.0008517887563884107	0.21890971039182208
[1, 1, 1, 1, 1, 1, 2, 3, 3, 3, 3, 3, 3, 4]	180	0.0008517887563884107	0.2197614991482105
[1, 1, 1, 1, 1, 1, 1, 2, 3]	171	0.0017035775127768214	0.22146507666098733
[1, 1, 1, 1, 1, 1, 1, 2, 3]	171	0.0017035775127768214	0.22316865417376416
[1, 1, 1, 1, 1, 1, 1, 2, 3, 4]	171	0.0008517887563884107	0.22402044293015258
[1, 1, 1, 1, 1, 1, 1, 2, 3, 4, 4, 4]	171	0.0008517887563884107	0.224872231686541
[1, 1, 1, 1, 1, 1, 2, 2, 2, 3]	171	0.003407155025553643	0.22827938671209463
[1, 1, 1, 1, 1, 1, 2, 2, 2, 3]	171	0.003407155025553643	0.23168654173764827
[1, 1, 1, 1, 1, 1, 2, 2, 2, 3]	171	0.003407155025553643	0.2350936967632019
[1, 1, 1, 1, 1, 1, 2, 2, 2, 3]	171	0.003407155025553643	0.23850085178875555
[1, 1, 1, 1, 1, 2, 2, 2, 2, 2, 3]	171	0.0017035775127768214	0.24020442930153238
[1, 1, 1, 1, 1, 2, 2, 2, 2, 2, 3]	171	0.0017035775127768214	0.2419080068143092
[1, 1, 1, 1, 1, 2, 2, 2, 2, 2, 3, 4]	171	0.0008517887563884107	0.24275979557069763
[1, 1, 1, 2, 2, 2, 2, 2, 2, 2, 2, 3]	171	0.0008517887563884107	0.24361158432708604
[1, 1, 1, 1, 2, 2, 2, 2, 3, 3, 3, 3, 3, 3, 3, 3, 4]	160	0.0008517887563884107	0.24446337308347446
[1, 1, 1, 1, 2, 2, 2, 2, 3, 3, 3, 3, 3, 3, 3, 3, 4, 4, 4, 4, 4]	160	0.0008517887563884107	0.24531516183986288
[1, 1, 1, 1, 1, 1, 2, 2, 3, 3, 3]	152	0.0008517887563884107	0.2461669505962513
[1, 1, 1, 1, 1, 1, 2, 2, 3, 3, 3, 4]	152	0.002555366269165232	0.24872231686541652
[1, 1, 1, 1, 1, 1, 2, 2, 3, 3, 3, 4]	152	0.002555366269165232	0.25127768313458176
[1, 1, 1, 1, 1, 1, 2, 2, 3, 3, 3, 4]	152	0.002555366269165232	0.253833049403747
[1, 1, 1, 1, 1, 1, 2, 2, 3, 3, 3, 4, 4, 4, 4, 4, 4]	152	0.0017035775127768214	0.25553662691652385
[1, 1, 1, 1, 1, 1, 2, 2, 3, 3, 3, 4, 4, 4, 4, 4, 4]	152	0.0017035775127768214	0.2572402044293007
[1, 1, 1, 1, 1, 2, 2, 2, 2, 3, 3, 3]	152	0.0017035775127768214	0.2589437819420775
[1, 1, 1, 1, 1, 2, 2, 2, 2, 3, 3, 3]	152	0.0017035775127768214	0.26064735945485434
[1, 1, 1, 1, 1, 2, 2, 2, 2, 3, 3, 3, 4, 4, 4, 4]	152	0.0008517887563884107	0.26149914821124276
[1, 1, 1, 2, 2, 2, 2, 2, 2, 2, 3, 3, 3, 4]	152	0.0008517887563884107	0.2623509369676312
[1, 1, 1, 2, 2, 2, 2, 2, 2, 2, 3, 3, 3, 4, 4]	152	0.0017035775127768214	0.264054514480408
[1, 1, 1, 2, 2, 2, 2, 2, 2, 2, 3, 3, 3, 4, 4]	152	0.0017035775127768214	0.26575809199318484
[1, 1, 1, 1, 2, 2, 2, 2, 2, 3, 3, 3, 3, 3, 4, 4, 4]	135	0.0008517887563884107	0.26660988074957326
[1, 1, 1, 2, 2, 2, 2, 2, 2, 3, 3, 3, 3, 3, 4, 4, 4, 4, 4]	135	0.0008517887563884107	0.2674616695059617
[1, 1, 1, 1, 1, 1, 1, 2]	128	0.0008517887563884107	0.2683134582623501
[1, 1, 1, 1, 1, 1, 1, 2, 4, 4]	128	0.0008517887563884107	0.2691652470187385
[1, 1, 1, 1, 1, 2, 2, 2, 2, 2]	128	0.0008517887563884107	0.2700170357751269
[1, 1, 1, 1, 2, 2, 2, 2, 2, 2, 2]	128	0.0008517887563884107	0.27086882453151534
[1, 1, 1, 2, 2, 2, 3, 3, 3, 3, 3, 3, 3, 3, 3, 3, 3, 3, 4, 4, 4]	127	0.0008517887563884107	0.27172061328790376
[1, 1, 1, 1, 2, 2, 2, 2, 3, 3, 3, 3, 3, 3, 3, 4, 4]	120	0.0008517887563884107	0.2725724020442922
[1, 1, 1, 1, 1, 1, 1, 3, 3, 4, 4, 4, 4, 4, 4]	114	0.0008517887563884107	0.2734241908006806
[1, 1, 1, 1, 1, 1, 1, 3, 3, 4, 4, 4, 4, 4, 4, 4, 4]	114	0.0008517887563884107	0.274275979557069
[1, 1, 1, 1, 1, 1, 2, 2, 3, 3]	114	0.004258943781942054	0.2785349233390111
[1, 1, 1, 1, 1, 1, 2, 2, 3, 3]	114	0.004258943781942054	0.2827938671209531
[1, 1, 1, 1, 1, 1, 2, 2, 3, 3]	114	0.004258943781942054	0.28705281090289514
[1, 1, 1, 1, 1, 1, 2, 2, 3, 3]	114	0.004258943781942054	0.29131175468483717
[1, 1, 1, 1, 1, 1, 2, 2, 3, 3]	114	0.004258943781942054	0.2955706984667792
[1, 1, 1, 1, 1, 1, 2, 2, 3, 3, 4, 4, 4, 4]	114	0.0008517887563884107	0.2964224872231676
[1, 1, 1, 1, 1, 1, 2, 2, 3, 3, 4, 4, 4, 4, 4, 4]	114	0.0008517887563884107	0.297274275979556
[1, 1, 1, 1, 1, 1, 2, 2, 3, 3, 4, 4, 4, 4, 4, 4, 4]	114	0.003407155025553643	0.3006814310051097
[1, 1, 1, 1, 1, 1, 2, 2, 3, 3, 4, 4, 4, 4, 4, 4, 4]	114	0.003407155025553643	0.30408858603066335
[1, 1, 1, 1, 1, 1, 2, 2, 3, 3, 4, 4, 4, 4, 4, 4, 4]	114	0.003407155025553643	0.307495741056217
[1, 1, 1, 1, 1, 1, 2, 2, 3, 3, 4, 4, 4, 4, 4, 4, 4]	114	0.003407155025553643	0.3109028960817707
[1, 1, 1, 1, 1, 2, 2, 2, 2, 3, 3]	114	0.003407155025553643	0.31431005110732435
[1, 1, 1, 1, 1, 2, 2, 2, 2, 3, 3]	114	0.003407155025553643	0.317717206132878
[1, 1, 1, 1, 1, 2, 2, 2, 2, 3, 3]	114	0.003407155025553643	0.3211243611584317
[1, 1, 1, 1, 1, 2, 2, 2, 2, 3, 3]	114	0.003407155025553643	0.32453151618398535
[1, 1, 1, 1, 1, 2, 2, 2, 2, 3, 3, 4]	114	0.0017035775127768214	0.3262350936967622
[1, 1, 1, 1, 1, 2, 2, 2, 2, 3, 3, 4]	114	0.0017035775127768214	0.327938671209539
[1, 1, 1, 1, 2, 2, 2, 2, 2, 2, 3, 3]	114	0.0008517887563884107	0.32879045996592743
[1, 1, 1, 1, 2, 2, 2, 2, 2, 2, 3, 3, 4, 4, 4]	114	0.0008517887563884107	0.32964224872231584
[1, 1, 2, 2, 2, 2, 2, 2, 2, 2, 3, 3, 4]	114	0.0008517887563884107	0.33049403747870426
[1, 1, 2, 2, 2, 2, 2, 2, 2, 2, 3, 3, 4, 4]	114	0.0008517887563884107	0.3313458262350927
[1, 2, 2, 2, 2, 2, 2, 2, 2, 2, 3, 3]	114	0.0008517887563884107	0.3321976149914811
[1, 1, 1, 1, 1, 1, 2, 3, 3, 3, 3]	102	0.0017035775127768214	0.3339011925042579
[1, 1, 1, 1, 1, 1, 2, 3, 3, 3, 3]	102	0.0017035775127768214	0.33560477001703476
[1, 1, 1, 1, 1, 1, 2, 3, 3, 3, 3, 4, 4, 4]	102	0.0017035775127768214	0.3373083475298116
[1, 1, 1, 1, 1, 1, 2, 3, 3, 3, 3, 4, 4, 4]	102	0.0017035775127768214	0.3390119250425884
[1, 1, 1, 1, 1, 2, 2, 2, 3, 3, 3, 3, 4, 4]	102	0.0008517887563884107	0.33986371379897684
[1, 1, 1, 1, 1, 2, 2, 2, 3, 3, 3, 3, 4, 4, 4, 4, 4]	102	0.0008517887563884107	0.34071550255536526
[1, 1, 1, 2, 2, 2, 2, 2, 2, 3, 3, 3, 3, 4, 4, 4, 4, 4]	102	0.0008517887563884107	0.3415672913117537
[1, 2, 2, 2, 2, 2, 2, 2, 2, 3, 3, 3, 3, 4, 4]	102	0.0008517887563884107	0.3424190800681421
[1, 1, 1, 2, 2, 2, 3, 3, 3, 3, 3, 3, 3, 3, 3, 3, 3, 4]	95	0.0008517887563884107	0.3432708688245305
[1, 1, 1, 1, 1, 1, 3, 3, 3, 3, 3, 3, 4, 4, 4, 4, 4]	90	0.0017035775127768214	0.34497444633730734
[1, 1, 1, 1, 1, 1, 3, 3, 3, 3, 3, 3, 4, 4, 4, 4, 4]	90	0.0017035775127768214	0.34667802385008417
[1, 1, 1, 1, 1, 2, 2, 3, 3, 3, 3, 3, 3]	90	0.0008517887563884107	0.3475298126064726
[1, 1, 1, 1, 1, 2, 2, 3, 3, 3, 3, 3, 3, 4, 4]	90	0.0008517887563884107	0.348381601362861
[1, 1, 1, 1, 1, 2, 2, 3, 3, 3, 3, 3, 3, 4, 4, 4, 4]	90	0.0008517887563884107	0.3492333901192494
[1, 1, 1, 1, 2, 2, 2, 2, 3, 3, 3, 3, 3, 3]	90	0.0008517887563884107	0.35008517887563784
[1, 1, 2, 2, 2, 2, 2, 2, 3, 3, 3, 3, 3, 3]	90	0.0008517887563884107	0.35093696763202625
[1, 1, 2, 2, 2, 2, 2, 2, 3, 3, 3, 3, 3, 3, 4]	90	0.0008517887563884107	0.35178875638841467
[1, 1, 2, 2, 2, 2, 2, 2, 3, 3, 3, 3, 3, 3, 4, 4]	90	0.0008517887563884107	0.3526405451448031
[1, 1, 2, 2, 2, 2, 2, 2, 3, 3, 3, 3, 3, 3, 4, 4, 4, 4, 4, 4]	90	0.0008517887563884107	0.3534923339011915
[1, 1, 1, 1, 1, 1, 1, 3]	86	0.0008517887563884107	0.3543441226575799
[1, 1, 1, 1, 1, 1, 1, 3, 4, 4, 4, 4]	86	0.0008517887563884107	0.35519591141396833
[1, 1, 1, 1, 1, 1, 1, 3, 4, 4, 4, 4, 4, 4, 4, 4, 4]	86	0.0008517887563884107	0.35604770017035675
[1, 1, 1, 1, 1, 1, 2, 2, 3, 4, 4]	86	0.0008517887563884107	0.35689948892674517
[1, 1, 1, 1, 1, 1, 2, 2, 3, 4, 4, 4, 4, 4, 4, 4]	86	0.0017035775127768214	0.358603066439522
[1, 1, 1, 1, 1, 1, 2, 2, 3, 4, 4, 4, 4, 4, 4, 4]	86	0.0017035775127768214	0.36030664395229883
[1, 1, 1, 1, 1, 1, 2, 2, 3, 4, 4, 4, 4, 4, 4, 4, 4]	86	0.0008517887563884107	0.36115843270868725
[1, 1, 1, 1, 1, 2, 2, 2, 2, 3]	86	0.0008517887563884107	0.36201022146507567
[1, 1, 1, 1, 1, 2, 2, 2, 2, 3, 4]	86	0.0017035775127768214	0.3637137989778525
[1, 1, 1, 1, 1, 2, 2, 2, 2, 3, 4]	86	0.0017035775127768214	0.36541737649062933
[1, 1, 1, 1, 1, 2, 2, 2, 2, 3, 4, 4, 4, 4, 4, 4]	86	0.0008517887563884107	0.36626916524701775
[1, 1, 1, 2, 2, 2, 2, 3, 3, 3, 3, 3, 3, 3, 3, 4]	80	0.0008517887563884107	0.36712095400340616
[1, 1, 1, 1, 1, 1, 2, 3, 3, 3]	76	0.0017035775127768214	0.368824531516183
[1, 1, 1, 1, 1, 1, 2, 3, 3, 3]	76	0.0017035775127768214	0.37052810902895983
[1, 1, 1, 1, 1, 1, 2, 3, 3, 3, 4]	76	0.0008517887563884107	0.37137989778534825
[1, 1, 1, 1, 1, 1, 2, 3, 3, 3, 4, 4]	76	0.0008517887563884107	0.37223168654173666
[1, 1, 1, 1, 1, 1, 2, 3, 3, 3, 4, 4, 4, 4, 4, 4]	76	0.0008517887563884107	0.3730834752981251
[1, 1, 1, 1, 1, 2, 2, 2, 3, 3, 3]	76	0.0008517887563884107	0.3739352640545135
[1, 1, 1, 1, 1, 2, 2, 2, 3, 3, 3, 4, 4]	76	0.0008517887563884107	0.3747870528109019
[1, 1, 1, 1, 1, 2, 2, 2, 3, 3, 3, 4, 4, 4, 4, 4]	76	0.0017035775127768214	0.37649063032367874
[1, 1, 1, 1, 1, 2, 2, 2, 3, 3, 3, 4, 4, 4, 4, 4]	76	0.0017035775127768214	0.3781942078364556
[1, 1, 1, 1, 2, 2, 2, 2, 2, 3, 3, 3]	76	0.0008517887563884107	0.379045996592844
[1, 1, 1, 1, 2, 2, 2, 2, 2, 3, 3, 3, 4]	76	0.0008517887563884107	0.3798977853492324
[1, 1, 1, 1, 2, 2, 2, 2, 2, 3, 3, 3, 4, 4]	76	0.0008517887563884107	0.3807495741056208
[1, 1, 1, 2, 2, 2, 2, 2, 2, 3, 3, 3]	76	0.0008517887563884107	0.38160136286200924
[1, 1, 2, 2, 2, 2, 2, 2, 2, 3, 3, 3, 4, 4, 4, 4]	76	0.0008517887563884107	0.38245315161839766
[1, 2, 2, 2, 2, 2, 2, 2, 2, 3, 3, 3, 4, 4, 4, 4]	76	0.0008517887563884107	0.3833049403747861
[1, 1, 1, 1, 2, 2, 3, 3, 3, 3, 3, 3, 3, 3, 3, 3, 4]	72	0.0008517887563884107	0.3841567291311745
[1, 1, 1, 1, 1, 1, 3, 3, 3, 3, 3, 4]	68	0.0008517887563884107	0.3850085178875629
[1, 1, 1, 1, 1, 2, 2, 3, 3, 3, 3, 3]	68	0.0017035775127768214	0.38671209540033974
[1, 1, 1, 1, 1, 2, 2, 3, 3, 3, 3, 3]	68	0.0017035775127768214	0.38841567291311657
[1, 1, 1, 1, 1, 2, 2, 3, 3, 3, 3, 3, 4]	68	0.0008517887563884107	0.389267461669505
[1, 1, 1, 1, 1, 2, 2, 3, 3, 3, 3, 3, 4, 4, 4]	68	0.0008517887563884107	0.3901192504258934
[1, 1, 1, 1, 2, 2, 2, 2, 3, 3, 3, 3, 3]	68	0.0008517887563884107	0.3909710391822818
[1, 1, 1, 1, 2, 2, 2, 2, 3, 3, 3, 3, 3, 4, 4]	68	0.0017035775127768214	0.39267461669505865
[1, 1, 1, 1, 2, 2, 2, 2, 3, 3, 3, 3, 3, 4, 4]	68	0.0017035775127768214	0.3943781942078355
[1, 1, 1, 1, 2, 2, 2, 2, 3, 3, 3, 3, 3, 4, 4, 4]	68	0.0017035775127768214	0.3960817717206123
[1, 1, 1, 1, 2, 2, 2, 2, 3, 3, 3, 3, 3, 4, 4, 4]	68	0.0017035775127768214	0.39778534923338915
[1, 1, 1, 1, 2, 2, 2, 2, 3, 3, 3, 3, 3, 4, 4, 4, 4]	68	0.0008517887563884107	0.39863713798977757
[1, 1, 2, 2, 2, 2, 2, 2, 3, 3, 3, 3, 3]	68	0.0008517887563884107	0.399488926746166
[1, 1, 2, 2, 2, 2, 2, 2, 3, 3, 3, 3, 3, 4]	68	0.0008517887563884107	0.4003407155025544
[1, 1, 2, 2, 2, 2, 2, 2, 3, 3, 3, 3, 3, 4, 4, 4, 4, 4]	68	0.0008517887563884107	0.4011925042589428
[1, 1, 1, 1, 1, 1, 1]	64	0.0008517887563884107	0.40204429301533123
[1, 1, 1, 1, 1, 1, 2, 2]	64	0.0017035775127768214	0.40374787052810807
[1, 1, 1, 1, 1, 1, 2, 2]	64	0.0017035775127768214	0.4054514480408849
[1, 1, 1, 1, 1, 1, 2, 2, 4, 4]	64	0.0008517887563884107	0.4063032367972733
[1, 1, 1, 1, 1, 1, 2, 2, 4, 4, 4, 4]	64	0.0008517887563884107	0.40715502555366173
[1, 1, 1, 1, 1, 1, 2, 2, 4, 4, 4, 4, 4, 4, 4, 4, 4]	64	0.0008517887563884107	0.40800681431005015
[1, 1, 1, 1, 1, 2, 2, 2, 2]	64	0.0008517887563884107	0.40885860306643856
[1, 1, 1, 1, 1, 2, 2, 2, 2, 4]	64	0.0008517887563884107	0.409710391822827
[1, 1, 1, 1, 1, 2, 2, 2, 2, 4, 4]	64	0.0008517887563884107	0.4105621805792154
[1, 1, 1, 1, 1, 2, 3, 3, 3, 3, 3, 3, 3, 4, 4, 4]	60	0.0008517887563884107	0.4114139693356038
[1, 1, 1, 1, 1, 2, 3, 3, 3, 3, 3, 3, 3, 4, 4, 4, 4]	60	0.0008517887563884107	0.41226575809199223
[1, 1, 1, 2, 2, 2, 2, 3, 3, 3, 3, 3, 3, 3, 4, 4]	60	0.0008517887563884107	0.41311754684838065
[1, 1, 2, 2, 2, 2, 2, 3, 3, 3, 3, 3, 3, 3, 4, 4, 4]	60	0.0008517887563884107	0.41396933560476906
[1, 2, 2, 2, 2, 2, 2, 3, 3, 3, 3, 3, 3, 3, 4]	60	0.0008517887563884107	0.4148211243611575
[1, 1, 1, 1, 1, 1, 2, 3, 3, 4]	57	0.002555366269165232	0.4173764906303227
[1, 1, 1, 1, 1, 1, 2, 3, 3, 4]	57	0.002555366269165232	0.419931856899488
[1, 1, 1, 1, 1, 1, 2, 3, 3, 4]	57	0.002555366269165232	0.4224872231686532
[1, 1, 1, 1, 1, 1, 2, 3, 3, 4, 4, 4, 4, 4, 4, 4, 4]	57	0.0008517887563884107	0.42333901192504164
[1, 1, 1, 1, 1, 2, 2, 2, 3, 3]	57	0.002555366269165232	0.4258943781942069
[1, 1, 1, 1, 1, 2, 2, 2, 3, 3]	57	0.002555366269165232	0.42844974446337214
[1, 1, 1, 1, 1, 2, 2, 2, 3, 3]	57	0.002555366269165232	0.4310051107325374
[1, 1, 1, 1, 1, 2, 2, 2, 3, 3, 4, 4, 4, 4, 4, 4, 4]	57	0.0017035775127768214	0.4327086882453142
[1, 1, 1, 1, 1, 2, 2, 2, 3, 3, 4, 4, 4, 4, 4, 4, 4]	57	0.0017035775127768214	0.43441226575809105
[1, 1, 1, 1, 2, 2, 2, 2, 2, 3, 3, 4, 4]	57	0.0008517887563884107	0.43526405451447947
[1, 1, 1, 1, 2, 2, 2, 2, 2, 3, 3, 4, 4, 4, 4]	57	0.0008517887563884107	0.4361158432708679
[1, 1, 1, 1, 2, 2, 2, 2, 2, 3, 3, 4, 4, 4, 4, 4]	57	0.0008517887563884107	0.4369676320272563
[1, 1, 1, 2, 2, 2, 2, 2, 2, 3, 3, 4, 4, 4]	57	0.0008517887563884107	0.4378194207836447
[1, 1, 1, 2, 2, 2, 3, 3, 3, 3, 3, 3, 3, 3, 3]	54	0.0008517887563884107	0.43867120954003314
[1, 1, 1, 1, 1, 1, 3, 3, 3, 3]	51	0.0017035775127768214	0.44037478705280997
[1, 1, 1, 1, 1, 1, 3, 3, 3, 3]	51	0.0017035775127768214	0.4420783645655868
[1, 1, 1, 1, 1, 1, 3, 3, 3, 3, 4, 4, 4, 4, 4, 4]	51	0.0008517887563884107	0.4429301533219752
[1, 1, 1, 1, 1, 2, 2, 3, 3, 3, 3, 4]	51	0.0017035775127768214	0.44463373083475205
[1, 1, 1, 1, 1, 2, 2, 3, 3, 3, 3, 4]	51	0.0017035775127768214	0.4463373083475289
[1, 1, 1, 1, 1, 2, 2, 3, 3, 3, 3, 4, 4, 4]	51	0.0008517887563884107	0.4471890971039173
[1, 1, 1, 1, 1, 2, 2, 3, 3, 3, 3, 4, 4, 4, 4, 4, 4]	51	0.0008517887563884107	0.4480408858603057
[1, 1, 1, 1, 2, 2, 2, 2, 3, 3, 3, 3]	51	0.0017035775127768214	0.44974446337308255
[1, 1, 1, 1, 2, 2, 2, 2, 3, 3, 3, 3]	51	0.0017035775127768214	0.4514480408858594
[1, 1, 1, 1, 2, 2, 2, 2, 3, 3, 3, 3, 4]	51	0.002555366269165232	0.45400340715502463
[1, 1, 1, 1, 2, 2, 2, 2, 3, 3, 3, 3, 4]	51	0.002555366269165232	0.4565587734241899
[1, 1, 1, 1, 2, 2, 2, 2, 3, 3, 3, 3, 4]	51	0.002555366269165232	0.4591141396933551
[1, 1, 1, 1, 2, 2, 2, 2, 3, 3, 3, 3, 4, 4]	51	0.0008517887563884107	0.45996592844974354
[1, 1, 1, 2, 2, 2, 2, 2, 3, 3, 3, 3]	51	0.002555366269165232	0.4625212947189088
[1, 1, 1, 2, 2, 2, 2, 2, 3, 3, 3, 3]	51	0.002555366269165232	0.46507666098807404
[1, 1, 1, 2, 2, 2, 2, 2, 3, 3, 3, 3]	51	0.002555366269165232	0.4676320272572393
[1, 1, 2, 2, 2, 2, 2, 2, 3, 3, 3, 3, 4, 4, 4, 4, 4]	51	0.0008517887563884107	0.4684838160136277
[1, 2, 2, 2, 2, 2, 2, 2, 3, 3, 3, 3]	51	0.0008517887563884107	0.4693356047700161
[1, 1, 1, 1, 1, 2, 3, 3, 3, 3, 3, 3, 4]	45	0.0008517887563884107	0.47018739352640454
[1, 1, 1, 1, 1, 1, 2, 3]	43	0.0017035775127768214	0.4718909710391814
[1, 1, 1, 1, 1, 1, 2, 3]	43	0.0017035775127768214	0.4735945485519582
[1, 1, 1, 1, 1, 1, 2, 3, 4]	43	0.0008517887563884107	0.4744463373083466
[1, 1, 1, 1, 1, 1, 2, 3, 4, 4]	43	0.0008517887563884107	0.47529812606473504
[1, 1, 1, 1, 1, 1, 2, 3, 4, 4, 4, 4, 4, 4, 4, 4]	43	0.0008517887563884107	0.47614991482112345
[1, 1, 1, 1, 1, 2, 2, 2, 3]	43	0.0008517887563884107	0.47700170357751187
[1, 1, 1, 1, 1, 2, 2, 2, 3, 4]	43	0.0017035775127768214	0.4787052810902887
[1, 1, 1, 1, 1, 2, 2, 2, 3, 4]	43	0.0017035775127768214	0.48040885860306554
[1, 1, 1, 1, 1, 2, 2, 2, 3, 4, 4]	43	0.0008517887563884107	0.48126064735945395
[1, 1, 1, 1, 1, 2, 2, 2, 3, 4, 4, 4]	43	0.0008517887563884107	0.48211243611584237
[1, 1, 1, 1, 1, 2, 2, 2, 3, 4, 4, 4, 4, 4, 4]	43	0.0008517887563884107	0.4829642248722308
[1, 1, 1, 1, 1, 2, 2, 2, 3, 4, 4, 4, 4, 4, 4, 4]	43	0.0017035775127768214	0.4846678023850076
[1, 1, 1, 1, 1, 2, 2, 2, 3, 4, 4, 4, 4, 4, 4, 4]	43	0.0017035775127768214	0.48637137989778445
[1, 1, 1, 1, 2, 2, 2, 2, 2, 3]	43	0.002555366269165232	0.4889267461669497
[1, 1, 1, 1, 2, 2, 2, 2, 2, 3]	43	0.002555366269165232	0.49148211243611495
[1, 1, 1, 1, 2, 2, 2, 2, 2, 3]	43	0.002555366269165232	0.4940374787052802
[1, 1, 1, 1, 2, 2, 2, 2, 2, 3, 4, 4, 4, 4, 4, 4, 4]	43	0.0008517887563884107	0.4948892674616686
[1, 1, 1, 2, 2, 2, 2, 2, 2, 3, 4, 4, 4]	43	0.0008517887563884107	0.49574105621805703
[1, 1, 2, 2, 2, 2, 2, 2, 2, 3, 4, 4, 4]	43	0.0008517887563884107	0.49659284497444545
[2, 2, 2, 2, 2, 2, 2, 2, 2, 3, 4, 4, 4, 4, 4]	43	0.0008517887563884107	0.49744463373083386
[1, 1, 1, 1, 1, 3, 3, 3, 3, 3, 3, 3, 3, 4, 4, 4]	40	0.0008517887563884107	0.4982964224872223
[1, 1, 1, 1, 2, 2, 3, 3, 3, 3, 3, 3, 3, 3, 4, 4, 4]	40	0.0008517887563884107	0.4991482112436107
[1, 1, 1, 1, 2, 2, 3, 3, 3, 3, 3, 3, 3, 3, 4, 4, 4, 4, 4, 4]	40	0.0008517887563884107	0.4999999999999991
[1, 1, 1, 1, 1, 1, 3, 3, 3]	38	0.0008517887563884107	0.5008517887563875
[1, 1, 1, 1, 1, 1, 3, 3, 3, 4]	38	0.0008517887563884107	0.5017035775127758
[1, 1, 1, 1, 1, 1, 3, 3, 3, 4, 4, 4, 4, 4]	38	0.0008517887563884107	0.5025553662691642
[1, 1, 1, 1, 1, 2, 2, 3, 3, 3]	38	0.006814310051107286	0.5093696763202715
[1, 1, 1, 1, 1, 2, 2, 3, 3, 3]	38	0.006814310051107286	0.5161839863713789
[1, 1, 1, 1, 1, 2, 2, 3, 3, 3]	38	0.006814310051107286	0.5229982964224862
[1, 1, 1, 1, 1, 2, 2, 3, 3, 3]	38	0.006814310051107286	0.5298126064735935
[1, 1, 1, 1, 1, 2, 2, 3, 3, 3]	38	0.006814310051107286	0.5366269165247008
[1, 1, 1, 1, 1, 2, 2, 3, 3, 3]	38	0.006814310051107286	0.5434412265758082
[1, 1, 1, 1, 1, 2, 2, 3, 3, 3]	38	0.006814310051107286	0.5502555366269155
[1, 1, 1, 1, 1, 2, 2, 3, 3, 3]	38	0.006814310051107286	0.5570698466780228
[1, 1, 1, 1, 1, 2, 2, 3, 3, 3, 4]	38	0.0008517887563884107	0.5579216354344112
[1, 1, 1, 1, 1, 2, 2, 3, 3, 3, 4, 4]	38	0.0008517887563884107	0.5587734241907996
[1, 1, 1, 1, 1, 2, 2, 3, 3, 3, 4, 4, 4, 4, 4]	38	0.0008517887563884107	0.5596252129471879
[1, 1, 1, 1, 1, 2, 2, 3, 3, 3, 4, 4, 4, 4, 4, 4, 4]	38	0.0008517887563884107	0.5604770017035763
[1, 1, 1, 1, 2, 2, 2, 2, 3, 3, 3]	38	0.002555366269165232	0.5630323679727415
[1, 1, 1, 1, 2, 2, 2, 2, 3, 3, 3]	38	0.002555366269165232	0.5655877342419067
[1, 1, 1, 1, 2, 2, 2, 2, 3, 3, 3]	38	0.002555366269165232	0.5681431005110719
[1, 1, 1, 1, 2, 2, 2, 2, 3, 3, 3, 4]	38	0.0008517887563884107	0.5689948892674602
[1, 1, 1, 1, 2, 2, 2, 2, 3, 3, 3, 4, 4]	38	0.0008517887563884107	0.5698466780238486
[1, 1, 1, 1, 2, 2, 2, 2, 3, 3, 3, 4, 4, 4, 4, 4, 4]	38	0.0008517887563884107	0.570698466780237
[1, 1, 1, 1, 2, 2, 2, 2, 3, 3, 3, 4, 4, 4, 4, 4, 4, 4, 4, 4, 4, 4]	38	0.0008517887563884107	0.5715502555366253
[1, 1, 1, 2, 2, 2, 2, 2, 3, 3, 3]	38	0.0008517887563884107	0.5724020442930137
[1, 1, 1, 2, 2, 2, 2, 2, 3, 3, 3, 4]	38	0.0008517887563884107	0.573253833049402
[1, 1, 2, 2, 2, 2, 2, 2, 3, 3, 3]	38	0.0017035775127768214	0.5749574105621789
[1, 1, 2, 2, 2, 2, 2, 2, 3, 3, 3]	38	0.0017035775127768214	0.5766609880749557
[1, 1, 2, 2, 2, 2, 2, 2, 3, 3, 3, 4, 4]	38	0.0008517887563884107	0.577512776831344
[1, 1, 2, 2, 2, 2, 2, 2, 3, 3, 3, 4, 4, 4, 4]	38	0.0008517887563884107	0.5783645655877324
[2, 2, 2, 2, 2, 2, 2, 2, 3, 3, 3, 4]	38	0.0008517887563884107	0.5792163543441208
[1, 1, 1, 1, 2, 2, 2, 3, 3, 3, 3, 3, 4]	34	0.0008517887563884107	0.5800681431005091
[1, 1, 1, 2, 2, 2, 2, 3, 3, 3, 3, 3, 4, 4]	34	0.0008517887563884107	0.5809199318568975
[1, 1, 2, 2, 2, 2, 2, 3, 3, 3, 3, 3, 4]	34	0.0008517887563884107	0.5817717206132859
[1, 1, 2, 2, 2, 2, 2, 3, 3, 3, 3, 3, 4, 4, 4, 4, 4, 4, 4, 4]	34	0.0008517887563884107	0.5826235093696742
[1, 1, 1, 1, 1, 2, 2, 2]	32	0.0017035775127768214	0.584327086882451
[1, 1, 1, 1, 1, 2, 2, 2]	32	0.0017035775127768214	0.5860306643952279
[1, 1, 1, 1, 1, 2, 2, 2, 4]	32	0.0008517887563884107	0.5868824531516162
[1, 1, 1, 1, 1, 2, 2, 2, 4, 4]	32	0.0008517887563884107	0.5877342419080046
[1, 1, 2, 2, 2, 2, 2, 2, 2]	32	0.0008517887563884107	0.588586030664393
[1, 1, 1, 1, 2, 2, 3, 3, 3, 3, 3, 3, 3, 4, 4, 4]	30	0.0008517887563884107	0.5894378194207813
[1, 1, 1, 1, 2, 2, 3, 3, 3, 3, 3, 3, 3, 4, 4, 4, 4]	30	0.002555366269165232	0.5919931856899465
[1, 1, 1, 1, 2, 2, 3, 3, 3, 3, 3, 3, 3, 4, 4, 4, 4]	30	0.002555366269165232	0.5945485519591117
[1, 1, 1, 1, 2, 2, 3, 3, 3, 3, 3, 3, 3, 4, 4, 4, 4]	30	0.002555366269165232	0.5971039182282769
[1, 1, 1, 2, 2, 2, 3, 3, 3, 3, 3, 3, 3, 4]	30	0.0008517887563884107	0.5979557069846653
[1, 1, 2, 2, 2, 2, 3, 3, 3, 3, 3, 3, 3, 4, 4, 4, 4]	30	0.0008517887563884107	0.5988074957410536
[1, 1, 1, 1, 1, 1, 3, 3]	29	0.0008517887563884107	0.599659284497442
[1, 1, 1, 1, 1, 1, 3, 3, 4, 4]	29	0.0008517887563884107	0.6005110732538304
[1, 1, 1, 1, 1, 1, 3, 3, 4, 4, 4, 4]	29	0.0008517887563884107	0.6013628620102187
[1, 1, 1, 1, 1, 2, 2, 3, 3]	29	0.0008517887563884107	0.6022146507666071
[1, 1, 1, 1, 1, 2, 2, 3, 3, 4]	29	0.0008517887563884107	0.6030664395229954
[1, 1, 1, 1, 1, 2, 2, 3, 3, 4, 4, 4, 4, 4, 4, 4, 4]	29	0.0008517887563884107	0.6039182282793838
[1, 1, 1, 1, 2, 2, 2, 2, 3, 3]	29	0.0017035775127768214	0.6056218057921606
[1, 1, 1, 1, 2, 2, 2, 2, 3, 3]	29	0.0017035775127768214	0.6073253833049375
[1, 1, 1, 1, 2, 2, 2, 2, 3, 3, 4, 4]	29	0.0008517887563884107	0.6081771720613258
[1, 1, 1, 1, 2, 2, 2, 2, 3, 3, 4, 4, 4, 4]	29	0.0008517887563884107	0.6090289608177142
[1, 1, 1, 1, 2, 2, 2, 2, 3, 3, 4, 4, 4, 4, 4, 4]	29	0.0017035775127768214	0.610732538330491
[1, 1, 1, 1, 2, 2, 2, 2, 3, 3, 4, 4, 4, 4, 4, 4]	29	0.0017035775127768214	0.6124361158432678
[1, 1, 1, 1, 2, 2, 2, 2, 3, 3, 4, 4, 4, 4, 4, 4, 4]	29	0.0008517887563884107	0.6132879045996562
[1, 1, 1, 2, 2, 2, 2, 2, 3, 3]	29	0.0017035775127768214	0.614991482112433
[1, 1, 1, 2, 2, 2, 2, 2, 3, 3]	29	0.0017035775127768214	0.6166950596252099
[1, 1, 1, 2, 2, 2, 2, 2, 3, 3, 4, 4, 4, 4, 4, 4]	29	0.0008517887563884107	0.6175468483815982
[1, 1, 2, 2, 2, 2, 2, 2, 3, 3]	29	0.0017035775127768214	0.6192504258943751
[1, 1, 2, 2, 2, 2, 2, 2, 3, 3]	29	0.0017035775127768214	0.6209540034071519
[1, 1, 2, 2, 2, 2, 2, 2, 3, 3, 4]	29	0.0008517887563884107	0.6218057921635403
[1, 1, 2, 2, 2, 2, 2, 2, 3, 3, 4, 4]	29	0.0008517887563884107	0.6226575809199286
[1, 1, 2, 2, 2, 2, 2, 2, 3, 3, 4, 4, 4]	29	0.0008517887563884107	0.623509369676317
[2, 2, 2, 2, 2, 2, 2, 2, 3, 3, 4, 4, 4, 4, 4]	29	0.0008517887563884107	0.6243611584327053
[1, 2, 2, 2, 2, 3, 3, 3, 3, 3, 3, 3, 3, 3, 4, 4, 4, 4]	27	0.0008517887563884107	0.6252129471890937
[1, 1, 1, 1, 1, 2, 3, 3, 3, 3, 4]	26	0.0008517887563884107	0.6260647359454821
[1, 1, 1, 1, 1, 2, 3, 3, 3, 3, 4, 4, 4, 4]	26	0.0008517887563884107	0.6269165247018704
[1, 1, 1, 1, 2, 2, 2, 3, 3, 3, 3, 4, 4, 4, 4, 4, 4]	26	0.0008517887563884107	0.6277683134582588
[1, 1, 1, 2, 2, 2, 2, 3, 3, 3, 3, 4, 4]	26	0.0008517887563884107	0.6286201022146471
[2, 2, 2, 2, 3, 3, 3, 3, 3, 3, 3, 3, 3, 3, 3, 4, 4, 4, 4]	24	0.0008517887563884107	0.6294718909710355
[1, 1, 1, 1, 2, 2, 3, 3, 3, 3, 3, 3]	23	0.0008517887563884107	0.6303236797274239
[1, 1, 1, 1, 2, 2, 3, 3, 3, 3, 3, 3, 4, 4]	23	0.0008517887563884107	0.6311754684838122
[1, 1, 1, 1, 2, 2, 3, 3, 3, 3, 3, 3, 4, 4, 4, 4]	23	0.0008517887563884107	0.6320272572402006
[1, 1, 2, 2, 2, 2, 3, 3, 3, 3, 3, 3]	23	0.0008517887563884107	0.632879045996589
[1, 1, 1, 1, 1, 1, 3]	22	0.0008517887563884107	0.6337308347529773
[1, 1, 1, 1, 1, 2, 2, 3]	22	0.002555366269165232	0.6362862010221425
[1, 1, 1, 1, 1, 2, 2, 3]	22	0.002555366269165232	0.6388415672913077
[1, 1, 1, 1, 1, 2, 2, 3]	22	0.002555366269165232	0.6413969335604729
[1, 1, 1, 1, 1, 2, 2, 3, 4]	22	0.0017035775127768214	0.6431005110732497
[1, 1, 1, 1, 1, 2, 2, 3, 4]	22	0.0017035775127768214	0.6448040885860266
[1, 1, 1, 1, 1, 2, 2, 3, 4, 4]	22	0.0008517887563884107	0.6456558773424149
[1, 1, 1, 1, 2, 2, 2, 2, 3]	22	0.0008517887563884107	0.6465076660988033
[1, 1, 1, 1, 2, 2, 2, 2, 3, 4]	22	0.002555366269165232	0.6490630323679685
[1, 1, 1, 1, 2, 2, 2, 2, 3, 4]	22	0.002555366269165232	0.6516183986371337
[1, 1, 1, 1, 2, 2, 2, 2, 3, 4]	22	0.002555366269165232	0.6541737649062989
[1, 1, 1, 1, 2, 2, 2, 2, 3, 4, 4]	22	0.0008517887563884107	0.6550255536626872
[1, 1, 1, 1, 2, 2, 2, 2, 3, 4, 4, 4, 4, 4, 4]	22	0.0017035775127768214	0.656729131175464
[1, 1, 1, 1, 2, 2, 2, 2, 3, 4, 4, 4, 4, 4, 4]	22	0.0017035775127768214	0.6584327086882409
[1, 1, 1, 2, 2, 2, 2, 2, 3, 4]	22	0.0008517887563884107	0.6592844974446292
[1, 1, 1, 1, 1, 2, 3, 3, 3]	19	0.0008517887563884107	0.6601362862010176
[1, 1, 1, 1, 2, 2, 2, 3, 3, 3]	19	0.002555366269165232	0.6626916524701828
[1, 1, 1, 1, 2, 2, 2, 3, 3, 3]	19	0.002555366269165232	0.665247018739348
[1, 1, 1, 1, 2, 2, 2, 3, 3, 3]	19	0.002555366269165232	0.6678023850085132
[1, 1, 1, 1, 2, 2, 2, 3, 3, 3, 4, 4]	19	0.0008517887563884107	0.6686541737649015
[1, 1, 1, 1, 2, 2, 2, 3, 3, 3, 4, 4, 4, 4, 4, 4, 4]	19	0.0008517887563884107	0.6695059625212899
[1, 1, 1, 2, 2, 2, 2, 3, 3, 3, 4, 4]	19	0.0008517887563884107	0.6703577512776783
[1, 1, 1, 2, 2, 2, 2, 3, 3, 3, 4, 4, 4, 4, 4, 4, 4]	19	0.0008517887563884107	0.6712095400340666
[1, 1, 1, 2, 2, 2, 2, 3, 3, 3, 4, 4, 4, 4, 4, 4, 4, 4, 4, 4]	19	0.0008517887563884107	0.672061328790455
[2, 2, 2, 2, 3, 3, 3, 3, 3, 3, 3, 3, 3, 3, 4]	18	0.0008517887563884107	0.6729131175468434
[1, 1, 1, 1, 1, 3, 3, 3, 3, 3]	17	0.0008517887563884107	0.6737649063032317
[1, 1, 1, 1, 2, 2, 3, 3, 3, 3, 3]	17	0.0008517887563884107	0.6746166950596201
[1, 1, 1, 1, 2, 2, 3, 3, 3, 3, 3, 4, 4, 4]	17	0.0008517887563884107	0.6754684838160084
[1, 1, 1, 1, 2, 2, 3, 3, 3, 3, 3, 4, 4, 4, 4, 4]	17	0.0008517887563884107	0.6763202725723968
[1, 1, 1, 1, 2, 2, 3, 3, 3, 3, 3, 4, 4, 4, 4, 4, 4]	17	0.002555366269165232	0.678875638841562
[1, 1, 1, 1, 2, 2, 3, 3, 3, 3, 3, 4, 4, 4, 4, 4, 4]	17	0.002555366269165232	0.6814310051107272
[1, 1, 1, 1, 2, 2, 3, 3, 3, 3, 3, 4, 4, 4, 4, 4, 4]	17	0.002555366269165232	0.6839863713798924
[1, 1, 1, 2, 2, 2, 3, 3, 3, 3, 3]	17	0.0008517887563884107	0.6848381601362807
[1, 1, 1, 2, 2, 2, 3, 3, 3, 3, 3, 4]	17	0.0008517887563884107	0.6856899488926691
[1, 1, 1, 2, 2, 2, 3, 3, 3, 3, 3, 4, 4]	17	0.0008517887563884107	0.6865417376490575
[1, 1, 1, 2, 2, 2, 3, 3, 3, 3, 3, 4, 4, 4, 4, 4, 4]	17	0.0008517887563884107	0.6873935264054458
[1, 1, 2, 2, 2, 2, 3, 3, 3, 3, 3, 4]	17	0.0017035775127768214	0.6890971039182227
[1, 1, 2, 2, 2, 2, 3, 3, 3, 3, 3, 4]	17	0.0017035775127768214	0.6908006814309995
[1, 1, 2, 2, 2, 2, 3, 3, 3, 3, 3, 4, 4, 4]	17	0.0008517887563884107	0.6916524701873878
[1, 1, 2, 2, 2, 2, 3, 3, 3, 3, 3, 4, 4, 4, 4, 4]	17	0.0008517887563884107	0.6925042589437762
[1, 1, 2, 2, 2, 2, 3, 3, 3, 3, 3, 4, 4, 4, 4, 4, 4]	17	0.0008517887563884107	0.6933560477001646
[1, 1, 1, 1, 1, 1, 4]	16	0.0008517887563884107	0.6942078364565529
[1, 1, 1, 1, 1, 1, 4, 4, 4, 4]	16	0.0017035775127768214	0.6959114139693298
[1, 1, 1, 1, 1, 1, 4, 4, 4, 4]	16	0.0017035775127768214	0.6976149914821066
[1, 1, 1, 1, 1, 2, 2]	16	0.002555366269165232	0.7001703577512718
[1, 1, 1, 1, 1, 2, 2]	16	0.002555366269165232	0.702725724020437
[1, 1, 1, 1, 1, 2, 2]	16	0.002555366269165232	0.7052810902896022
[1, 1, 1, 1, 2, 2, 2, 2]	16	0.002555366269165232	0.7078364565587674
[1, 1, 1, 1, 2, 2, 2, 2]	16	0.002555366269165232	0.7103918228279326
[1, 1, 1, 1, 2, 2, 2, 2]	16	0.002555366269165232	0.7129471890970978
[1, 1, 1, 1, 2, 2, 2, 2, 4]	16	0.0008517887563884107	0.7137989778534861
[1, 1, 1, 1, 2, 2, 2, 2, 4, 4]	16	0.0008517887563884107	0.7146507666098745
[1, 1, 1, 1, 2, 2, 2, 2, 4, 4, 4, 4, 4, 4, 4, 4]	16	0.0008517887563884107	0.7155025553662628
[1, 1, 1, 2, 2, 2, 2, 2, 4, 4, 4, 4, 4, 4, 4, 4, 4]	16	0.0008517887563884107	0.7163543441226512
[2, 2, 2, 2, 2, 2, 2, 2, 4, 4]	16	0.0008517887563884107	0.7172061328790396
[1, 1, 1, 1, 1, 2, 3, 3]	15	0.002555366269165232	0.7197614991482048
[1, 1, 1, 1, 1, 2, 3, 3]	15	0.002555366269165232	0.72231686541737
[1, 1, 1, 1, 1, 2, 3, 3]	15	0.002555366269165232	0.7248722316865351
[1, 1, 1, 1, 1, 2, 3, 3, 4, 4]	15	0.0017035775127768214	0.726575809199312
[1, 1, 1, 1, 1, 2, 3, 3, 4, 4]	15	0.0017035775127768214	0.7282793867120888
[1, 1, 1, 1, 1, 2, 3, 3, 4, 4, 4, 4]	15	0.0008517887563884107	0.7291311754684772
[1, 1, 1, 1, 2, 2, 2, 3, 3]	15	0.002555366269165232	0.7316865417376424
[1, 1, 1, 1, 2, 2, 2, 3, 3]	15	0.002555366269165232	0.7342419080068076
[1, 1, 1, 1, 2, 2, 2, 3, 3]	15	0.002555366269165232	0.7367972742759727
[1, 1, 1, 1, 2, 2, 2, 3, 3, 4]	15	0.004258943781942054	0.7410562180579148
[1, 1, 1, 1, 2, 2, 2, 3, 3, 4]	15	0.004258943781942054	0.7453151618398568
[1, 1, 1, 1, 2, 2, 2, 3, 3, 4]	15	0.004258943781942054	0.7495741056217988
[1, 1, 1, 1, 2, 2, 2, 3, 3, 4]	15	0.004258943781942054	0.7538330494037409
[1, 1, 1, 1, 2, 2, 2, 3, 3, 4]	15	0.004258943781942054	0.7580919931856829
[1, 1, 1, 1, 2, 2, 2, 3, 3, 4, 4, 4, 4, 4]	15	0.0008517887563884107	0.7589437819420712
[1, 1, 1, 2, 2, 2, 2, 3, 3, 4]	15	0.0008517887563884107	0.7597955706984596
[1, 1, 2, 2, 2, 2, 2, 3, 3, 4, 4, 4]	15	0.0008517887563884107	0.760647359454848
[1, 1, 2, 2, 2, 2, 2, 3, 3, 4, 4, 4, 4, 4, 4, 4, 4]	15	0.0008517887563884107	0.7614991482112363
[1, 2, 2, 2, 2, 2, 2, 3, 3]	15	0.0008517887563884107	0.7623509369676247
[2, 2, 2, 2, 3, 3, 3, 3, 3, 3, 3, 3, 3, 4, 4, 4, 4, 4]	14	0.0008517887563884107	0.763202725724013
[1, 1, 1, 1, 1, 3, 3, 3, 3]	13	0.0008517887563884107	0.7640545144804014
[1, 1, 1, 1, 2, 2, 3, 3, 3, 3]	13	0.0008517887563884107	0.7649063032367898
[1, 1, 1, 1, 2, 2, 3, 3, 3, 3, 4, 4, 4, 4, 4]	13	0.0008517887563884107	0.7657580919931781
[1, 1, 1, 1, 2, 2, 3, 3, 3, 3, 4, 4, 4, 4, 4, 4]	13	0.0008517887563884107	0.7666098807495665
[1, 1, 1, 2, 2, 2, 3, 3, 3, 3]	13	0.0008517887563884107	0.7674616695059548
[1, 1, 1, 2, 2, 2, 3, 3, 3, 3, 4, 4]	13	0.0008517887563884107	0.7683134582623432
[1, 1, 1, 2, 2, 2, 3, 3, 3, 3, 4, 4, 4, 4, 4, 4]	13	0.0008517887563884107	0.7691652470187316
[1, 1, 2, 2, 2, 2, 3, 3, 3, 3]	13	0.0008517887563884107	0.7700170357751199
[1, 1, 2, 2, 2, 2, 3, 3, 3, 3, 4]	13	0.0008517887563884107	0.7708688245315083
[1, 2, 2, 2, 2, 2, 3, 3, 3, 3, 4, 4, 4, 4, 4]	13	0.0008517887563884107	0.7717206132878967
[1, 1, 1, 1, 2, 3, 3, 3, 3, 3, 3, 4]	12	0.0008517887563884107	0.772572402044285
[2, 2, 2, 2, 2, 3, 3, 3, 3, 3, 3, 4]	12	0.0008517887563884107	0.7734241908006734
[1, 1, 1, 1, 1, 2, 3]	11	0.0017035775127768214	0.7751277683134502
[1, 1, 1, 1, 1, 2, 3]	11	0.0017035775127768214	0.776831345826227
[1, 1, 1, 1, 1, 2, 3, 4, 4, 4]	11	0.0008517887563884107	0.7776831345826154
[1, 1, 1, 1, 2, 2, 2, 3]	11	0.0017035775127768214	0.7793867120953922
[1, 1, 1, 1, 2, 2, 2, 3]	11	0.0017035775127768214	0.7810902896081691
[1, 1, 1, 1, 2, 2, 2, 3, 4]	11	0.0008517887563884107	0.7819420783645574
[1, 1, 1, 1, 2, 2, 2, 3, 4, 4, 4, 4]	11	0.0008517887563884107	0.7827938671209458
[1, 1, 1, 2, 2, 2, 2, 3]	11	0.0008517887563884107	0.7836456558773341
[1, 1, 2, 2, 2, 2, 2, 3]	11	0.0017035775127768214	0.785349233390111
[1, 1, 2, 2, 2, 2, 2, 3]	11	0.0017035775127768214	0.7870528109028878
[1, 1, 1, 1, 1, 3, 3, 3, 4, 4]	10	0.0008517887563884107	0.7879045996592762
[1, 1, 1, 1, 2, 2, 3, 3, 3]	10	0.0017035775127768214	0.789608177172053
[1, 1, 1, 1, 2, 2, 3, 3, 3]	10	0.0017035775127768214	0.7913117546848298
[1, 1, 1, 1, 2, 2, 3, 3, 3, 4]	10	0.0017035775127768214	0.7930153321976067
[1, 1, 1, 1, 2, 2, 3, 3, 3, 4]	10	0.0017035775127768214	0.7947189097103835
[1, 1, 1, 1, 2, 2, 3, 3, 3, 4, 4]	10	0.002555366269165232	0.7972742759795487
[1, 1, 1, 1, 2, 2, 3, 3, 3, 4, 4]	10	0.002555366269165232	0.7998296422487139
[1, 1, 1, 1, 2, 2, 3, 3, 3, 4, 4]	10	0.002555366269165232	0.8023850085178791
[1, 1, 1, 1, 2, 2, 3, 3, 3, 4, 4, 4, 4, 4]	10	0.0008517887563884107	0.8032367972742674
[1, 1, 1, 1, 2, 2, 3, 3, 3, 4, 4, 4, 4, 4, 4]	10	0.0008517887563884107	0.8040885860306558
[1, 1, 1, 2, 2, 2, 3, 3, 3, 4]	10	0.0017035775127768214	0.8057921635434326
[1, 1, 1, 2, 2, 2, 3, 3, 3, 4]	10	0.0017035775127768214	0.8074957410562095
[1, 1, 1, 2, 2, 2, 3, 3, 3, 4, 4]	10	0.0008517887563884107	0.8083475298125978
[1, 1, 2, 2, 2, 2, 3, 3, 3, 4]	10	0.0008517887563884107	0.8091993185689862
[1, 1, 1, 1, 2, 3, 3, 3, 3, 3, 4, 4, 4, 4, 4]	9	0.0008517887563884107	0.8100511073253746
[1, 1, 1, 2, 2, 3, 3, 3, 3, 3, 4]	9	0.0008517887563884107	0.8109028960817629
[1, 1, 1, 2, 2, 3, 3, 3, 3, 3, 4, 4]	9	0.0008517887563884107	0.8117546848381513
[1, 2, 2, 2, 2, 3, 3, 3, 3, 3]	9	0.0017035775127768214	0.8134582623509281
[1, 2, 2, 2, 2, 3, 3, 3, 3, 3]	9	0.0017035775127768214	0.8151618398637049
[1, 2, 2, 2, 2, 3, 3, 3, 3, 3, 4]	9	0.0008517887563884107	0.8160136286200933
[1, 1, 1, 1, 1, 2]	8	0.002555366269165232	0.8185689948892585
[1, 1, 1, 1, 1, 2]	8	0.002555366269165232	0.8211243611584237
[1, 1, 1, 1, 1, 2]	8	0.002555366269165232	0.8236797274275889
[1, 1, 1, 1, 1, 3, 3, 4, 4, 4]	8	0.0008517887563884107	0.8245315161839772
[1, 1, 1, 1, 2, 2, 2]	8	0.002555366269165232	0.8270868824531424
[1, 1, 1, 1, 2, 2, 2]	8	0.002555366269165232	0.8296422487223076
[1, 1, 1, 1, 2, 2, 2]	8	0.002555366269165232	0.8321976149914728
[1, 1, 1, 1, 2, 2, 2, 4]	8	0.0008517887563884107	0.8330494037478612
[1, 1, 1, 1, 2, 2, 2, 4, 4]	8	0.0017035775127768214	0.834752981260638
[1, 1, 1, 1, 2, 2, 2, 4, 4]	8	0.0017035775127768214	0.8364565587734148
[1, 1, 1, 1, 2, 2, 2, 4, 4, 4, 4, 4, 4, 4, 4, 4, 4]	8	0.0008517887563884107	0.8373083475298032
[1, 1, 1, 1, 2, 2, 3, 3]	8	0.002555366269165232	0.8398637137989684
[1, 1, 1, 1, 2, 2, 3, 3]	8	0.002555366269165232	0.8424190800681336
[1, 1, 1, 1, 2, 2, 3, 3]	8	0.002555366269165232	0.8449744463372988
[1, 1, 1, 1, 2, 2, 3, 3, 4]	8	0.0008517887563884107	0.8458262350936872
[1, 1, 1, 1, 2, 2, 3, 3, 4, 4, 4, 4, 4, 4, 4, 4]	8	0.0008517887563884107	0.8466780238500755
[1, 1, 1, 1, 2, 2, 3, 3, 4, 4, 4, 4, 4, 4, 4, 4, 4]	8	0.0008517887563884107	0.8475298126064639
[1, 1, 1, 2, 2, 2, 2]	8	0.002555366269165232	0.8500851788756291
[1, 1, 1, 2, 2, 2, 2]	8	0.002555366269165232	0.8526405451447943
[1, 1, 1, 2, 2, 2, 2]	8	0.002555366269165232	0.8551959114139595
[1, 1, 1, 2, 2, 2, 2, 4]	8	0.0008517887563884107	0.8560477001703478
[1, 1, 1, 2, 2, 2, 3, 3, 4, 4]	8	0.0008517887563884107	0.8568994889267362
[1, 1, 1, 2, 2, 2, 3, 3, 4, 4, 4]	8	0.0008517887563884107	0.8577512776831245
[1, 1, 2, 2, 2, 2, 2]	8	0.0008517887563884107	0.8586030664395129
[1, 1, 2, 2, 2, 2, 3, 3]	8	0.0017035775127768214	0.8603066439522897
[1, 1, 2, 2, 2, 2, 3, 3]	8	0.0017035775127768214	0.8620102214650666
[1, 1, 1, 1, 2, 3, 3, 3, 3, 4]	7	0.0008517887563884107	0.8628620102214549
[1, 1, 1, 2, 2, 3, 3, 3, 3, 4, 4, 4, 4, 4]	7	0.0008517887563884107	0.8637137989778433
[1, 1, 2, 2, 2, 3, 3, 3, 3, 4]	7	0.0008517887563884107	0.8645655877342316
[1, 1, 1, 1, 2, 2, 3]	6	0.003407155025553643	0.8679727427597853
[1, 1, 1, 1, 2, 2, 3]	6	0.003407155025553643	0.871379897785339
[1, 1, 1, 1, 2, 2, 3]	6	0.003407155025553643	0.8747870528108926
[1, 1, 1, 1, 2, 2, 3]	6	0.003407155025553643	0.8781942078364463
[1, 1, 1, 1, 2, 2, 3, 4]	6	0.002555366269165232	0.8807495741056115
[1, 1, 1, 1, 2, 2, 3, 4]	6	0.002555366269165232	0.8833049403747767
[1, 1, 1, 1, 2, 2, 3, 4]	6	0.002555366269165232	0.8858603066439419
[1, 1, 1, 1, 2, 2, 3, 4, 4, 4]	6	0.0008517887563884107	0.8867120954003302
[1, 1, 1, 2, 2, 2, 3]	6	0.0017035775127768214	0.8884156729131071
[1, 1, 1, 2, 2, 2, 3]	6	0.0017035775127768214	0.8901192504258839
[1, 1, 1, 2, 2, 2, 3, 4]	6	0.0008517887563884107	0.8909710391822723
[1, 1, 1, 2, 2, 2, 3, 4, 4]	6	0.0008517887563884107	0.8918228279386606
[1, 1, 1, 2, 2, 2, 3, 4, 4, 4]	6	0.0017035775127768214	0.8935264054514375
[1, 1, 1, 2, 2, 2, 3, 4, 4, 4]	6	0.0017035775127768214	0.8952299829642143
[1, 1, 1, 2, 2, 2, 3, 4, 4, 4, 4, 4, 4, 4]	6	0.0008517887563884107	0.8960817717206027
[1, 1, 2, 2, 2, 2, 3, 4]	6	0.0008517887563884107	0.896933560476991
[1, 1, 2, 2, 2, 2, 3, 4, 4, 4]	6	0.0008517887563884107	0.8977853492333794
[1, 2, 2, 2, 2, 2, 3]	6	0.0008517887563884107	0.8986371379897677
[1, 1, 1, 1, 2, 3, 3, 3]	5	0.0008517887563884107	0.8994889267461561
[1, 1, 1, 1, 2, 3, 3, 3, 4, 4]	5	0.0017035775127768214	0.9011925042589329
[1, 1, 1, 1, 2, 3, 3, 3, 4, 4]	5	0.0017035775127768214	0.9028960817717098
[1, 1, 1, 2, 2, 3, 3, 3]	5	0.0008517887563884107	0.9037478705280981
[1, 1, 1, 2, 2, 3, 3, 3, 4]	5	0.0008517887563884107	0.9045996592844865
[1, 1, 1, 2, 2, 3, 3, 3, 4, 4]	5	0.0008517887563884107	0.9054514480408749
[1, 1, 2, 2, 2, 3, 3, 3]	5	0.0008517887563884107	0.9063032367972632
[1, 1, 2, 2, 3, 3, 3, 3, 3, 4]	5	0.0008517887563884107	0.9071550255536516
[1, 2, 2, 2, 2, 3, 3, 3, 4, 4, 4]	5	0.0008517887563884107	0.9080068143100399
[1, 2, 2, 3, 3, 3, 3, 3, 3, 4]	5	0.0008517887563884107	0.9088586030664283
[2, 2, 2, 2, 3, 3, 3, 3, 3, 4]	5	0.0017035775127768214	0.9105621805792051
[2, 2, 2, 2, 3, 3, 3, 3, 3, 4]	5	0.0017035775127768214	0.912265758091982
[1, 1, 1, 1, 2, 2]	4	0.0008517887563884107	0.9131175468483703
[1, 1, 1, 1, 2, 2, 4]	4	0.0008517887563884107	0.9139693356047587
[1, 1, 1, 1, 2, 2, 4, 4]	4	0.0017035775127768214	0.9156729131175355
[1, 1, 1, 1, 2, 2, 4, 4]	4	0.0017035775127768214	0.9173764906303123
[1, 1, 1, 1, 2, 3, 3, 4]	4	0.0017035775127768214	0.9190800681430892
[1, 1, 1, 1, 2, 3, 3, 4]	4	0.0017035775127768214	0.920783645655866
[1, 1, 1, 1, 2, 3, 3, 4, 4]	4	0.0008517887563884107	0.9216354344122544
[1, 1, 1, 2, 2, 2, 4, 4, 4]	4	0.0008517887563884107	0.9224872231686427
[1, 1, 1, 2, 2, 2, 4, 4, 4, 4]	4	0.002555366269165232	0.9250425894378079
[1, 1, 1, 2, 2, 2, 4, 4, 4, 4]	4	0.002555366269165232	0.9275979557069731
[1, 1, 1, 2, 2, 2, 4, 4, 4, 4]	4	0.002555366269165232	0.9301533219761383
[1, 1, 1, 2, 2, 3, 3, 4]	4	0.0008517887563884107	0.9310051107325267
[1, 1, 1, 2, 2, 3, 3, 4, 4]	4	0.0008517887563884107	0.931856899488915
[1, 1, 1, 2, 2, 3, 3, 4, 4, 4]	4	0.0008517887563884107	0.9327086882453034
[1, 1, 1, 2, 3, 3, 3, 3]	4	0.0008517887563884107	0.9335604770016918
[1, 1, 1, 2, 3, 3, 3, 3, 4]	4	0.0008517887563884107	0.9344122657580801
[1, 1, 1, 2, 3, 3, 3, 3, 4, 4]	4	0.0008517887563884107	0.9352640545144685
[1, 1, 2, 2, 2, 2, 4, 4]	4	0.0008517887563884107	0.9361158432708568
[1, 1, 2, 2, 2, 3, 3, 4, 4, 4]	4	0.0008517887563884107	0.9369676320272452
[1, 1, 2, 2, 3, 3, 3, 3, 4, 4, 4, 4, 4, 4, 4, 4, 4]	4	0.0008517887563884107	0.9378194207836336
[1, 2, 2, 2, 2, 2, 4, 4]	4	0.0008517887563884107	0.9386712095400219
[1, 2, 2, 2, 2, 3, 3, 4]	4	0.0008517887563884107	0.9395229982964103
[1, 2, 2, 3, 3, 3, 3, 3, 4, 4, 4]	4	0.0008517887563884107	0.9403747870527986
[1, 1, 1, 1, 2, 3]	3	0.0008517887563884107	0.941226575809187
[1, 1, 1, 1, 3, 3, 3, 4, 4, 4]	3	0.0017035775127768214	0.9429301533219638
[1, 1, 1, 1, 3, 3, 3, 4, 4, 4]	3	0.0017035775127768214	0.9446337308347407
[1, 1, 1, 2, 2, 3]	3	0.0008517887563884107	0.945485519591129
[1, 1, 1, 2, 2, 3, 4, 4]	3	0.0008517887563884107	0.9463373083475174
[1, 1, 1, 2, 2, 3, 4, 4, 4, 4]	3	0.0017035775127768214	0.9480408858602942
[1, 1, 1, 2, 2, 3, 4, 4, 4, 4]	3	0.0017035775127768214	0.9497444633730711
[1, 1, 1, 2, 3, 3, 3, 4, 4]	3	0.0008517887563884107	0.9505962521294594
[1, 1, 1, 3, 3, 3, 3, 4]	3	0.0008517887563884107	0.9514480408858478
[1, 1, 2, 2, 2, 3, 4, 4]	3	0.002555366269165232	0.954003407155013
[1, 1, 2, 2, 2, 3, 4, 4]	3	0.002555366269165232	0.9565587734241782
[1, 1, 2, 2, 2, 3, 4, 4]	3	0.002555366269165232	0.9591141396933434
[1, 1, 2, 2, 2, 3, 4, 4, 4, 4]	3	0.0017035775127768214	0.9608177172061202
[1, 1, 2, 2, 2, 3, 4, 4, 4, 4]	3	0.0017035775127768214	0.962521294718897
[1, 1, 2, 2, 3, 3, 3, 4]	3	0.0008517887563884107	0.9633730834752854
[1, 2, 2, 2, 2, 3, 4, 4, 4, 4]	3	0.0017035775127768214	0.9650766609880622
[1, 2, 2, 2, 2, 3, 4, 4, 4, 4]	3	0.0017035775127768214	0.966780238500839
[1, 2, 2, 3, 3, 3, 3]	3	0.0008517887563884107	0.9676320272572274
[1, 1, 1, 1, 2]	2	0.0008517887563884107	0.9684838160136158
[1, 1, 1, 2, 2, 4, 4]	2	0.004258943781942054	0.9727427597955578
[1, 1, 1, 2, 2, 4, 4]	2	0.004258943781942054	0.9770017035774998
[1, 1, 1, 2, 2, 4, 4]	2	0.004258943781942054	0.9812606473594419
[1, 1, 1, 2, 2, 4, 4]	2	0.004258943781942054	0.9855195911413839
[1, 1, 1, 2, 2, 4, 4]	2	0.004258943781942054	0.9897785349233259
[1, 1, 1, 2, 3, 3, 4, 4]	2	0.0017035775127768214	0.9914821124361027
[1, 1, 1, 2, 3, 3, 4, 4]	2	0.0017035775127768214	0.9931856899488796
[1, 1, 1, 2, 3, 3, 4, 4, 4]	2	0.0008517887563884107	0.9940374787052679
[1, 1, 1, 2, 3, 3, 4, 4, 4, 4]	2	0.0017035775127768214	0.9957410562180448
[1, 1, 1, 2, 3, 3, 4, 4, 4, 4]	2	0.0017035775127768214	0.9974446337308216
[1, 1, 2, 2, 3, 3, 4]	2	0.0008517887563884107	0.99829642248721
[1, 2, 2, 2, 3, 3, 4, 4, 4, 4]	2	0.0008517887563884107	0.9991482112435983
[1, 1, 1, 3, 4]	1	0.0008517887563884107	0.9999999999999867
