# Supplementary material for: Transcription factor specificity limits the number of DNA-binding motifs
Source: PLoS One. 2022 Jan 28;17(1):e0263307. doi: 10.1371/journal.pone.0263307 (PMC8797260; doi:10.1371/journal.pone.0263307)
Supplement: S1 File — (ZIP) [file pone.0263307.s009.zip › Supplementary File 1 Data used in figures/SupFig3/hg19_weight_matricesFAE_a4_D4.txt]

LinearMotif	N_Classes	Frequency	Acum_Frequency
[1, 1, 1, 1, 1, 1, 1, 1, 1, 1, 1, 1, 1, 2, 2, 2, 2, 2, 2, 3]	89478486	0.0008488964346349696	0.0008488964346349696
[1, 1, 1, 1, 1, 1, 1, 1, 1, 1, 1, 2, 2, 2, 2, 2, 3, 3, 3, 3, 3]	8837382	0.0008488964346349696	0.0016977928692699393
[1, 1, 1, 1, 1, 1, 1, 1, 1, 1, 1, 1, 1, 2, 2, 2]	8388608	0.0008488964346349696	0.002546689303904909
[1, 1, 1, 1, 1, 1, 1, 1, 1, 1, 1, 1, 2, 2, 2, 3, 3, 3, 3]	6628036	0.0008488964346349696	0.0033955857385398786
[1, 1, 1, 1, 1, 1, 1, 1, 1, 1, 1, 2, 2, 2, 2, 3, 3, 3, 3]	3314018	0.0008488964346349696	0.0042444821731748485
[1, 1, 1, 1, 1, 1, 1, 1, 1, 1, 2, 2, 2, 2, 2, 2, 3, 3, 3]	2485514	0.0008488964346349696	0.005093378607809818
[1, 1, 1, 1, 1, 1, 1, 1, 1, 1, 1, 1, 2, 3, 3, 3]	1242757	0.0008488964346349696	0.005942275042444788
[1, 1, 1, 1, 1, 1, 1, 1, 1, 2, 2, 2, 2, 2, 2, 3, 3, 3, 3, 3]	1104673	0.0008488964346349696	0.006791171477079757
[1, 1, 1, 1, 1, 1, 1, 1, 1, 1, 1, 1, 2, 3]	699051	0.0008488964346349696	0.007640067911714727
[1, 1, 1, 1, 1, 1, 1, 1, 1, 1, 1, 2, 2, 2, 3, 4, 4]	699051	0.0008488964346349696	0.008488964346349697
[1, 1, 1, 1, 1, 1, 1, 1, 1, 1, 1, 1, 3, 3, 3, 4, 4]	621379	0.0008488964346349696	0.009337860780984667
[1, 1, 1, 1, 1, 1, 1, 1, 1, 2, 2, 2, 2, 2, 2, 3, 3, 3, 4, 4, 4]	621379	0.0008488964346349696	0.010186757215619638
[1, 1, 1, 1, 1, 1, 1, 1, 1, 1, 1, 2, 2, 3]	349526	0.0008488964346349696	0.011035653650254608
[1, 1, 1, 1, 1, 1, 1, 1, 1, 2, 2, 2, 2, 2, 3, 3, 3, 4, 4]	310690	0.0008488964346349696	0.011884550084889579
[1, 1, 1, 1, 1, 1, 1, 1, 1, 1, 1, 1]	262144	0.0008488964346349696	0.012733446519524549
[1, 1, 1, 1, 1, 1, 1, 1, 1, 1, 1, 2, 2]	262144	0.0008488964346349696	0.01358234295415952
[1, 1, 1, 1, 1, 1, 1, 1, 1, 1, 2, 2, 2, 3, 3, 4, 4]	233017	0.0008488964346349696	0.01443123938879449
[1, 1, 1, 1, 1, 1, 1, 1, 1, 2, 2, 2, 2, 3, 3, 3, 3]	207127	0.0008488964346349696	0.01528013582342946
[1, 1, 1, 1, 1, 1, 1, 1, 1, 1, 1, 2]	131072	0.0008488964346349696	0.01612903225806443
[1, 1, 1, 1, 1, 1, 1, 1, 1, 2, 2, 2, 2, 2]	131072	0.0008488964346349696	0.016977928692699398
[1, 1, 1, 1, 1, 1, 1, 1, 1, 1, 2, 2, 3, 3, 4]	116509	0.0008488964346349696	0.017826825127334366
[1, 1, 1, 1, 1, 1, 1, 1, 2, 2, 2, 2, 2, 2, 3, 3, 4]	116509	0.0008488964346349696	0.018675721561969335
[1, 1, 1, 1, 1, 1, 1, 1, 1, 2, 2, 2, 2, 3]	87382	0.0008488964346349696	0.019524617996604304
[1, 1, 1, 1, 1, 1, 1, 1, 1, 2, 2, 2, 2, 3, 4]	87382	0.0008488964346349696	0.020373514431239272
[1, 1, 1, 1, 1, 1, 1, 1, 2, 2, 2, 2, 2, 2, 3, 4]	87382	0.0008488964346349696	0.02122241086587424
[1, 1, 1, 1, 1, 1, 2, 2, 2, 2, 2, 2, 2, 2, 3, 3, 3, 3, 3]	69043	0.0008488964346349696	0.02207130730050921
[1, 1, 1, 1, 1, 1, 1, 2, 2, 2, 2, 2, 2, 2, 3, 3, 4]	58255	0.0008488964346349696	0.02292020373514418
[1, 1, 1, 1, 1, 1, 1, 1, 1, 2, 2, 2, 3]	43691	0.0008488964346349696	0.023769100169779147
[1, 1, 1, 1, 1, 1, 1, 1, 2, 2, 2, 2, 2, 3, 4]	43691	0.0008488964346349696	0.024617996604414116
[1, 1, 1, 1, 1, 1, 1, 1, 2, 2, 2, 2, 3, 3, 3]	38837	0.0008488964346349696	0.025466893039049084
[1, 1, 1, 1, 1, 1, 1, 1, 2, 2, 2, 2, 3, 3, 3, 4]	38837	0.0008488964346349696	0.026315789473684053
[1, 1, 1, 1, 2, 2, 2, 2, 2, 2, 2, 2, 2, 3, 3, 3, 3, 3, 3, 3, 3, 3, 3, 4]	36368	0.0008488964346349696	0.02716468590831902
[1, 1, 1, 1, 1, 1, 1, 1, 1, 2, 2, 2]	32768	0.0008488964346349696	0.02801358234295399
[1, 1, 1, 1, 2, 2, 2, 2, 2, 2, 2, 2, 2, 2, 3, 3, 3, 3, 3, 3, 3, 4]	30686	0.0008488964346349696	0.02886247877758896
[1, 1, 1, 1, 1, 1, 1, 1, 1, 1, 3, 3]	29128	0.0008488964346349696	0.029711375212223928
[1, 1, 1, 1, 1, 1, 1, 1, 1, 1, 3, 3, 4, 4]	29128	0.0008488964346349696	0.030560271646858896
[1, 1, 1, 1, 1, 1, 1, 2, 2, 2, 2, 2, 2, 3, 3, 4, 4]	29128	0.0008488964346349696	0.03140916808149387
[1, 1, 2, 2, 2, 2, 2, 2, 2, 2, 2, 2, 2, 2, 3, 3, 3, 3, 3, 3, 3, 3, 3, 4]	27276	0.0008488964346349696	0.03225806451612884
[1, 1, 1, 1, 1, 1, 1, 1, 2, 2, 2, 3, 3, 3, 3]	25891	0.0008488964346349696	0.033106960950763806
[1, 2, 2, 2, 2, 2, 2, 2, 2, 2, 2, 3, 3, 3, 3, 3, 3, 3, 3, 3, 3, 3, 3, 3, 3, 3, 3, 4, 4, 4]	25543	0.0008488964346349696	0.033955857385398774
[1, 1, 1, 1, 1, 1, 2, 2, 2, 2, 2, 2, 3, 3, 3, 3, 3, 3]	23015	0.0008488964346349696	0.03480475382003374
[1, 1, 1, 1, 1, 1, 1, 1, 1, 2, 2, 3, 4]	21846	0.0008488964346349696	0.03565365025466871
[1, 1, 1, 1, 1, 1, 1, 1, 2, 2, 2, 2, 3, 4]	21846	0.0016977928692699393	0.03735144312393865
[1, 1, 1, 1, 1, 1, 1, 1, 2, 2, 2, 2, 3, 4]	21846	0.0016977928692699393	0.039049235993208586
[1, 1, 1, 1, 1, 1, 1, 2, 2, 2, 2, 2, 2, 3]	21846	0.0008488964346349696	0.039898132427843555
[1, 1, 1, 1, 1, 1, 1, 2, 2, 2, 2, 2, 2, 3, 4, 4]	21846	0.0008488964346349696	0.040747028862478524
[1, 1, 1, 1, 1, 1, 1, 2, 2, 2, 2, 2, 3, 3, 3]	19419	0.0008488964346349696	0.04159592529711349
[1, 1, 1, 1, 1, 1, 2, 2, 2, 2, 2, 2, 3, 3, 3, 3, 3, 4, 4, 4]	17261	0.0008488964346349696	0.04244482173174846
[1, 1, 1, 1, 2, 2, 2, 2, 2, 2, 2, 2, 2, 2, 3, 3, 3, 3, 3, 4, 4, 4]	17261	0.0008488964346349696	0.04329371816638343
[1, 1, 1, 1, 1, 1, 2, 2, 2, 2, 2, 2, 2, 2]	16384	0.0008488964346349696	0.0441426146010184
[1, 1, 1, 2, 2, 2, 2, 2, 2, 2, 2, 2, 2, 2, 3, 3, 3, 3, 3, 3, 3, 4]	15343	0.0008488964346349696	0.04499151103565337
[1, 1, 1, 1, 1, 1, 1, 1, 2, 2, 2, 3, 3]	14564	0.0008488964346349696	0.045840407470288336
[1, 1, 1, 1, 1, 1, 1, 1, 2, 2, 3, 3, 3, 3, 4, 4, 4]	12946	0.0016977928692699393	0.04753820033955827
[1, 1, 1, 1, 1, 1, 1, 1, 2, 2, 3, 3, 3, 3, 4, 4, 4]	12946	0.0016977928692699393	0.04923599320882821
[1, 1, 1, 2, 2, 2, 2, 2, 2, 2, 2, 2, 2, 2, 2, 3, 3, 3, 3, 4]	12946	0.0008488964346349696	0.05008488964346318
[1, 1, 1, 1, 2, 2, 2, 2, 2, 3, 3, 3, 3, 3, 3, 3, 3, 3, 3, 3, 3, 3, 3, 3, 3, 4, 4, 4, 4]	12772	0.0008488964346349696	0.05093378607809815
[1, 1, 1, 1, 1, 1, 2, 2, 2, 2, 2, 3, 3, 3, 3, 3, 3, 4, 4]	11508	0.0008488964346349696	0.051782682512733116
[1, 1, 1, 1, 1, 1, 1, 1, 2, 2, 3, 3, 3, 4, 4]	9710	0.0008488964346349696	0.052631578947368085
[1, 1, 1, 1, 1, 1, 1, 2, 2, 2, 2, 3, 3, 3]	9710	0.0008488964346349696	0.053480475382003054
[1, 1, 1, 1, 1, 1, 1, 1, 2, 2, 2]	8192	0.0008488964346349696	0.05432937181663802
[1, 1, 1, 1, 1, 1, 1, 1, 2, 2, 2, 4, 4, 4, 4]	8192	0.0008488964346349696	0.05517826825127299
[1, 1, 1, 1, 1, 1, 1, 2, 2, 2, 2, 2]	8192	0.0008488964346349696	0.05602716468590796
[1, 1, 1, 1, 1, 1, 2, 2, 2, 2, 2, 2, 2]	8192	0.0008488964346349696	0.05687606112054293
[1, 1, 1, 1, 1, 1, 1, 2, 2, 3, 3, 3, 3, 3, 3, 3, 4, 4, 4, 4]	7672	0.0008488964346349696	0.0577249575551779
[1, 1, 1, 1, 2, 2, 2, 2, 2, 2, 2, 2, 3, 3, 3, 3, 3, 3, 3]	7672	0.0008488964346349696	0.058573853989812866
[1, 1, 1, 1, 1, 1, 1, 1, 2, 2, 3, 3]	7282	0.0033955857385398786	0.06196943972835275
[1, 1, 1, 1, 1, 1, 1, 1, 2, 2, 3, 3]	7282	0.0033955857385398786	0.06536502546689263
[1, 1, 1, 1, 1, 1, 1, 1, 2, 2, 3, 3]	7282	0.0033955857385398786	0.0687606112054325
[1, 1, 1, 1, 1, 1, 1, 1, 2, 2, 3, 3]	7282	0.0033955857385398786	0.07215619694397238
[1, 1, 1, 1, 1, 1, 1, 1, 2, 2, 3, 3, 4]	7282	0.0016977928692699393	0.07385398981324232
[1, 1, 1, 1, 1, 1, 1, 1, 2, 2, 3, 3, 4]	7282	0.0016977928692699393	0.07555178268251225
[1, 1, 1, 1, 1, 1, 1, 2, 2, 2, 2, 3, 3]	7282	0.0008488964346349696	0.07640067911714722
[1, 1, 1, 1, 1, 2, 2, 2, 2, 2, 2, 2, 2, 3, 3, 4, 4, 4]	7282	0.0008488964346349696	0.07724957555178219
[1, 1, 1, 1, 1, 1, 1, 2, 2, 2, 3, 3, 3, 3, 4, 4, 4, 4]	6473	0.0008488964346349696	0.07809847198641716
[1, 1, 1, 1, 1, 1, 1, 1, 2, 2, 3]	5462	0.0008488964346349696	0.07894736842105213
[1, 1, 1, 1, 1, 1, 1, 1, 2, 2, 3, 4]	5462	0.0008488964346349696	0.0797962648556871
[1, 1, 1, 1, 1, 2, 2, 2, 2, 2, 2, 2, 2, 3]	5462	0.0008488964346349696	0.08064516129032206
[1, 1, 1, 1, 1, 1, 1, 1, 2, 3, 3, 3]	4855	0.0008488964346349696	0.08149405772495703
[1, 1, 1, 1, 1, 1, 2, 2, 2, 2, 2, 3, 3, 3, 4]	4855	0.0008488964346349696	0.082342954159592
[1, 1, 1, 1, 1, 1, 2, 2, 2, 2, 2, 3, 3, 3, 4, 4, 4, 4, 4]	4855	0.0008488964346349696	0.08319185059422697
[1, 1, 1, 1, 1, 2, 2, 2, 2, 2, 2, 2, 3, 3, 3]	4855	0.0008488964346349696	0.08404074702886194
[1, 1, 1, 1, 1, 2, 2, 2, 2, 2, 2, 2, 3, 3, 3, 4, 4, 4]	4855	0.0008488964346349696	0.08488964346349691
[1, 1, 1, 1, 1, 2, 2, 2, 2, 2, 2, 3, 3, 3, 3, 3, 4, 4]	4316	0.0008488964346349696	0.08573853989813188
[1, 1, 1, 1, 1, 1, 1, 1, 2, 2, 4, 4, 4, 4]	4096	0.0008488964346349696	0.08658743633276685
[1, 1, 1, 1, 1, 1, 1, 2, 2, 2, 2, 4, 4, 4, 4]	4096	0.0008488964346349696	0.08743633276740181
[1, 1, 1, 1, 2, 2, 2, 2, 2, 2, 2, 2, 2, 2, 4]	4096	0.0008488964346349696	0.08828522920203678
[1, 1, 1, 1, 1, 1, 1, 2, 2, 2, 3, 3, 4, 4]	3641	0.0008488964346349696	0.08913412563667175
[1, 1, 2, 2, 2, 2, 2, 2, 2, 3, 3, 3, 3, 3, 3, 3, 3, 3, 3, 3, 3, 3, 3, 4]	3592	0.0008488964346349696	0.08998302207130672
[1, 1, 1, 1, 1, 2, 2, 2, 2, 3, 3, 3, 3, 3, 3, 3, 3, 3, 4, 4, 4, 4, 4, 4, 4, 4, 4]	3410	0.0008488964346349696	0.09083191850594169
[1, 1, 1, 1, 1, 1, 1, 1, 3, 3, 3, 3]	3237	0.0008488964346349696	0.09168081494057666
[1, 1, 1, 1, 2, 2, 2, 2, 2, 2, 2, 2, 3, 3, 3, 3]	3237	0.0008488964346349696	0.09252971137521163
[1, 1, 1, 1, 1, 1, 2, 2, 2, 3, 3, 3, 3, 3, 3, 4, 4]	2877	0.0008488964346349696	0.0933786078098466
[1, 1, 1, 1, 1, 1, 2, 2, 2, 3, 3, 3, 3, 3, 3, 4, 4, 4, 4, 4, 4, 4, 4]	2877	0.0008488964346349696	0.09422750424448156
[1, 1, 1, 1, 1, 1, 1, 2, 2, 2, 3, 4, 4]	2731	0.0008488964346349696	0.09507640067911653
[1, 1, 1, 1, 1, 1, 1, 2, 2, 2, 3, 4, 4, 4]	2731	0.0008488964346349696	0.0959252971137515
[1, 1, 1, 1, 1, 1, 2, 2, 2, 2, 3, 3, 3, 4]	2428	0.0016977928692699393	0.09762308998302144
[1, 1, 1, 1, 1, 1, 2, 2, 2, 2, 3, 3, 3, 4]	2428	0.0016977928692699393	0.09932088285229138
[1, 1, 1, 1, 1, 1, 2, 2, 2, 2, 3, 3, 3, 4, 4]	2428	0.0008488964346349696	0.10016977928692634
[1, 1, 1, 1, 2, 2, 2, 2, 2, 2, 2, 2, 3, 3, 3]	2428	0.0008488964346349696	0.10101867572156131
[1, 1, 1, 1, 1, 1, 1, 2, 3, 3, 3, 3, 3, 4, 4, 4]	2158	0.0016977928692699393	0.10271646859083125
[1, 1, 1, 1, 1, 1, 1, 2, 3, 3, 3, 3, 3, 4, 4, 4]	2158	0.0016977928692699393	0.10441426146010119
[1, 1, 1, 1, 1, 1, 2, 2, 2, 3, 3, 3, 3, 3, 4, 4]	2158	0.0008488964346349696	0.10526315789473616
[1, 1, 1, 1, 1, 1, 2, 2, 2, 3, 3, 3, 3, 3, 4, 4, 4]	2158	0.0016977928692699393	0.1069609507640061
[1, 1, 1, 1, 1, 1, 2, 2, 2, 3, 3, 3, 3, 3, 4, 4, 4]	2158	0.0016977928692699393	0.10865874363327603
[1, 1, 1, 1, 1, 2, 2, 2, 2, 2, 3, 3, 3, 3, 3]	2158	0.0008488964346349696	0.109507640067911
[1, 1, 2, 2, 2, 2, 2, 2, 2, 2, 2, 2, 3, 3, 3, 3, 3, 4, 4, 4, 4]	2158	0.0008488964346349696	0.11035653650254597
[1, 1, 1, 1, 1, 1, 1, 1, 2]	2048	0.0008488964346349696	0.11120543293718094
[1, 1, 1, 1, 1, 1, 1, 2, 2, 2]	2048	0.002546689303904909	0.11375212224108584
[1, 1, 1, 1, 1, 1, 1, 2, 2, 2]	2048	0.002546689303904909	0.11629881154499075
[1, 1, 1, 1, 1, 1, 1, 2, 2, 2]	2048	0.002546689303904909	0.11884550084889565
[1, 1, 1, 1, 1, 1, 2, 2, 2, 2, 2]	2048	0.0008488964346349696	0.11969439728353062
[1, 1, 1, 1, 1, 1, 2, 2, 2, 2, 2, 4, 4]	2048	0.0008488964346349696	0.12054329371816559
[1, 1, 1, 1, 1, 2, 2, 2, 2, 2, 2, 2]	2048	0.002546689303904909	0.1230899830220705
[1, 1, 1, 1, 1, 2, 2, 2, 2, 2, 2, 2]	2048	0.002546689303904909	0.12563667232597542
[1, 1, 1, 1, 1, 2, 2, 2, 2, 2, 2, 2]	2048	0.002546689303904909	0.12818336162988034
[1, 1, 1, 1, 1, 1, 2, 2, 2, 2, 3, 3, 4]	1821	0.0008488964346349696	0.12903225806451532
[1, 1, 1, 1, 1, 1, 2, 2, 2, 2, 3, 3, 4, 4]	1821	0.0008488964346349696	0.1298811544991503
[1, 1, 1, 1, 1, 2, 2, 2, 2, 2, 2, 3, 3]	1821	0.0016977928692699393	0.13157894736842024
[1, 1, 1, 1, 1, 2, 2, 2, 2, 2, 2, 3, 3]	1821	0.0016977928692699393	0.13327674023769018
[1, 1, 1, 1, 2, 2, 2, 2, 2, 2, 2, 2, 3, 3, 4, 4, 4, 4]	1821	0.0008488964346349696	0.13412563667232516
[1, 1, 1, 2, 2, 2, 2, 2, 2, 2, 3, 3, 3, 3, 3, 3, 3, 3, 3, 4, 4]	1705	0.0008488964346349696	0.13497453310696014
[1, 1, 2, 2, 2, 2, 2, 2, 2, 2, 3, 3, 3, 3, 3, 3, 3, 3, 3, 4]	1705	0.0008488964346349696	0.13582342954159513
[2, 2, 2, 2, 2, 2, 2, 2, 2, 2, 3, 3, 3, 3, 3, 3, 3, 3, 3, 4]	1705	0.0008488964346349696	0.1366723259762301
[1, 1, 1, 1, 1, 1, 1, 2, 3, 3, 3, 3]	1619	0.0008488964346349696	0.1375212224108651
[1, 1, 1, 1, 1, 1, 2, 2, 2, 3, 3, 3, 3]	1619	0.0008488964346349696	0.13837011884550007
[1, 1, 1, 1, 1, 2, 2, 2, 2, 2, 3, 3, 3, 3, 4]	1619	0.0008488964346349696	0.13921901528013506
[1, 1, 1, 1, 2, 2, 2, 2, 2, 2, 2, 3, 3, 3, 3, 4]	1619	0.0008488964346349696	0.14006791171477004
[1, 2, 2, 2, 2, 2, 2, 3, 3, 3, 3, 3, 3, 3, 3, 3, 3, 3, 3, 3, 3, 3, 3, 4, 4, 4, 4, 4, 4, 4]	1597	0.0008488964346349696	0.14091680814940502
[1, 1, 1, 1, 1, 1, 1, 2, 2, 3]	1366	0.0008488964346349696	0.14176570458404
[1, 1, 1, 1, 1, 1, 1, 2, 2, 3, 4]	1366	0.0016977928692699393	0.14346349745330994
[1, 1, 1, 1, 1, 1, 1, 2, 2, 3, 4]	1366	0.0016977928692699393	0.14516129032257988
[1, 1, 1, 1, 1, 1, 1, 2, 2, 3, 4, 4]	1366	0.0008488964346349696	0.14601018675721486
[1, 1, 1, 1, 1, 1, 2, 2, 2, 2, 3]	1366	0.0008488964346349696	0.14685908319184984
[1, 1, 1, 1, 1, 1, 2, 2, 2, 2, 3, 4]	1366	0.0008488964346349696	0.14770797962648483
[1, 1, 1, 1, 1, 2, 2, 2, 2, 2, 2, 3]	1366	0.0008488964346349696	0.1485568760611198
[1, 1, 1, 1, 1, 2, 2, 2, 2, 2, 2, 3, 4]	1366	0.0008488964346349696	0.1494057724957548
[1, 1, 1, 1, 2, 2, 2, 2, 2, 3, 3, 3, 3, 3, 3, 3, 3]	1279	0.0008488964346349696	0.15025466893038977
[1, 1, 1, 1, 1, 1, 2, 2, 2, 3, 3, 3]	1214	0.0008488964346349696	0.15110356536502476
[1, 1, 1, 1, 1, 1, 2, 2, 2, 3, 3, 3, 4]	1214	0.0008488964346349696	0.15195246179965974
[1, 1, 1, 1, 1, 1, 2, 2, 2, 3, 3, 3, 4, 4]	1214	0.0008488964346349696	0.15280135823429472
[1, 1, 1, 1, 1, 2, 2, 2, 2, 2, 3, 3, 3]	1214	0.0016977928692699393	0.15449915110356466
[1, 1, 1, 1, 1, 2, 2, 2, 2, 2, 3, 3, 3]	1214	0.0016977928692699393	0.1561969439728346
[1, 1, 1, 1, 1, 2, 2, 2, 2, 2, 3, 3, 3, 4]	1214	0.0016977928692699393	0.15789473684210453
[1, 1, 1, 1, 1, 2, 2, 2, 2, 2, 3, 3, 3, 4]	1214	0.0016977928692699393	0.15959252971137447
[1, 1, 1, 2, 2, 2, 2, 2, 2, 3, 3, 3, 3, 3, 3, 3, 3, 3, 3, 4]	1137	0.0008488964346349696	0.16044142614600945
[1, 1, 1, 1, 1, 1, 2, 2, 3, 3, 3, 3, 3, 4, 4, 4, 4]	1079	0.0008488964346349696	0.16129032258064444
[1, 1, 1, 1, 1, 2, 2, 2, 2, 3, 3, 3, 3, 3, 4, 4, 4]	1079	0.0008488964346349696	0.16213921901527942
[1, 1, 1, 1, 2, 2, 2, 2, 2, 2, 3, 3, 3, 3, 3, 4, 4, 4, 4, 4]	1079	0.0008488964346349696	0.1629881154499144
[1, 1, 1, 1, 1, 1, 1, 2, 2]	1024	0.0008488964346349696	0.16383701188454938
[1, 1, 1, 1, 1, 1, 1, 2, 2, 4, 4, 4, 4, 4, 4, 4]	1024	0.0008488964346349696	0.16468590831918437
[1, 1, 1, 1, 1, 1, 2, 2, 2, 2]	1024	0.0016977928692699393	0.1663837011884543
[1, 1, 1, 1, 1, 1, 2, 2, 2, 2]	1024	0.0016977928692699393	0.16808149405772424
[1, 1, 1, 1, 1, 1, 2, 2, 2, 2, 4]	1024	0.0008488964346349696	0.16893039049235922
[1, 1, 1, 1, 1, 1, 2, 2, 2, 2, 4, 4]	1024	0.0008488964346349696	0.1697792869269942
[1, 1, 1, 1, 2, 2, 2, 2, 2, 2, 2, 2]	1024	0.0008488964346349696	0.1706281833616292
[1, 1, 1, 1, 1, 2, 2, 2, 3, 3, 3, 3, 3, 3, 3, 4, 4]	959	0.0008488964346349696	0.17147707979626417
[1, 1, 1, 1, 1, 1, 1, 2, 3, 3]	911	0.0008488964346349696	0.17232597623089915
[1, 1, 1, 1, 1, 1, 1, 2, 3, 3, 4]	911	0.0008488964346349696	0.17317487266553414
[1, 1, 1, 1, 1, 1, 1, 2, 3, 3, 4, 4, 4, 4, 4, 4, 4]	911	0.0008488964346349696	0.17402376910016912
[1, 1, 1, 1, 1, 1, 2, 2, 2, 3, 3]	911	0.0016977928692699393	0.17572156196943906
[1, 1, 1, 1, 1, 1, 2, 2, 2, 3, 3]	911	0.0016977928692699393	0.177419354838709
[1, 1, 1, 1, 1, 1, 2, 2, 2, 3, 3, 4]	911	0.0016977928692699393	0.17911714770797893
[1, 1, 1, 1, 1, 1, 2, 2, 2, 3, 3, 4]	911	0.0016977928692699393	0.18081494057724887
[1, 1, 1, 1, 1, 1, 2, 2, 2, 3, 3, 4, 4, 4, 4, 4, 4]	911	0.0008488964346349696	0.18166383701188385
[1, 1, 1, 1, 1, 2, 2, 2, 2, 2, 3, 3, 4]	911	0.0008488964346349696	0.18251273344651883
[1, 1, 1, 1, 1, 2, 2, 2, 2, 2, 3, 3, 4, 4, 4, 4]	911	0.0008488964346349696	0.18336162988115381
[1, 1, 1, 1, 1, 1, 2, 2, 3, 3, 3, 3]	810	0.0008488964346349696	0.1842105263157888
[1, 1, 1, 1, 1, 1, 2, 2, 3, 3, 3, 3, 4, 4, 4]	810	0.0008488964346349696	0.18505942275042378
[1, 1, 1, 1, 1, 1, 2, 2, 3, 3, 3, 3, 4, 4, 4, 4]	810	0.0008488964346349696	0.18590831918505876
[1, 1, 1, 1, 1, 1, 2, 2, 3, 3, 3, 3, 4, 4, 4, 4, 4]	810	0.0042444821731748485	0.19015280135823362
[1, 1, 1, 1, 1, 1, 2, 2, 3, 3, 3, 3, 4, 4, 4, 4, 4]	810	0.0042444821731748485	0.19439728353140848
[1, 1, 1, 1, 1, 1, 2, 2, 3, 3, 3, 3, 4, 4, 4, 4, 4]	810	0.0042444821731748485	0.19864176570458333
[1, 1, 1, 1, 1, 1, 2, 2, 3, 3, 3, 3, 4, 4, 4, 4, 4]	810	0.0042444821731748485	0.2028862478777582
[1, 1, 1, 1, 1, 1, 2, 2, 3, 3, 3, 3, 4, 4, 4, 4, 4]	810	0.0042444821731748485	0.20713073005093305
[1, 1, 1, 1, 2, 2, 2, 2, 2, 2, 3, 3, 3, 3]	810	0.0016977928692699393	0.20882852292020299
[1, 1, 1, 1, 2, 2, 2, 2, 2, 2, 3, 3, 3, 3]	810	0.0016977928692699393	0.21052631578947292
[1, 1, 1, 1, 1, 1, 2, 3, 3, 3, 3, 3, 3, 4]	720	0.0008488964346349696	0.2113752122241079
[1, 1, 1, 1, 1, 1, 1, 2, 3]	683	0.0016977928692699393	0.21307300509337784
[1, 1, 1, 1, 1, 1, 1, 2, 3]	683	0.0016977928692699393	0.21477079796264778
[1, 1, 1, 1, 1, 1, 1, 2, 3, 4]	683	0.0008488964346349696	0.21561969439728276
[1, 1, 1, 1, 1, 1, 1, 2, 3, 4, 4, 4]	683	0.0008488964346349696	0.21646859083191775
[1, 1, 1, 1, 1, 1, 2, 2, 2, 3]	683	0.0033955857385398786	0.21986417657045762
[1, 1, 1, 1, 1, 1, 2, 2, 2, 3]	683	0.0033955857385398786	0.2232597623089975
[1, 1, 1, 1, 1, 1, 2, 2, 2, 3]	683	0.0033955857385398786	0.22665534804753737
[1, 1, 1, 1, 1, 1, 2, 2, 2, 3]	683	0.0033955857385398786	0.23005093378607724
[1, 1, 1, 1, 1, 2, 2, 2, 2, 2, 3]	683	0.0016977928692699393	0.23174872665534718
[1, 1, 1, 1, 1, 2, 2, 2, 2, 2, 3]	683	0.0016977928692699393	0.23344651952461712
[1, 1, 1, 1, 1, 2, 2, 2, 2, 2, 3, 4]	683	0.0008488964346349696	0.2342954159592521
[1, 1, 1, 1, 2, 2, 2, 2, 3, 3, 3, 3, 3, 3, 3, 3, 4]	640	0.0008488964346349696	0.23514431239388708
[1, 1, 1, 1, 2, 2, 2, 2, 3, 3, 3, 3, 3, 3, 3, 3, 4, 4, 4, 4, 4]	640	0.0008488964346349696	0.23599320882852207
[1, 1, 1, 2, 2, 2, 2, 2, 2, 3, 3, 3, 3, 3, 3, 3, 3, 4, 4]	640	0.0008488964346349696	0.23684210526315705
[1, 1, 2, 2, 2, 2, 2, 2, 2, 3, 3, 3, 3, 3, 3, 3, 3]	640	0.0008488964346349696	0.23769100169779203
[1, 1, 1, 1, 1, 1, 2, 2, 3, 3, 3]	607	0.0008488964346349696	0.23853989813242701
[1, 1, 1, 1, 1, 1, 2, 2, 3, 3, 3, 4]	607	0.002546689303904909	0.24108658743633193
[1, 1, 1, 1, 1, 1, 2, 2, 3, 3, 3, 4]	607	0.002546689303904909	0.24363327674023685
[1, 1, 1, 1, 1, 1, 2, 2, 3, 3, 3, 4]	607	0.002546689303904909	0.24617996604414177
[1, 1, 1, 1, 1, 1, 2, 2, 3, 3, 3, 4, 4, 4, 4, 4, 4]	607	0.0016977928692699393	0.2478777589134117
[1, 1, 1, 1, 1, 1, 2, 2, 3, 3, 3, 4, 4, 4, 4, 4, 4]	607	0.0016977928692699393	0.24957555178268165
[1, 1, 1, 1, 1, 2, 2, 2, 2, 3, 3, 3]	607	0.0016977928692699393	0.2512733446519516
[1, 1, 1, 1, 1, 2, 2, 2, 2, 3, 3, 3]	607	0.0016977928692699393	0.2529711375212216
[1, 1, 1, 1, 1, 2, 2, 2, 2, 3, 3, 3, 4, 4, 4, 4]	607	0.0008488964346349696	0.25382003395585656
[1, 1, 1, 1, 2, 2, 2, 2, 2, 3, 3, 3, 3, 3, 4, 4, 4]	540	0.0008488964346349696	0.25466893039049154
[1, 1, 1, 2, 2, 2, 2, 2, 2, 2, 3, 3, 3, 3, 3, 4, 4]	540	0.0008488964346349696	0.2555178268251265
[1, 1, 1, 1, 1, 1, 1, 2]	512	0.0008488964346349696	0.2563667232597615
[1, 1, 1, 1, 1, 1, 1, 2, 4, 4]	512	0.0008488964346349696	0.2572156196943965
[1, 1, 1, 1, 1, 2, 2, 2, 2, 2]	512	0.0008488964346349696	0.2580645161290315
[1, 1, 1, 1, 2, 2, 2, 2, 2, 2, 2]	512	0.0008488964346349696	0.25891341256366646
[1, 1, 1, 1, 2, 2, 2, 2, 3, 3, 3, 3, 3, 3, 3, 4, 4]	480	0.0008488964346349696	0.25976230899830144
[1, 1, 1, 2, 2, 2, 2, 2, 2, 3, 3, 3, 3, 3, 3, 3, 4, 4, 4, 4]	480	0.0008488964346349696	0.2606112054329364
[1, 1, 1, 1, 1, 1, 1, 3, 3, 4, 4, 4, 4, 4, 4]	456	0.0008488964346349696	0.2614601018675714
[1, 1, 1, 1, 1, 1, 1, 3, 3, 4, 4, 4, 4, 4, 4, 4, 4]	456	0.0008488964346349696	0.2623089983022064
[1, 1, 1, 1, 1, 1, 2, 2, 3, 3]	456	0.0042444821731748485	0.26655348047538124
[1, 1, 1, 1, 1, 1, 2, 2, 3, 3]	456	0.0042444821731748485	0.2707979626485561
[1, 1, 1, 1, 1, 1, 2, 2, 3, 3]	456	0.0042444821731748485	0.27504244482173096
[1, 1, 1, 1, 1, 1, 2, 2, 3, 3]	456	0.0042444821731748485	0.2792869269949058
[1, 1, 1, 1, 1, 1, 2, 2, 3, 3]	456	0.0042444821731748485	0.2835314091680807
[1, 1, 1, 1, 1, 1, 2, 2, 3, 3, 4, 4, 4, 4]	456	0.0008488964346349696	0.28438030560271566
[1, 1, 1, 1, 1, 1, 2, 2, 3, 3, 4, 4, 4, 4, 4, 4]	456	0.0008488964346349696	0.28522920203735064
[1, 1, 1, 1, 1, 1, 2, 2, 3, 3, 4, 4, 4, 4, 4, 4, 4]	456	0.0033955857385398786	0.2886247877758905
[1, 1, 1, 1, 1, 1, 2, 2, 3, 3, 4, 4, 4, 4, 4, 4, 4]	456	0.0033955857385398786	0.2920203735144304
[1, 1, 1, 1, 1, 1, 2, 2, 3, 3, 4, 4, 4, 4, 4, 4, 4]	456	0.0033955857385398786	0.29541595925297026
[1, 1, 1, 1, 1, 1, 2, 2, 3, 3, 4, 4, 4, 4, 4, 4, 4]	456	0.0033955857385398786	0.29881154499151014
[1, 1, 1, 1, 1, 2, 2, 2, 2, 3, 3]	456	0.0033955857385398786	0.30220713073005
[1, 1, 1, 1, 1, 2, 2, 2, 2, 3, 3]	456	0.0033955857385398786	0.3056027164685899
[1, 1, 1, 1, 1, 2, 2, 2, 2, 3, 3]	456	0.0033955857385398786	0.30899830220712976
[1, 1, 1, 1, 1, 2, 2, 2, 2, 3, 3]	456	0.0033955857385398786	0.31239388794566963
[1, 1, 1, 1, 1, 2, 2, 2, 2, 3, 3, 4]	456	0.0016977928692699393	0.3140916808149396
[1, 1, 1, 1, 1, 2, 2, 2, 2, 3, 3, 4]	456	0.0016977928692699393	0.31578947368420957
[1, 1, 1, 1, 2, 2, 2, 2, 2, 2, 3, 3]	456	0.0008488964346349696	0.31663837011884455
[1, 1, 1, 1, 2, 2, 2, 2, 2, 2, 3, 3, 4, 4, 4]	456	0.0008488964346349696	0.31748726655347953
[1, 2, 2, 2, 2, 2, 2, 2, 2, 2, 2, 3, 3, 4]	456	0.0008488964346349696	0.3183361629881145
[1, 2, 2, 2, 2, 2, 2, 2, 3, 3, 3, 3, 3, 3, 3, 3, 3, 4, 4]	427	0.0008488964346349696	0.3191850594227495
[1, 1, 1, 1, 1, 1, 2, 3, 3, 3, 3]	405	0.0016977928692699393	0.32088285229201946
[1, 1, 1, 1, 1, 1, 2, 3, 3, 3, 3]	405	0.0016977928692699393	0.3225806451612894
[1, 1, 1, 1, 1, 1, 2, 3, 3, 3, 3, 4, 4, 4]	405	0.0016977928692699393	0.3242784380305594
[1, 1, 1, 1, 1, 1, 2, 3, 3, 3, 3, 4, 4, 4]	405	0.0016977928692699393	0.32597623089982936
[1, 1, 1, 1, 1, 2, 2, 2, 3, 3, 3, 3, 4, 4]	405	0.0008488964346349696	0.32682512733446434
[1, 1, 1, 1, 1, 2, 2, 2, 3, 3, 3, 3, 4, 4, 4, 4, 4]	405	0.0008488964346349696	0.3276740237690993
[1, 1, 1, 2, 2, 2, 2, 2, 2, 2, 3, 3, 3, 3, 4]	405	0.0008488964346349696	0.3285229202037343
[1, 1, 1, 2, 2, 2, 2, 2, 2, 2, 3, 3, 3, 3, 4, 4]	405	0.0008488964346349696	0.3293718166383693
[1, 1, 2, 2, 2, 2, 2, 2, 2, 2, 3, 3, 3, 3]	405	0.0008488964346349696	0.33022071307300427
[1, 1, 1, 1, 1, 1, 3, 3, 3, 3, 3, 3, 4, 4, 4, 4, 4]	360	0.0016977928692699393	0.33191850594227423
[1, 1, 1, 1, 1, 1, 3, 3, 3, 3, 3, 3, 4, 4, 4, 4, 4]	360	0.0016977928692699393	0.3336162988115442
[1, 1, 1, 1, 1, 2, 2, 3, 3, 3, 3, 3, 3]	360	0.0008488964346349696	0.3344651952461792
[1, 1, 1, 1, 1, 2, 2, 3, 3, 3, 3, 3, 3, 4, 4]	360	0.0008488964346349696	0.33531409168081416
[1, 1, 1, 1, 1, 2, 2, 3, 3, 3, 3, 3, 3, 4, 4, 4, 4]	360	0.0008488964346349696	0.33616298811544915
[1, 1, 1, 1, 2, 2, 2, 2, 3, 3, 3, 3, 3, 3]	360	0.0008488964346349696	0.33701188455008413
[1, 1, 1, 1, 1, 1, 1, 3]	342	0.0008488964346349696	0.3378607809847191
[1, 1, 1, 1, 1, 1, 1, 3, 4, 4, 4, 4]	342	0.0008488964346349696	0.3387096774193541
[1, 1, 1, 1, 1, 1, 1, 3, 4, 4, 4, 4, 4, 4, 4, 4, 4]	342	0.0008488964346349696	0.3395585738539891
[1, 1, 1, 1, 1, 1, 2, 2, 3, 4, 4]	342	0.0008488964346349696	0.34040747028862406
[1, 1, 1, 1, 1, 1, 2, 2, 3, 4, 4, 4, 4, 4, 4, 4]	342	0.0016977928692699393	0.342105263157894
[1, 1, 1, 1, 1, 1, 2, 2, 3, 4, 4, 4, 4, 4, 4, 4]	342	0.0016977928692699393	0.343803056027164
[1, 1, 1, 1, 1, 1, 2, 2, 3, 4, 4, 4, 4, 4, 4, 4, 4]	342	0.0008488964346349696	0.34465195246179897
[1, 1, 1, 1, 1, 2, 2, 2, 2, 3]	342	0.0008488964346349696	0.34550084889643395
[1, 1, 1, 1, 1, 2, 2, 2, 2, 3, 4]	342	0.0016977928692699393	0.3471986417657039
[1, 1, 1, 1, 1, 2, 2, 2, 2, 3, 4]	342	0.0016977928692699393	0.3488964346349739
[1, 1, 1, 1, 1, 2, 2, 2, 2, 3, 4, 4, 4, 4, 4, 4]	342	0.0008488964346349696	0.34974533106960887
[1, 1, 1, 2, 2, 2, 2, 2, 2, 2, 2, 3]	342	0.0008488964346349696	0.35059422750424385
[1, 1, 1, 1, 1, 1, 2, 3, 3, 3]	304	0.0016977928692699393	0.3522920203735138
[1, 1, 1, 1, 1, 1, 2, 3, 3, 3]	304	0.0016977928692699393	0.3539898132427838
[1, 1, 1, 1, 1, 1, 2, 3, 3, 3, 4]	304	0.0008488964346349696	0.35483870967741876
[1, 1, 1, 1, 1, 1, 2, 3, 3, 3, 4, 4]	304	0.0008488964346349696	0.35568760611205374
[1, 1, 1, 1, 1, 1, 2, 3, 3, 3, 4, 4, 4, 4, 4, 4]	304	0.0008488964346349696	0.3565365025466887
[1, 1, 1, 1, 1, 2, 2, 2, 3, 3, 3]	304	0.0008488964346349696	0.3573853989813237
[1, 1, 1, 1, 1, 2, 2, 2, 3, 3, 3, 4, 4]	304	0.0008488964346349696	0.3582342954159587
[1, 1, 1, 1, 1, 2, 2, 2, 3, 3, 3, 4, 4, 4, 4, 4]	304	0.0016977928692699393	0.35993208828522866
[1, 1, 1, 1, 1, 2, 2, 2, 3, 3, 3, 4, 4, 4, 4, 4]	304	0.0016977928692699393	0.3616298811544986
[1, 1, 1, 1, 2, 2, 2, 2, 2, 3, 3, 3]	304	0.0008488964346349696	0.3624787775891336
[1, 1, 1, 1, 2, 2, 2, 2, 2, 3, 3, 3, 4]	304	0.0008488964346349696	0.3633276740237686
[1, 1, 1, 1, 2, 2, 2, 2, 2, 3, 3, 3, 4, 4]	304	0.0008488964346349696	0.36417657045840357
[1, 1, 1, 2, 2, 2, 2, 2, 2, 2, 3, 3, 3, 4]	304	0.0008488964346349696	0.36502546689303855
[1, 1, 1, 2, 2, 2, 2, 2, 2, 2, 3, 3, 3, 4, 4]	304	0.0016977928692699393	0.3667232597623085
[1, 1, 1, 2, 2, 2, 2, 2, 2, 2, 3, 3, 3, 4, 4]	304	0.0016977928692699393	0.3684210526315785
[1, 1, 1, 1, 2, 2, 3, 3, 3, 3, 3, 3, 3, 3, 3, 3, 4]	285	0.0008488964346349696	0.36926994906621347
[1, 1, 1, 1, 1, 1, 3, 3, 3, 3, 3, 4]	270	0.0008488964346349696	0.37011884550084845
[1, 1, 1, 1, 1, 2, 2, 3, 3, 3, 3, 3]	270	0.0016977928692699393	0.3718166383701184
[1, 1, 1, 1, 1, 2, 2, 3, 3, 3, 3, 3]	270	0.0016977928692699393	0.3735144312393884
[1, 1, 1, 1, 1, 2, 2, 3, 3, 3, 3, 3, 4]	270	0.0008488964346349696	0.37436332767402336
[1, 1, 1, 1, 1, 2, 2, 3, 3, 3, 3, 3, 4, 4, 4]	270	0.0008488964346349696	0.37521222410865834
[1, 1, 1, 1, 2, 2, 2, 2, 3, 3, 3, 3, 3]	270	0.0008488964346349696	0.3760611205432933
[1, 1, 1, 1, 2, 2, 2, 2, 3, 3, 3, 3, 3, 4, 4]	270	0.0016977928692699393	0.3777589134125633
[1, 1, 1, 1, 2, 2, 2, 2, 3, 3, 3, 3, 3, 4, 4]	270	0.0016977928692699393	0.37945670628183326
[1, 1, 1, 1, 2, 2, 2, 2, 3, 3, 3, 3, 3, 4, 4, 4]	270	0.0016977928692699393	0.3811544991511032
[1, 1, 1, 1, 2, 2, 2, 2, 3, 3, 3, 3, 3, 4, 4, 4]	270	0.0016977928692699393	0.3828522920203732
[1, 1, 1, 1, 2, 2, 2, 2, 3, 3, 3, 3, 3, 4, 4, 4, 4]	270	0.0008488964346349696	0.38370118845500817
[1, 1, 1, 2, 2, 2, 2, 2, 2, 3, 3, 3, 3, 3, 4, 4, 4, 4, 4]	270	0.0008488964346349696	0.38455008488964315
[1, 1, 1, 1, 1, 1, 1]	256	0.0008488964346349696	0.38539898132427813
[1, 1, 1, 1, 1, 1, 2, 2]	256	0.0016977928692699393	0.3870967741935481
[1, 1, 1, 1, 1, 1, 2, 2]	256	0.0016977928692699393	0.38879456706281806
[1, 1, 1, 1, 1, 1, 2, 2, 4, 4]	256	0.0008488964346349696	0.38964346349745305
[1, 1, 1, 1, 1, 1, 2, 2, 4, 4, 4, 4]	256	0.0008488964346349696	0.39049235993208803
[1, 1, 1, 1, 1, 1, 2, 2, 4, 4, 4, 4, 4, 4, 4, 4, 4]	256	0.0008488964346349696	0.391341256366723
[1, 1, 1, 1, 1, 2, 2, 2, 2]	256	0.0008488964346349696	0.392190152801358
[1, 1, 1, 1, 1, 2, 2, 2, 2, 4]	256	0.0008488964346349696	0.393039049235993
[1, 1, 1, 1, 1, 2, 2, 2, 2, 4, 4]	256	0.0008488964346349696	0.39388794567062796
[1, 1, 1, 2, 2, 2, 3, 3, 3, 3, 3, 3, 3, 3, 3, 3, 3, 3, 4, 4, 4]	253	0.0008488964346349696	0.39473684210526294
[1, 1, 1, 1, 1, 2, 3, 3, 3, 3, 3, 3, 3, 4, 4, 4]	240	0.0008488964346349696	0.3955857385398979
[1, 1, 1, 1, 1, 2, 3, 3, 3, 3, 3, 3, 3, 4, 4, 4, 4]	240	0.0008488964346349696	0.3964346349745329
[1, 1, 1, 1, 1, 1, 2, 3, 3, 4]	228	0.002546689303904909	0.3989813242784378
[1, 1, 1, 1, 1, 1, 2, 3, 3, 4]	228	0.002546689303904909	0.4015280135823427
[1, 1, 1, 1, 1, 1, 2, 3, 3, 4]	228	0.002546689303904909	0.4040747028862476
[1, 1, 1, 1, 1, 1, 2, 3, 3, 4, 4, 4, 4, 4, 4, 4, 4]	228	0.0008488964346349696	0.40492359932088257
[1, 1, 1, 1, 1, 2, 2, 2, 3, 3]	228	0.002546689303904909	0.40747028862478746
[1, 1, 1, 1, 1, 2, 2, 2, 3, 3]	228	0.002546689303904909	0.41001697792869235
[1, 1, 1, 1, 1, 2, 2, 2, 3, 3]	228	0.002546689303904909	0.41256366723259724
[1, 1, 1, 1, 1, 2, 2, 2, 3, 3, 4, 4, 4, 4, 4, 4, 4]	228	0.0016977928692699393	0.4142614601018672
[1, 1, 1, 1, 1, 2, 2, 2, 3, 3, 4, 4, 4, 4, 4, 4, 4]	228	0.0016977928692699393	0.41595925297113717
[1, 1, 1, 1, 2, 2, 2, 2, 2, 3, 3, 4, 4]	228	0.0008488964346349696	0.41680814940577215
[1, 1, 1, 1, 2, 2, 2, 2, 2, 3, 3, 4, 4, 4, 4]	228	0.0008488964346349696	0.41765704584040714
[1, 1, 1, 1, 2, 2, 2, 2, 2, 3, 3, 4, 4, 4, 4, 4]	228	0.0008488964346349696	0.4185059422750421
[1, 1, 2, 2, 2, 2, 2, 2, 2, 2, 3, 3, 4]	228	0.0008488964346349696	0.4193548387096771
[1, 1, 2, 2, 2, 2, 2, 2, 2, 2, 3, 3, 4, 4]	228	0.0008488964346349696	0.4202037351443121
[1, 2, 2, 2, 2, 2, 2, 2, 2, 2, 3, 3]	228	0.0008488964346349696	0.42105263157894707
[1, 1, 1, 1, 1, 1, 3, 3, 3, 3]	203	0.0016977928692699393	0.42275042444821703
[1, 1, 1, 1, 1, 1, 3, 3, 3, 3]	203	0.0016977928692699393	0.424448217317487
[1, 1, 1, 1, 1, 1, 3, 3, 3, 3, 4, 4, 4, 4, 4, 4]	203	0.0008488964346349696	0.425297113752122
[1, 1, 1, 1, 1, 2, 2, 3, 3, 3, 3, 4]	203	0.0016977928692699393	0.42699490662139195
[1, 1, 1, 1, 1, 2, 2, 3, 3, 3, 3, 4]	203	0.0016977928692699393	0.4286926994906619
[1, 1, 1, 1, 1, 2, 2, 3, 3, 3, 3, 4, 4, 4]	203	0.0008488964346349696	0.4295415959252969
[1, 1, 1, 1, 1, 2, 2, 3, 3, 3, 3, 4, 4, 4, 4, 4, 4]	203	0.0008488964346349696	0.4303904923599319
[1, 1, 1, 1, 2, 2, 2, 2, 3, 3, 3, 3]	203	0.0016977928692699393	0.43208828522920184
[1, 1, 1, 1, 2, 2, 2, 2, 3, 3, 3, 3]	203	0.0016977928692699393	0.4337860780984718
[1, 1, 1, 1, 2, 2, 2, 2, 3, 3, 3, 3, 4]	203	0.002546689303904909	0.4363327674023767
[1, 1, 1, 1, 2, 2, 2, 2, 3, 3, 3, 3, 4]	203	0.002546689303904909	0.4388794567062816
[1, 1, 1, 1, 2, 2, 2, 2, 3, 3, 3, 3, 4]	203	0.002546689303904909	0.4414261460101865
[1, 1, 1, 1, 2, 2, 2, 2, 3, 3, 3, 3, 4, 4]	203	0.0008488964346349696	0.44227504244482146
[1, 1, 1, 2, 2, 2, 2, 2, 2, 3, 3, 3, 3, 4, 4, 4, 4, 4]	203	0.0008488964346349696	0.44312393887945645
[1, 2, 2, 2, 2, 2, 2, 2, 2, 3, 3, 3, 3, 4, 4]	203	0.0008488964346349696	0.44397283531409143
[1, 1, 1, 2, 2, 2, 3, 3, 3, 3, 3, 3, 3, 3, 3, 3, 3, 4]	190	0.0008488964346349696	0.4448217317487264
[1, 1, 1, 1, 1, 2, 3, 3, 3, 3, 3, 3, 4]	180	0.0008488964346349696	0.4456706281833614
[1, 1, 2, 2, 2, 2, 2, 2, 3, 3, 3, 3, 3, 3]	180	0.0008488964346349696	0.4465195246179964
[1, 1, 2, 2, 2, 2, 2, 2, 3, 3, 3, 3, 3, 3, 4]	180	0.0008488964346349696	0.44736842105263136
[1, 1, 2, 2, 2, 2, 2, 2, 3, 3, 3, 3, 3, 3, 4, 4]	180	0.0008488964346349696	0.44821731748726634
[1, 1, 2, 2, 2, 2, 2, 2, 3, 3, 3, 3, 3, 3, 4, 4, 4, 4, 4, 4]	180	0.0008488964346349696	0.4490662139219013
[1, 1, 1, 1, 1, 1, 2, 3]	171	0.0016977928692699393	0.4507640067911713
[1, 1, 1, 1, 1, 1, 2, 3]	171	0.0016977928692699393	0.45246179966044126
[1, 1, 1, 1, 1, 1, 2, 3, 4]	171	0.0008488964346349696	0.45331069609507624
[1, 1, 1, 1, 1, 1, 2, 3, 4, 4]	171	0.0008488964346349696	0.4541595925297112
[1, 1, 1, 1, 1, 1, 2, 3, 4, 4, 4, 4, 4, 4, 4, 4]	171	0.0008488964346349696	0.4550084889643462
[1, 1, 1, 1, 1, 2, 2, 2, 3]	171	0.0008488964346349696	0.4558573853989812
[1, 1, 1, 1, 1, 2, 2, 2, 3, 4]	171	0.0016977928692699393	0.45755517826825115
[1, 1, 1, 1, 1, 2, 2, 2, 3, 4]	171	0.0016977928692699393	0.4592529711375211
[1, 1, 1, 1, 1, 2, 2, 2, 3, 4, 4]	171	0.0008488964346349696	0.4601018675721561
[1, 1, 1, 1, 1, 2, 2, 2, 3, 4, 4, 4]	171	0.0008488964346349696	0.4609507640067911
[1, 1, 1, 1, 1, 2, 2, 2, 3, 4, 4, 4, 4, 4, 4]	171	0.0008488964346349696	0.46179966044142606
[1, 1, 1, 1, 1, 2, 2, 2, 3, 4, 4, 4, 4, 4, 4, 4]	171	0.0016977928692699393	0.46349745331069603
[1, 1, 1, 1, 1, 2, 2, 2, 3, 4, 4, 4, 4, 4, 4, 4]	171	0.0016977928692699393	0.465195246179966
[1, 1, 1, 1, 2, 2, 2, 2, 2, 3]	171	0.002546689303904909	0.4677419354838709
[1, 1, 1, 1, 2, 2, 2, 2, 2, 3]	171	0.002546689303904909	0.4702886247877758
[1, 1, 1, 1, 2, 2, 2, 2, 2, 3]	171	0.002546689303904909	0.47283531409168067
[1, 1, 1, 1, 2, 2, 2, 2, 2, 3, 4, 4, 4, 4, 4, 4, 4]	171	0.0008488964346349696	0.47368421052631565
[1, 1, 1, 1, 1, 3, 3, 3, 3, 3, 3, 3, 3, 4, 4, 4]	160	0.0008488964346349696	0.47453310696095063
[1, 1, 1, 1, 2, 2, 3, 3, 3, 3, 3, 3, 3, 3, 4, 4, 4]	160	0.0008488964346349696	0.4753820033955856
[1, 1, 1, 1, 2, 2, 3, 3, 3, 3, 3, 3, 3, 3, 4, 4, 4, 4, 4, 4]	160	0.0008488964346349696	0.4762308998302206
[1, 1, 1, 2, 2, 2, 2, 3, 3, 3, 3, 3, 3, 3, 3, 4]	160	0.0008488964346349696	0.4770797962648556
[1, 1, 1, 1, 1, 1, 3, 3, 3]	152	0.0008488964346349696	0.47792869269949056
[1, 1, 1, 1, 1, 1, 3, 3, 3, 4]	152	0.0008488964346349696	0.47877758913412555
[1, 1, 1, 1, 1, 1, 3, 3, 3, 4, 4, 4, 4, 4]	152	0.0008488964346349696	0.47962648556876053
[1, 1, 1, 1, 1, 2, 2, 3, 3, 3]	152	0.006791171477079757	0.4864176570458403
[1, 1, 1, 1, 1, 2, 2, 3, 3, 3]	152	0.006791171477079757	0.49320882852292003
[1, 1, 1, 1, 1, 2, 2, 3, 3, 3]	152	0.006791171477079757	0.4999999999999998
[1, 1, 1, 1, 1, 2, 2, 3, 3, 3]	152	0.006791171477079757	0.5067911714770795
[1, 1, 1, 1, 1, 2, 2, 3, 3, 3]	152	0.006791171477079757	0.5135823429541593
[1, 1, 1, 1, 1, 2, 2, 3, 3, 3]	152	0.006791171477079757	0.520373514431239
[1, 1, 1, 1, 1, 2, 2, 3, 3, 3]	152	0.006791171477079757	0.5271646859083188
[1, 1, 1, 1, 1, 2, 2, 3, 3, 3]	152	0.006791171477079757	0.5339558573853985
[1, 1, 1, 1, 1, 2, 2, 3, 3, 3, 4]	152	0.0008488964346349696	0.5348047538200335
[1, 1, 1, 1, 1, 2, 2, 3, 3, 3, 4, 4]	152	0.0008488964346349696	0.5356536502546684
[1, 1, 1, 1, 1, 2, 2, 3, 3, 3, 4, 4, 4, 4, 4]	152	0.0008488964346349696	0.5365025466893033
[1, 1, 1, 1, 1, 2, 2, 3, 3, 3, 4, 4, 4, 4, 4, 4, 4]	152	0.0008488964346349696	0.5373514431239382
[1, 1, 1, 1, 2, 2, 2, 2, 3, 3, 3]	152	0.002546689303904909	0.5398981324278431
[1, 1, 1, 1, 2, 2, 2, 2, 3, 3, 3]	152	0.002546689303904909	0.542444821731748
[1, 1, 1, 1, 2, 2, 2, 2, 3, 3, 3]	152	0.002546689303904909	0.5449915110356529
[1, 1, 1, 1, 2, 2, 2, 2, 3, 3, 3, 4]	152	0.0008488964346349696	0.5458404074702878
[1, 1, 1, 1, 2, 2, 2, 2, 3, 3, 3, 4, 4]	152	0.0008488964346349696	0.5466893039049228
[1, 1, 1, 1, 2, 2, 2, 2, 3, 3, 3, 4, 4, 4, 4, 4, 4]	152	0.0008488964346349696	0.5475382003395577
[1, 1, 1, 1, 2, 2, 2, 2, 3, 3, 3, 4, 4, 4, 4, 4, 4, 4, 4, 4, 4, 4]	152	0.0008488964346349696	0.5483870967741926
[1, 1, 1, 2, 2, 2, 2, 2, 2, 3, 3, 3]	152	0.0008488964346349696	0.5492359932088275
[1, 1, 2, 2, 2, 2, 2, 2, 2, 3, 3, 3, 4, 4, 4, 4]	152	0.0008488964346349696	0.5500848896434625
[1, 2, 2, 2, 2, 2, 2, 2, 2, 3, 3, 3, 4, 4, 4, 4]	152	0.0008488964346349696	0.5509337860780974
[1, 1, 1, 1, 2, 2, 2, 3, 3, 3, 3, 3, 4]	135	0.0008488964346349696	0.5517826825127323
[1, 1, 2, 2, 2, 2, 2, 2, 3, 3, 3, 3, 3]	135	0.0008488964346349696	0.5526315789473673
[1, 1, 2, 2, 2, 2, 2, 2, 3, 3, 3, 3, 3, 4]	135	0.0008488964346349696	0.5534804753820022
[1, 1, 2, 2, 2, 2, 2, 2, 3, 3, 3, 3, 3, 4, 4, 4, 4, 4]	135	0.0008488964346349696	0.5543293718166371
[1, 1, 1, 1, 1, 2, 2, 2]	128	0.0016977928692699393	0.5560271646859071
[1, 1, 1, 1, 1, 2, 2, 2]	128	0.0016977928692699393	0.557724957555177
[1, 1, 1, 1, 1, 2, 2, 2, 4]	128	0.0008488964346349696	0.558573853989812
[1, 1, 1, 1, 1, 2, 2, 2, 4, 4]	128	0.0008488964346349696	0.5594227504244469
[1, 1, 1, 1, 2, 2, 3, 3, 3, 3, 3, 3, 3, 4, 4, 4]	120	0.0008488964346349696	0.5602716468590818
[1, 1, 1, 1, 2, 2, 3, 3, 3, 3, 3, 3, 3, 4, 4, 4, 4]	120	0.002546689303904909	0.5628183361629867
[1, 1, 1, 1, 2, 2, 3, 3, 3, 3, 3, 3, 3, 4, 4, 4, 4]	120	0.002546689303904909	0.5653650254668916
[1, 1, 1, 1, 2, 2, 3, 3, 3, 3, 3, 3, 3, 4, 4, 4, 4]	120	0.002546689303904909	0.5679117147707965
[1, 1, 1, 2, 2, 2, 2, 3, 3, 3, 3, 3, 3, 3, 4, 4]	120	0.0008488964346349696	0.5687606112054314
[1, 1, 2, 2, 2, 2, 2, 3, 3, 3, 3, 3, 3, 3, 4, 4, 4]	120	0.0008488964346349696	0.5696095076400663
[1, 2, 2, 2, 2, 2, 2, 3, 3, 3, 3, 3, 3, 3, 4]	120	0.0008488964346349696	0.5704584040747013
[1, 1, 1, 1, 1, 1, 3, 3]	114	0.0008488964346349696	0.5713073005093362
[1, 1, 1, 1, 1, 1, 3, 3, 4, 4]	114	0.0008488964346349696	0.5721561969439711
[1, 1, 1, 1, 1, 1, 3, 3, 4, 4, 4, 4]	114	0.0008488964346349696	0.5730050933786061
[1, 1, 1, 1, 1, 2, 2, 3, 3]	114	0.0008488964346349696	0.573853989813241
[1, 1, 1, 1, 1, 2, 2, 3, 3, 4]	114	0.0008488964346349696	0.5747028862478759
[1, 1, 1, 1, 1, 2, 2, 3, 3, 4, 4, 4, 4, 4, 4, 4, 4]	114	0.0008488964346349696	0.5755517826825108
[1, 1, 1, 1, 2, 2, 2, 2, 3, 3]	114	0.0016977928692699393	0.5772495755517808
[1, 1, 1, 1, 2, 2, 2, 2, 3, 3]	114	0.0016977928692699393	0.5789473684210508
[1, 1, 1, 1, 2, 2, 2, 2, 3, 3, 4, 4]	114	0.0008488964346349696	0.5797962648556857
[1, 1, 1, 1, 2, 2, 2, 2, 3, 3, 4, 4, 4, 4]	114	0.0008488964346349696	0.5806451612903206
[1, 1, 1, 1, 2, 2, 2, 2, 3, 3, 4, 4, 4, 4, 4, 4]	114	0.0016977928692699393	0.5823429541595906
[1, 1, 1, 1, 2, 2, 2, 2, 3, 3, 4, 4, 4, 4, 4, 4]	114	0.0016977928692699393	0.5840407470288606
[1, 1, 1, 1, 2, 2, 2, 2, 3, 3, 4, 4, 4, 4, 4, 4, 4]	114	0.0008488964346349696	0.5848896434634955
[1, 1, 1, 2, 2, 2, 2, 2, 2, 3, 3, 4, 4, 4]	114	0.0008488964346349696	0.5857385398981304
[1, 1, 1, 2, 2, 2, 3, 3, 3, 3, 3, 3, 3, 3, 3]	107	0.0008488964346349696	0.5865874363327653
[1, 1, 1, 1, 1, 2, 3, 3, 3, 3, 4]	102	0.0008488964346349696	0.5874363327674003
[1, 1, 1, 1, 1, 2, 3, 3, 3, 3, 4, 4, 4, 4]	102	0.0008488964346349696	0.5882852292020352
[1, 1, 1, 1, 2, 2, 2, 3, 3, 3, 3, 4, 4, 4, 4, 4, 4]	102	0.0008488964346349696	0.5891341256366701
[1, 1, 1, 2, 2, 2, 2, 2, 3, 3, 3, 3]	102	0.002546689303904909	0.591680814940575
[1, 1, 1, 2, 2, 2, 2, 2, 3, 3, 3, 3]	102	0.002546689303904909	0.5942275042444799
[1, 1, 1, 2, 2, 2, 2, 2, 3, 3, 3, 3]	102	0.002546689303904909	0.5967741935483848
[1, 1, 2, 2, 2, 2, 2, 2, 3, 3, 3, 3, 4, 4, 4, 4, 4]	102	0.0008488964346349696	0.5976230899830197
[1, 2, 2, 2, 2, 2, 2, 2, 3, 3, 3, 3]	102	0.0008488964346349696	0.5984719864176546
[1, 1, 1, 1, 2, 2, 3, 3, 3, 3, 3, 3]	90	0.0008488964346349696	0.5993208828522896
[1, 1, 1, 1, 2, 2, 3, 3, 3, 3, 3, 3, 4, 4]	90	0.0008488964346349696	0.6001697792869245
[1, 1, 1, 1, 2, 2, 3, 3, 3, 3, 3, 3, 4, 4, 4, 4]	90	0.0008488964346349696	0.6010186757215594
[1, 1, 1, 1, 1, 1, 3]	86	0.0008488964346349696	0.6018675721561944
[1, 1, 1, 1, 1, 2, 2, 3]	86	0.002546689303904909	0.6044142614600992
[1, 1, 1, 1, 1, 2, 2, 3]	86	0.002546689303904909	0.6069609507640041
[1, 1, 1, 1, 1, 2, 2, 3]	86	0.002546689303904909	0.609507640067909
[1, 1, 1, 1, 1, 2, 2, 3, 4]	86	0.0016977928692699393	0.611205432937179
[1, 1, 1, 1, 1, 2, 2, 3, 4]	86	0.0016977928692699393	0.612903225806449
[1, 1, 1, 1, 1, 2, 2, 3, 4, 4]	86	0.0008488964346349696	0.6137521222410839
[1, 1, 1, 1, 2, 2, 2, 2, 3]	86	0.0008488964346349696	0.6146010186757188
[1, 1, 1, 1, 2, 2, 2, 2, 3, 4]	86	0.002546689303904909	0.6171477079796237
[1, 1, 1, 1, 2, 2, 2, 2, 3, 4]	86	0.002546689303904909	0.6196943972835286
[1, 1, 1, 1, 2, 2, 2, 2, 3, 4]	86	0.002546689303904909	0.6222410865874335
[1, 1, 1, 1, 2, 2, 2, 2, 3, 4, 4]	86	0.0008488964346349696	0.6230899830220684
[1, 1, 1, 1, 2, 2, 2, 2, 3, 4, 4, 4, 4, 4, 4]	86	0.0016977928692699393	0.6247877758913384
[1, 1, 1, 1, 2, 2, 2, 2, 3, 4, 4, 4, 4, 4, 4]	86	0.0016977928692699393	0.6264855687606083
[1, 1, 1, 2, 2, 2, 2, 2, 2, 3, 4, 4, 4]	86	0.0008488964346349696	0.6273344651952433
[1, 1, 2, 2, 2, 2, 2, 2, 2, 3, 4, 4, 4]	86	0.0008488964346349696	0.6281833616298782
[2, 2, 2, 2, 2, 2, 2, 2, 2, 3, 4, 4, 4, 4, 4]	86	0.0008488964346349696	0.6290322580645131
[1, 1, 1, 1, 1, 2, 3, 3, 3]	76	0.0008488964346349696	0.629881154499148
[1, 1, 1, 1, 2, 2, 2, 3, 3, 3]	76	0.002546689303904909	0.632427843803053
[1, 1, 1, 1, 2, 2, 2, 3, 3, 3]	76	0.002546689303904909	0.6349745331069578
[1, 1, 1, 1, 2, 2, 2, 3, 3, 3]	76	0.002546689303904909	0.6375212224108627
[1, 1, 1, 1, 2, 2, 2, 3, 3, 3, 4, 4]	76	0.0008488964346349696	0.6383701188454977
[1, 1, 1, 1, 2, 2, 2, 3, 3, 3, 4, 4, 4, 4, 4, 4, 4]	76	0.0008488964346349696	0.6392190152801326
[1, 1, 1, 2, 2, 2, 2, 2, 3, 3, 3]	76	0.0008488964346349696	0.6400679117147675
[1, 1, 1, 2, 2, 2, 2, 2, 3, 3, 3, 4]	76	0.0008488964346349696	0.6409168081494024
[1, 1, 2, 2, 2, 2, 2, 2, 3, 3, 3]	76	0.0016977928692699393	0.6426146010186724
[1, 1, 2, 2, 2, 2, 2, 2, 3, 3, 3]	76	0.0016977928692699393	0.6443123938879424
[1, 1, 2, 2, 2, 2, 2, 2, 3, 3, 3, 4, 4]	76	0.0008488964346349696	0.6451612903225773
[1, 1, 2, 2, 2, 2, 2, 2, 3, 3, 3, 4, 4, 4, 4]	76	0.0008488964346349696	0.6460101867572122
[2, 2, 2, 2, 2, 2, 2, 2, 3, 3, 3, 4]	76	0.0008488964346349696	0.6468590831918472
[1, 1, 1, 1, 1, 3, 3, 3, 3, 3]	68	0.0008488964346349696	0.6477079796264821
[1, 1, 1, 1, 2, 2, 3, 3, 3, 3, 3]	68	0.0008488964346349696	0.648556876061117
[1, 1, 1, 1, 2, 2, 3, 3, 3, 3, 3, 4, 4, 4]	68	0.0008488964346349696	0.6494057724957519
[1, 1, 1, 1, 2, 2, 3, 3, 3, 3, 3, 4, 4, 4, 4, 4]	68	0.0008488964346349696	0.6502546689303869
[1, 1, 1, 1, 2, 2, 3, 3, 3, 3, 3, 4, 4, 4, 4, 4, 4]	68	0.002546689303904909	0.6528013582342918
[1, 1, 1, 1, 2, 2, 3, 3, 3, 3, 3, 4, 4, 4, 4, 4, 4]	68	0.002546689303904909	0.6553480475381966
[1, 1, 1, 1, 2, 2, 3, 3, 3, 3, 3, 4, 4, 4, 4, 4, 4]	68	0.002546689303904909	0.6578947368421015
[1, 1, 1, 2, 2, 2, 2, 3, 3, 3, 3, 3, 4, 4]	68	0.0008488964346349696	0.6587436332767365
[1, 1, 2, 2, 2, 2, 2, 3, 3, 3, 3, 3, 4]	68	0.0008488964346349696	0.6595925297113714
[1, 1, 2, 2, 2, 2, 2, 3, 3, 3, 3, 3, 4, 4, 4, 4, 4, 4, 4, 4]	68	0.0008488964346349696	0.6604414261460063
[1, 1, 1, 1, 1, 1, 4]	64	0.0008488964346349696	0.6612903225806412
[1, 1, 1, 1, 1, 1, 4, 4, 4, 4]	64	0.0016977928692699393	0.6629881154499112
[1, 1, 1, 1, 1, 1, 4, 4, 4, 4]	64	0.0016977928692699393	0.6646859083191812
[1, 1, 1, 1, 1, 2, 2]	64	0.002546689303904909	0.6672325976230861
[1, 1, 1, 1, 1, 2, 2]	64	0.002546689303904909	0.669779286926991
[1, 1, 1, 1, 1, 2, 2]	64	0.002546689303904909	0.6723259762308958
[1, 1, 1, 1, 2, 2, 2, 2]	64	0.002546689303904909	0.6748726655348007
[1, 1, 1, 1, 2, 2, 2, 2]	64	0.002546689303904909	0.6774193548387056
[1, 1, 1, 1, 2, 2, 2, 2]	64	0.002546689303904909	0.6799660441426105
[1, 1, 1, 1, 2, 2, 2, 2, 4]	64	0.0008488964346349696	0.6808149405772455
[1, 1, 1, 1, 2, 2, 2, 2, 4, 4]	64	0.0008488964346349696	0.6816638370118804
[1, 1, 1, 1, 2, 2, 2, 2, 4, 4, 4, 4, 4, 4, 4, 4]	64	0.0008488964346349696	0.6825127334465153
[1, 1, 2, 2, 2, 2, 2, 2, 2]	64	0.0008488964346349696	0.6833616298811502
[1, 1, 1, 2, 2, 2, 3, 3, 3, 3, 3, 3, 3, 4]	60	0.0008488964346349696	0.6842105263157852
[1, 1, 2, 2, 2, 2, 3, 3, 3, 3, 3, 3, 3, 4, 4, 4, 4]	60	0.0008488964346349696	0.6850594227504201
[1, 1, 1, 1, 1, 2, 3, 3]	57	0.002546689303904909	0.687606112054325
[1, 1, 1, 1, 1, 2, 3, 3]	57	0.002546689303904909	0.6901528013582299
[1, 1, 1, 1, 1, 2, 3, 3]	57	0.002546689303904909	0.6926994906621348
[1, 1, 1, 1, 1, 2, 3, 3, 4, 4]	57	0.0016977928692699393	0.6943972835314047
[1, 1, 1, 1, 1, 2, 3, 3, 4, 4]	57	0.0016977928692699393	0.6960950764006747
[1, 1, 1, 1, 1, 2, 3, 3, 4, 4, 4, 4]	57	0.0008488964346349696	0.6969439728353096
[1, 1, 1, 1, 2, 2, 2, 3, 3]	57	0.002546689303904909	0.6994906621392145
[1, 1, 1, 1, 2, 2, 2, 3, 3]	57	0.002546689303904909	0.7020373514431194
[1, 1, 1, 1, 2, 2, 2, 3, 3]	57	0.002546689303904909	0.7045840407470243
[1, 1, 1, 1, 2, 2, 2, 3, 3, 4]	57	0.0042444821731748485	0.7088285229201992
[1, 1, 1, 1, 2, 2, 2, 3, 3, 4]	57	0.0042444821731748485	0.713073005093374
[1, 1, 1, 1, 2, 2, 2, 3, 3, 4]	57	0.0042444821731748485	0.7173174872665489
[1, 1, 1, 1, 2, 2, 2, 3, 3, 4]	57	0.0042444821731748485	0.7215619694397237
[1, 1, 1, 1, 2, 2, 2, 3, 3, 4]	57	0.0042444821731748485	0.7258064516128986
[1, 1, 1, 1, 2, 2, 2, 3, 3, 4, 4, 4, 4, 4]	57	0.0008488964346349696	0.7266553480475335
[1, 1, 1, 2, 2, 2, 2, 2, 3, 3]	57	0.0016977928692699393	0.7283531409168035
[1, 1, 1, 2, 2, 2, 2, 2, 3, 3]	57	0.0016977928692699393	0.7300509337860734
[1, 1, 1, 2, 2, 2, 2, 2, 3, 3, 4, 4, 4, 4, 4, 4]	57	0.0008488964346349696	0.7308998302207084
[1, 1, 2, 2, 2, 2, 2, 2, 3, 3]	57	0.0016977928692699393	0.7325976230899783
[1, 1, 2, 2, 2, 2, 2, 2, 3, 3]	57	0.0016977928692699393	0.7342954159592483
[1, 1, 2, 2, 2, 2, 2, 2, 3, 3, 4]	57	0.0008488964346349696	0.7351443123938832
[1, 1, 2, 2, 2, 2, 2, 2, 3, 3, 4, 4]	57	0.0008488964346349696	0.7359932088285182
[1, 1, 2, 2, 2, 2, 2, 2, 3, 3, 4, 4, 4]	57	0.0008488964346349696	0.7368421052631531
[2, 2, 2, 2, 2, 2, 2, 2, 3, 3, 4, 4, 4, 4, 4]	57	0.0008488964346349696	0.737691001697788
[1, 2, 2, 2, 2, 3, 3, 3, 3, 3, 3, 3, 3, 3, 4, 4, 4, 4]	54	0.0008488964346349696	0.7385398981324229
[1, 1, 1, 1, 1, 3, 3, 3, 3]	51	0.0008488964346349696	0.7393887945670579
[1, 1, 1, 1, 2, 2, 3, 3, 3, 3]	51	0.0008488964346349696	0.7402376910016928
[1, 1, 1, 1, 2, 2, 3, 3, 3, 3, 4, 4, 4, 4, 4]	51	0.0008488964346349696	0.7410865874363277
[1, 1, 1, 1, 2, 2, 3, 3, 3, 3, 4, 4, 4, 4, 4, 4]	51	0.0008488964346349696	0.7419354838709626
[1, 1, 1, 2, 2, 2, 2, 3, 3, 3, 3, 4, 4]	51	0.0008488964346349696	0.7427843803055976
[2, 2, 2, 2, 3, 3, 3, 3, 3, 3, 3, 3, 3, 3, 3, 4, 4, 4, 4]	48	0.0008488964346349696	0.7436332767402325
[1, 1, 1, 1, 2, 3, 3, 3, 3, 3, 3, 4]	45	0.0008488964346349696	0.7444821731748674
[1, 1, 2, 2, 2, 2, 3, 3, 3, 3, 3, 3]	45	0.0008488964346349696	0.7453310696095024
[1, 1, 1, 1, 1, 2, 3]	43	0.0016977928692699393	0.7470288624787723
[1, 1, 1, 1, 1, 2, 3]	43	0.0016977928692699393	0.7487266553480423
[1, 1, 1, 1, 1, 2, 3, 4, 4, 4]	43	0.0008488964346349696	0.7495755517826772
[1, 1, 1, 1, 2, 2, 2, 3]	43	0.0016977928692699393	0.7512733446519472
[1, 1, 1, 1, 2, 2, 2, 3]	43	0.0016977928692699393	0.7529711375212171
[1, 1, 1, 1, 2, 2, 2, 3, 4]	43	0.0008488964346349696	0.7538200339558521
[1, 1, 1, 1, 2, 2, 2, 3, 4, 4, 4, 4]	43	0.0008488964346349696	0.754668930390487
[1, 1, 1, 2, 2, 2, 2, 2, 3, 4]	43	0.0008488964346349696	0.7555178268251219
[1, 1, 1, 1, 1, 3, 3, 3, 4, 4]	38	0.0008488964346349696	0.7563667232597568
[1, 1, 1, 1, 2, 2, 3, 3, 3]	38	0.0016977928692699393	0.7580645161290268
[1, 1, 1, 1, 2, 2, 3, 3, 3]	38	0.0016977928692699393	0.7597623089982968
[1, 1, 1, 1, 2, 2, 3, 3, 3, 4]	38	0.0016977928692699393	0.7614601018675667
[1, 1, 1, 1, 2, 2, 3, 3, 3, 4]	38	0.0016977928692699393	0.7631578947368367
[1, 1, 1, 1, 2, 2, 3, 3, 3, 4, 4]	38	0.002546689303904909	0.7657045840407416
[1, 1, 1, 1, 2, 2, 3, 3, 3, 4, 4]	38	0.002546689303904909	0.7682512733446465
[1, 1, 1, 1, 2, 2, 3, 3, 3, 4, 4]	38	0.002546689303904909	0.7707979626485514
[1, 1, 1, 1, 2, 2, 3, 3, 3, 4, 4, 4, 4, 4]	38	0.0008488964346349696	0.7716468590831863
[1, 1, 1, 1, 2, 2, 3, 3, 3, 4, 4, 4, 4, 4, 4]	38	0.0008488964346349696	0.7724957555178212
[1, 1, 1, 2, 2, 2, 2, 3, 3, 3, 4, 4]	38	0.0008488964346349696	0.7733446519524562
[1, 1, 1, 2, 2, 2, 2, 3, 3, 3, 4, 4, 4, 4, 4, 4, 4]	38	0.0008488964346349696	0.7741935483870911
[1, 1, 1, 2, 2, 2, 2, 3, 3, 3, 4, 4, 4, 4, 4, 4, 4, 4, 4, 4]	38	0.0008488964346349696	0.775042444821726
[2, 2, 2, 2, 3, 3, 3, 3, 3, 3, 3, 3, 3, 3, 4]	36	0.0008488964346349696	0.775891341256361
[1, 1, 1, 1, 2, 3, 3, 3, 3, 3, 4, 4, 4, 4, 4]	34	0.0008488964346349696	0.7767402376909959
[1, 1, 1, 2, 2, 2, 3, 3, 3, 3, 3]	34	0.0008488964346349696	0.7775891341256308
[1, 1, 1, 2, 2, 2, 3, 3, 3, 3, 3, 4]	34	0.0008488964346349696	0.7784380305602657
[1, 1, 1, 2, 2, 2, 3, 3, 3, 3, 3, 4, 4]	34	0.0008488964346349696	0.7792869269949007
[1, 1, 1, 2, 2, 2, 3, 3, 3, 3, 3, 4, 4, 4, 4, 4, 4]	34	0.0008488964346349696	0.7801358234295356
[1, 1, 2, 2, 2, 2, 3, 3, 3, 3, 3, 4]	34	0.0016977928692699393	0.7818336162988055
[1, 1, 2, 2, 2, 2, 3, 3, 3, 3, 3, 4]	34	0.0016977928692699393	0.7835314091680755
[1, 1, 2, 2, 2, 2, 3, 3, 3, 3, 3, 4, 4, 4]	34	0.0008488964346349696	0.7843803056027104
[1, 1, 2, 2, 2, 2, 3, 3, 3, 3, 3, 4, 4, 4, 4, 4]	34	0.0008488964346349696	0.7852292020373454
[1, 1, 2, 2, 2, 2, 3, 3, 3, 3, 3, 4, 4, 4, 4, 4, 4]	34	0.0008488964346349696	0.7860780984719803
[1, 1, 1, 1, 1, 2]	32	0.002546689303904909	0.7886247877758852
[1, 1, 1, 1, 1, 2]	32	0.002546689303904909	0.7911714770797901
[1, 1, 1, 1, 1, 2]	32	0.002546689303904909	0.793718166383695
[1, 1, 1, 1, 2, 2, 2]	32	0.002546689303904909	0.7962648556875999
[1, 1, 1, 1, 2, 2, 2]	32	0.002546689303904909	0.7988115449915048
[1, 1, 1, 1, 2, 2, 2]	32	0.002546689303904909	0.8013582342954096
[1, 1, 1, 1, 2, 2, 2, 4]	32	0.0008488964346349696	0.8022071307300446
[1, 1, 1, 1, 2, 2, 2, 4, 4]	32	0.0016977928692699393	0.8039049235993145
[1, 1, 1, 1, 2, 2, 2, 4, 4]	32	0.0016977928692699393	0.8056027164685845
[1, 1, 1, 1, 2, 2, 2, 4, 4, 4, 4, 4, 4, 4, 4, 4, 4]	32	0.0008488964346349696	0.8064516129032194
[1, 1, 1, 2, 2, 2, 2, 2, 4, 4, 4, 4, 4, 4, 4, 4, 4]	32	0.0008488964346349696	0.8073005093378544
[2, 2, 2, 2, 2, 2, 2, 2, 4, 4]	32	0.0008488964346349696	0.8081494057724893
[1, 1, 1, 1, 1, 3, 3, 4, 4, 4]	29	0.0008488964346349696	0.8089983022071242
[1, 1, 1, 1, 2, 2, 3, 3]	29	0.002546689303904909	0.8115449915110291
[1, 1, 1, 1, 2, 2, 3, 3]	29	0.002546689303904909	0.814091680814934
[1, 1, 1, 1, 2, 2, 3, 3]	29	0.002546689303904909	0.8166383701188389
[1, 1, 1, 1, 2, 2, 3, 3, 4]	29	0.0008488964346349696	0.8174872665534738
[1, 1, 1, 1, 2, 2, 3, 3, 4, 4, 4, 4, 4, 4, 4, 4]	29	0.0008488964346349696	0.8183361629881087
[1, 1, 1, 1, 2, 2, 3, 3, 4, 4, 4, 4, 4, 4, 4, 4, 4]	29	0.0008488964346349696	0.8191850594227437
[1, 1, 1, 2, 2, 2, 2, 3, 3, 4]	29	0.0008488964346349696	0.8200339558573786
[1, 1, 2, 2, 2, 2, 2, 3, 3, 4, 4, 4]	29	0.0008488964346349696	0.8208828522920135
[1, 1, 2, 2, 2, 2, 2, 3, 3, 4, 4, 4, 4, 4, 4, 4, 4]	29	0.0008488964346349696	0.8217317487266484
[1, 2, 2, 2, 2, 2, 2, 3, 3]	29	0.0008488964346349696	0.8225806451612834
[2, 2, 2, 2, 3, 3, 3, 3, 3, 3, 3, 3, 3, 4, 4, 4, 4, 4]	27	0.0008488964346349696	0.8234295415959183
[1, 1, 1, 1, 2, 3, 3, 3, 3, 4]	26	0.0008488964346349696	0.8242784380305532
[1, 1, 1, 2, 2, 2, 3, 3, 3, 3]	26	0.0008488964346349696	0.8251273344651882
[1, 1, 1, 2, 2, 2, 3, 3, 3, 3, 4, 4]	26	0.0008488964346349696	0.8259762308998231
[1, 1, 1, 2, 2, 2, 3, 3, 3, 3, 4, 4, 4, 4, 4, 4]	26	0.0008488964346349696	0.826825127334458
[1, 1, 2, 2, 2, 2, 3, 3, 3, 3]	26	0.0008488964346349696	0.8276740237690929
[1, 1, 2, 2, 2, 2, 3, 3, 3, 3, 4]	26	0.0008488964346349696	0.8285229202037279
[1, 2, 2, 2, 2, 2, 3, 3, 3, 3, 4, 4, 4, 4, 4]	26	0.0008488964346349696	0.8293718166383628
[2, 2, 2, 2, 2, 3, 3, 3, 3, 3, 3, 4]	23	0.0008488964346349696	0.8302207130729977
[1, 1, 1, 1, 2, 2, 3]	22	0.0033955857385398786	0.8336162988115376
[1, 1, 1, 1, 2, 2, 3]	22	0.0033955857385398786	0.8370118845500776
[1, 1, 1, 1, 2, 2, 3]	22	0.0033955857385398786	0.8404074702886175
[1, 1, 1, 1, 2, 2, 3]	22	0.0033955857385398786	0.8438030560271574
[1, 1, 1, 1, 2, 2, 3, 4]	22	0.002546689303904909	0.8463497453310623
[1, 1, 1, 1, 2, 2, 3, 4]	22	0.002546689303904909	0.8488964346349672
[1, 1, 1, 1, 2, 2, 3, 4]	22	0.002546689303904909	0.8514431239388721
[1, 1, 1, 1, 2, 2, 3, 4, 4, 4]	22	0.0008488964346349696	0.852292020373507
[1, 1, 1, 2, 2, 2, 2, 3]	22	0.0008488964346349696	0.853140916808142
[1, 1, 2, 2, 2, 2, 2, 3]	22	0.0016977928692699393	0.8548387096774119
[1, 1, 2, 2, 2, 2, 2, 3]	22	0.0016977928692699393	0.8565365025466819
[1, 1, 1, 1, 2, 3, 3, 3]	19	0.0008488964346349696	0.8573853989813168
[1, 1, 1, 1, 2, 3, 3, 3, 4, 4]	19	0.0016977928692699393	0.8590831918505868
[1, 1, 1, 1, 2, 3, 3, 3, 4, 4]	19	0.0016977928692699393	0.8607809847198568
[1, 1, 1, 2, 2, 2, 3, 3, 3, 4]	19	0.0016977928692699393	0.8624787775891267
[1, 1, 1, 2, 2, 2, 3, 3, 3, 4]	19	0.0016977928692699393	0.8641765704583967
[1, 1, 1, 2, 2, 2, 3, 3, 3, 4, 4]	19	0.0008488964346349696	0.8650254668930316
[1, 1, 2, 2, 2, 2, 3, 3, 3, 4]	19	0.0008488964346349696	0.8658743633276665
[1, 1, 1, 2, 2, 3, 3, 3, 3, 3, 4]	17	0.0008488964346349696	0.8667232597623015
[1, 1, 1, 2, 2, 3, 3, 3, 3, 3, 4, 4]	17	0.0008488964346349696	0.8675721561969364
[1, 2, 2, 2, 2, 3, 3, 3, 3, 3]	17	0.0016977928692699393	0.8692699490662064
[1, 2, 2, 2, 2, 3, 3, 3, 3, 3]	17	0.0016977928692699393	0.8709677419354763
[1, 2, 2, 2, 2, 3, 3, 3, 3, 3, 4]	17	0.0008488964346349696	0.8718166383701113
[1, 1, 1, 1, 2, 2]	16	0.0008488964346349696	0.8726655348047462
[1, 1, 1, 1, 2, 2, 4]	16	0.0008488964346349696	0.8735144312393811
[1, 1, 1, 1, 2, 2, 4, 4]	16	0.0016977928692699393	0.8752122241086511
[1, 1, 1, 1, 2, 2, 4, 4]	16	0.0016977928692699393	0.876910016977921
[1, 1, 1, 2, 2, 2, 2]	16	0.002546689303904909	0.8794567062818259
[1, 1, 1, 2, 2, 2, 2]	16	0.002546689303904909	0.8820033955857308
[1, 1, 1, 2, 2, 2, 2]	16	0.002546689303904909	0.8845500848896357
[1, 1, 1, 2, 2, 2, 2, 4]	16	0.0008488964346349696	0.8853989813242706
[1, 1, 2, 2, 2, 2, 2]	16	0.0008488964346349696	0.8862478777589056
[1, 1, 1, 1, 2, 3, 3, 4]	15	0.0016977928692699393	0.8879456706281755
[1, 1, 1, 1, 2, 3, 3, 4]	15	0.0016977928692699393	0.8896434634974455
[1, 1, 1, 1, 2, 3, 3, 4, 4]	15	0.0008488964346349696	0.8904923599320804
[1, 1, 1, 2, 2, 2, 3, 3, 4, 4]	15	0.0008488964346349696	0.8913412563667154
[1, 1, 1, 2, 2, 2, 3, 3, 4, 4, 4]	15	0.0008488964346349696	0.8921901528013503
[1, 1, 2, 2, 2, 2, 3, 3]	15	0.0016977928692699393	0.8938879456706202
[1, 1, 2, 2, 2, 2, 3, 3]	15	0.0016977928692699393	0.8955857385398902
[1, 1, 1, 2, 2, 3, 3, 3, 3, 4, 4, 4, 4, 4]	13	0.0008488964346349696	0.8964346349745251
[1, 1, 2, 2, 2, 3, 3, 3, 3, 4]	13	0.0008488964346349696	0.8972835314091601
[1, 1, 1, 1, 2, 3]	11	0.0008488964346349696	0.898132427843795
[1, 1, 1, 2, 2, 2, 3]	11	0.0016977928692699393	0.899830220713065
[1, 1, 1, 2, 2, 2, 3]	11	0.0016977928692699393	0.9015280135823349
[1, 1, 1, 2, 2, 2, 3, 4]	11	0.0008488964346349696	0.9023769100169698
[1, 1, 1, 2, 2, 2, 3, 4, 4]	11	0.0008488964346349696	0.9032258064516048
[1, 1, 1, 2, 2, 2, 3, 4, 4, 4]	11	0.0016977928692699393	0.9049235993208747
[1, 1, 1, 2, 2, 2, 3, 4, 4, 4]	11	0.0016977928692699393	0.9066213921901447
[1, 1, 1, 2, 2, 2, 3, 4, 4, 4, 4, 4, 4, 4]	11	0.0008488964346349696	0.9074702886247796
[1, 1, 2, 2, 2, 2, 3, 4]	11	0.0008488964346349696	0.9083191850594146
[1, 1, 2, 2, 2, 2, 3, 4, 4, 4]	11	0.0008488964346349696	0.9091680814940495
[1, 2, 2, 2, 2, 2, 3]	11	0.0008488964346349696	0.9100169779286844
[1, 1, 1, 1, 3, 3, 3, 4, 4, 4]	10	0.0016977928692699393	0.9117147707979544
[1, 1, 1, 1, 3, 3, 3, 4, 4, 4]	10	0.0016977928692699393	0.9134125636672243
[1, 1, 1, 2, 2, 3, 3, 3]	10	0.0008488964346349696	0.9142614601018593
[1, 1, 1, 2, 2, 3, 3, 3, 4]	10	0.0008488964346349696	0.9151103565364942
[1, 1, 1, 2, 2, 3, 3, 3, 4, 4]	10	0.0008488964346349696	0.9159592529711291
[1, 1, 2, 2, 2, 3, 3, 3]	10	0.0008488964346349696	0.916808149405764
[1, 2, 2, 2, 2, 3, 3, 3, 4, 4, 4]	10	0.0008488964346349696	0.917657045840399
[1, 1, 2, 2, 3, 3, 3, 3, 3, 4]	9	0.0008488964346349696	0.9185059422750339
[2, 2, 2, 2, 3, 3, 3, 3, 3, 4]	9	0.0016977928692699393	0.9202037351443039
[2, 2, 2, 2, 3, 3, 3, 3, 3, 4]	9	0.0016977928692699393	0.9219015280135738
[1, 1, 1, 1, 2]	8	0.0008488964346349696	0.9227504244482088
[1, 1, 1, 2, 2, 2, 4, 4, 4]	8	0.0008488964346349696	0.9235993208828437
[1, 1, 1, 2, 2, 2, 4, 4, 4, 4]	8	0.002546689303904909	0.9261460101867486
[1, 1, 1, 2, 2, 2, 4, 4, 4, 4]	8	0.002546689303904909	0.9286926994906535
[1, 1, 1, 2, 2, 2, 4, 4, 4, 4]	8	0.002546689303904909	0.9312393887945584
[1, 1, 1, 2, 2, 3, 3, 4]	8	0.0008488964346349696	0.9320882852291933
[1, 1, 1, 2, 2, 3, 3, 4, 4]	8	0.0008488964346349696	0.9329371816638282
[1, 1, 1, 2, 2, 3, 3, 4, 4, 4]	8	0.0008488964346349696	0.9337860780984631
[1, 1, 2, 2, 2, 2, 4, 4]	8	0.0008488964346349696	0.9346349745330981
[1, 1, 2, 2, 2, 3, 3, 4, 4, 4]	8	0.0008488964346349696	0.935483870967733
[1, 2, 2, 2, 2, 2, 4, 4]	8	0.0008488964346349696	0.9363327674023679
[1, 2, 2, 2, 2, 3, 3, 4]	8	0.0008488964346349696	0.9371816638370029
[1, 1, 1, 2, 3, 3, 3, 3]	7	0.0008488964346349696	0.9380305602716378
[1, 1, 1, 2, 3, 3, 3, 3, 4]	7	0.0008488964346349696	0.9388794567062727
[1, 1, 1, 2, 3, 3, 3, 3, 4, 4]	7	0.0008488964346349696	0.9397283531409076
[1, 1, 2, 2, 3, 3, 3, 3, 4, 4, 4, 4, 4, 4, 4, 4, 4]	7	0.0008488964346349696	0.9405772495755426
[1, 1, 1, 2, 2, 3]	6	0.0008488964346349696	0.9414261460101775
[1, 1, 1, 2, 2, 3, 4, 4]	6	0.0008488964346349696	0.9422750424448124
[1, 1, 1, 2, 2, 3, 4, 4, 4, 4]	6	0.0016977928692699393	0.9439728353140824
[1, 1, 1, 2, 2, 3, 4, 4, 4, 4]	6	0.0016977928692699393	0.9456706281833523
[1, 1, 2, 2, 2, 3, 4, 4]	6	0.002546689303904909	0.9482173174872572
[1, 1, 2, 2, 2, 3, 4, 4]	6	0.002546689303904909	0.9507640067911621
[1, 1, 2, 2, 2, 3, 4, 4]	6	0.002546689303904909	0.953310696095067
[1, 1, 2, 2, 2, 3, 4, 4, 4, 4]	6	0.0016977928692699393	0.955008488964337
[1, 1, 2, 2, 2, 3, 4, 4, 4, 4]	6	0.0016977928692699393	0.956706281833607
[1, 2, 2, 2, 2, 3, 4, 4, 4, 4]	6	0.0016977928692699393	0.9584040747028769
[1, 2, 2, 2, 2, 3, 4, 4, 4, 4]	6	0.0016977928692699393	0.9601018675721469
[1, 2, 2, 3, 3, 3, 3, 3, 3, 4]	6	0.0008488964346349696	0.9609507640067818
[1, 1, 1, 2, 3, 3, 3, 4, 4]	5	0.0008488964346349696	0.9617996604414167
[1, 1, 2, 2, 3, 3, 3, 4]	5	0.0008488964346349696	0.9626485568760517
[1, 2, 2, 3, 3, 3, 3, 3, 4, 4, 4]	5	0.0008488964346349696	0.9634974533106866
[1, 1, 1, 1]	4	0.0016977928692699393	0.9651952461799566
[1, 1, 1, 1]	4	0.0016977928692699393	0.9668930390492265
[1, 1, 1, 2, 2, 4, 4]	4	0.0042444821731748485	0.9711375212224014
[1, 1, 1, 2, 2, 4, 4]	4	0.0042444821731748485	0.9753820033955762
[1, 1, 1, 2, 2, 4, 4]	4	0.0042444821731748485	0.9796264855687511
[1, 1, 1, 2, 2, 4, 4]	4	0.0042444821731748485	0.983870967741926
[1, 1, 1, 2, 2, 4, 4]	4	0.0042444821731748485	0.9881154499151008
[1, 1, 1, 2, 3, 3, 4, 4]	4	0.0016977928692699393	0.9898132427843708
[1, 1, 1, 2, 3, 3, 4, 4]	4	0.0016977928692699393	0.9915110356536407
[1, 1, 1, 2, 3, 3, 4, 4, 4]	4	0.0008488964346349696	0.9923599320882757
[1, 1, 1, 2, 3, 3, 4, 4, 4, 4]	4	0.0016977928692699393	0.9940577249575456
[1, 1, 1, 2, 3, 3, 4, 4, 4, 4]	4	0.0016977928692699393	0.9957555178268156
[1, 1, 1, 3, 3, 3, 3, 4]	4	0.0008488964346349696	0.9966044142614505
[1, 1, 2, 2, 3, 3, 4]	4	0.0008488964346349696	0.9974533106960854
[1, 2, 2, 2, 3, 3, 4, 4, 4, 4]	4	0.0008488964346349696	0.9983022071307204
[1, 2, 2, 3, 3, 3, 3]	4	0.0008488964346349696	0.9991511035653553
[1, 1, 1, 3, 4]	2	0.0008488964346349696	0.9999999999999902
