# Supplementary material for: Transcription factor specificity limits the number of DNA-binding motifs
Source: PLoS One. 2022 Jan 28;17(1):e0263307. doi: 10.1371/journal.pone.0263307 (PMC8797260; doi:10.1371/journal.pone.0263307)
Supplement: S1 File — (ZIP) [file pone.0263307.s009.zip › Supplementary File 1 Data used in figures/SupFig3/hg19_weight_matricesFAE_a4_D0.txt]

LinearMotif	N_Classes	Frequency	Acum_Frequency
[1, 2, 2, 2, 2, 2, 2, 2, 2, 2, 2, 3, 3, 3, 3, 3, 3, 3, 3, 3, 3, 3, 3, 3, 3, 3, 3, 4, 4, 4]	253613523861504.0	0.0008488964346349696	0.0008488964346349696
[1, 2, 2, 2, 2, 2, 2, 3, 3, 3, 3, 3, 3, 3, 3, 3, 3, 3, 3, 3, 3, 3, 3, 4, 4, 4, 4, 4, 4, 4]	3131031158784.0	0.0008488964346349696	0.0016977928692699393
[1, 1, 1, 1, 2, 2, 2, 2, 2, 3, 3, 3, 3, 3, 3, 3, 3, 3, 3, 3, 3, 3, 3, 3, 3, 4, 4, 4, 4]	1043677052928.0	0.0008488964346349696	0.002546689303904909
[1, 1, 2, 2, 2, 2, 2, 2, 2, 3, 3, 3, 3, 3, 3, 3, 3, 3, 3, 3, 3, 3, 3, 4]	587068342272.0	0.0008488964346349696	0.0033955857385398786
[1, 1, 2, 2, 2, 2, 2, 2, 2, 2, 2, 2, 2, 2, 3, 3, 3, 3, 3, 3, 3, 3, 3, 4]	139314069504.0	0.0008488964346349696	0.0042444821731748485
[1, 1, 1, 1, 2, 2, 2, 2, 2, 2, 2, 2, 2, 3, 3, 3, 3, 3, 3, 3, 3, 3, 3, 4]	20639121408.0	0.0008488964346349696	0.005093378607809818
[2, 2, 2, 2, 2, 2, 2, 2, 2, 2, 3, 3, 3, 3, 3, 3, 3, 3, 3, 4]	15479341056.0	0.0008488964346349696	0.005942275042444788
[1, 1, 1, 2, 2, 2, 2, 2, 2, 2, 2, 2, 2, 2, 3, 3, 3, 3, 3, 3, 3, 4]	2902376448.0	0.0008488964346349696	0.006791171477079757
[1, 1, 2, 2, 2, 2, 2, 2, 2, 2, 3, 3, 3, 3, 3, 3, 3, 3, 3, 4]	1719926784.0	0.0008488964346349696	0.007640067911714727
[1, 1, 1, 1, 2, 2, 2, 2, 2, 2, 2, 2, 2, 2, 3, 3, 3, 3, 3, 3, 3, 4]	967458816.0	0.0008488964346349696	0.008488964346349697
[1, 1, 1, 2, 2, 2, 2, 2, 2, 3, 3, 3, 3, 3, 3, 3, 3, 3, 3, 4]	764411904.0	0.0008488964346349696	0.009337860780984667
[1, 1, 1, 2, 2, 2, 2, 2, 2, 2, 3, 3, 3, 3, 3, 3, 3, 3, 3, 4, 4]	573308928.0	0.0008488964346349696	0.010186757215619638
[1, 2, 2, 2, 2, 2, 2, 2, 3, 3, 3, 3, 3, 3, 3, 3, 3, 4, 4]	573308928.0	0.0008488964346349696	0.011035653650254608
[1, 1, 1, 2, 2, 2, 3, 3, 3, 3, 3, 3, 3, 3, 3, 3, 3, 3, 4, 4, 4]	452984832.0	0.0008488964346349696	0.011884550084889579
[2, 2, 2, 2, 3, 3, 3, 3, 3, 3, 3, 3, 3, 3, 3, 4, 4, 4, 4]	339738624.0	0.0008488964346349696	0.012733446519524549
[1, 1, 2, 2, 2, 2, 2, 2, 2, 3, 3, 3, 3, 3, 3, 3, 3]	143327232.0	0.0008488964346349696	0.01358234295415952
[1, 1, 1, 2, 2, 2, 2, 2, 2, 2, 2, 2, 2, 2, 2, 3, 3, 3, 3, 4]	136048896.0	0.0008488964346349696	0.01443123938879449
[1, 1, 1, 2, 2, 2, 3, 3, 3, 3, 3, 3, 3, 3, 3, 3, 3, 4]	113246208.0	0.0008488964346349696	0.01528013582342946
[1, 1, 1, 1, 2, 2, 2, 2, 2, 2, 2, 2, 3, 3, 3, 3, 3, 3, 3]	107495424.0	0.0008488964346349696	0.01612903225806443
[2, 2, 2, 2, 3, 3, 3, 3, 3, 3, 3, 3, 3, 3, 4]	84934656.0	0.0008488964346349696	0.016977928692699398
[1, 1, 1, 1, 2, 2, 2, 2, 2, 2, 2, 2, 2, 2, 3, 3, 3, 3, 3, 4, 4, 4]	60466176.0	0.0008488964346349696	0.017826825127334366
[1, 1, 2, 2, 2, 2, 2, 2, 2, 2, 2, 2, 3, 3, 3, 3, 3, 4, 4, 4, 4]	60466176.0	0.0008488964346349696	0.018675721561969335
[1, 1, 1, 2, 2, 2, 2, 2, 2, 3, 3, 3, 3, 3, 3, 3, 3, 4, 4]	47775744.0	0.0008488964346349696	0.019524617996604304
[1, 1, 1, 1, 1, 2, 2, 2, 2, 3, 3, 3, 3, 3, 3, 3, 3, 3, 4, 4, 4, 4, 4, 4, 4, 4, 4]	21233664.0	0.0008488964346349696	0.020373514431239272
[1, 2, 2, 2, 2, 3, 3, 3, 3, 3, 3, 3, 3, 3, 4, 4, 4, 4]	21233664.0	0.0008488964346349696	0.02122241086587424
[2, 2, 2, 2, 3, 3, 3, 3, 3, 3, 3, 3, 3, 4, 4, 4, 4, 4]	21233664.0	0.0008488964346349696	0.02207130730050921
[1, 1, 1, 1, 2, 2, 2, 2, 2, 3, 3, 3, 3, 3, 3, 3, 3]	15925248.0	0.0008488964346349696	0.02292020373514418
[1, 1, 1, 2, 2, 2, 2, 2, 2, 3, 3, 3, 3, 3, 3, 3, 4, 4, 4, 4]	11943936.0	0.0008488964346349696	0.023769100169779147
[1, 2, 2, 2, 2, 2, 2, 3, 3, 3, 3, 3, 3, 3, 4]	11943936.0	0.0008488964346349696	0.024617996604414116
[1, 1, 1, 1, 2, 2, 3, 3, 3, 3, 3, 3, 3, 3, 3, 3, 4]	9437184.0	0.0008488964346349696	0.025466893039049084
[1, 1, 1, 2, 2, 2, 3, 3, 3, 3, 3, 3, 3, 3, 3]	7077888.0	0.0008488964346349696	0.026315789473684053
[1, 1, 1, 1, 1, 1, 2, 2, 2, 2, 2, 2, 2, 2, 3, 3, 3, 3, 3]	6718464.0	0.0008488964346349696	0.02716468590831902
[1, 1, 1, 1, 2, 2, 2, 2, 3, 3, 3, 3, 3, 3, 3, 3, 4]	5308416.0	0.0008488964346349696	0.02801358234295399
[1, 1, 1, 1, 2, 2, 2, 2, 3, 3, 3, 3, 3, 3, 3, 3, 4, 4, 4, 4, 4]	5308416.0	0.0008488964346349696	0.02886247877758896
[1, 1, 1, 2, 2, 2, 2, 3, 3, 3, 3, 3, 3, 3, 3, 4]	5308416.0	0.0008488964346349696	0.029711375212223928
[1, 1, 2, 2, 2, 2, 2, 3, 3, 3, 3, 3, 3, 3, 4, 4, 4]	3981312.0	0.0008488964346349696	0.030560271646858896
[1, 1, 1, 1, 1, 1, 2, 2, 2, 2, 2, 2, 3, 3, 3, 3, 3, 3]	2985984.0	0.0008488964346349696	0.03140916808149387
[1, 1, 2, 2, 2, 2, 2, 2, 3, 3, 3, 3, 3, 3]	2985984.0	0.0008488964346349696	0.03225806451612884
[1, 1, 2, 2, 2, 2, 2, 2, 3, 3, 3, 3, 3, 3, 4]	2985984.0	0.0008488964346349696	0.033106960950763806
[1, 1, 2, 2, 2, 2, 2, 2, 3, 3, 3, 3, 3, 3, 4, 4]	2985984.0	0.0008488964346349696	0.033955857385398774
[1, 1, 2, 2, 2, 2, 2, 2, 3, 3, 3, 3, 3, 3, 4, 4, 4, 4, 4, 4]	2985984.0	0.0008488964346349696	0.03480475382003374
[1, 1, 1, 2, 2, 2, 2, 2, 2, 2, 3, 3, 3, 3, 3, 4, 4]	2239488.0	0.0008488964346349696	0.03565365025466871
[1, 1, 1, 1, 2, 2, 2, 2, 2, 2, 2, 2, 3, 3, 3, 3]	1679616.0	0.0008488964346349696	0.03650254668930368
[1, 1, 2, 2, 2, 2, 2, 2, 2, 2, 3, 3, 3, 3]	1679616.0	0.0008488964346349696	0.03735144312393865
[1, 2, 2, 2, 2, 2, 2, 2, 2, 3, 3, 3, 3, 4, 4]	1679616.0	0.0008488964346349696	0.03820033955857362
[1, 1, 1, 1, 2, 2, 2, 2, 3, 3, 3, 3, 3, 3, 3, 4, 4]	1327104.0	0.0008488964346349696	0.039049235993208586
[1, 1, 1, 2, 2, 2, 2, 3, 3, 3, 3, 3, 3, 3, 4, 4]	1327104.0	0.0008488964346349696	0.039898132427843555
[1, 1, 2, 2, 2, 2, 3, 3, 3, 3, 3, 3, 3, 4, 4, 4, 4]	1327104.0	0.0008488964346349696	0.040747028862478524
[1, 1, 1, 1, 1, 1, 2, 2, 2, 2, 2, 3, 3, 3, 3, 3, 3, 4, 4]	995328.0	0.0008488964346349696	0.04159592529711349
[2, 2, 2, 2, 2, 3, 3, 3, 3, 3, 3, 4]	995328.0	0.0008488964346349696	0.04244482173174846
[1, 2, 2, 2, 2, 2, 2, 2, 2, 2, 2, 3, 3, 4]	944784.0	0.0008488964346349696	0.04329371816638343
[1, 1, 1, 1, 1, 1, 1, 1, 1, 2, 2, 2, 2, 2, 2, 3, 3, 3, 3, 3]	746496.0	0.0008488964346349696	0.0441426146010184
[1, 1, 1, 1, 1, 1, 2, 2, 2, 2, 2, 2, 3, 3, 3, 3, 3, 4, 4, 4]	746496.0	0.0008488964346349696	0.04499151103565337
[1, 1, 1, 1, 1, 2, 2, 2, 2, 2, 2, 3, 3, 3, 3, 3, 4, 4]	746496.0	0.0008488964346349696	0.045840407470288336
[1, 1, 1, 1, 2, 2, 2, 2, 2, 2, 3, 3, 3, 3, 3, 4, 4, 4, 4, 4]	746496.0	0.0008488964346349696	0.046689303904923304
[1, 1, 1, 2, 2, 2, 2, 2, 2, 3, 3, 3, 3, 3, 4, 4, 4, 4, 4]	746496.0	0.0008488964346349696	0.04753820033955827
[1, 1, 2, 2, 2, 2, 2, 2, 3, 3, 3, 3, 3]	746496.0	0.0008488964346349696	0.04838709677419324
[1, 1, 2, 2, 2, 2, 2, 2, 3, 3, 3, 3, 3, 4]	746496.0	0.0008488964346349696	0.04923599320882821
[1, 1, 2, 2, 2, 2, 2, 2, 3, 3, 3, 3, 3, 4, 4, 4, 4, 4]	746496.0	0.0008488964346349696	0.05008488964346318
[1, 1, 1, 1, 2, 2, 3, 3, 3, 3, 3, 3, 3, 3, 4, 4, 4]	589824.0	0.0008488964346349696	0.05093378607809815
[1, 1, 1, 1, 2, 2, 3, 3, 3, 3, 3, 3, 3, 3, 4, 4, 4, 4, 4, 4]	589824.0	0.0008488964346349696	0.051782682512733116
[1, 1, 1, 1, 2, 2, 2, 2, 2, 2, 2, 3, 3, 3, 3, 4]	559872.0	0.0008488964346349696	0.052631578947368085
[1, 1, 1, 2, 2, 2, 2, 2, 2, 2, 3, 3, 3, 3, 4]	559872.0	0.0008488964346349696	0.053480475382003054
[1, 1, 1, 2, 2, 2, 2, 2, 2, 2, 3, 3, 3, 3, 4, 4]	559872.0	0.0008488964346349696	0.05432937181663802
[1, 2, 2, 2, 2, 2, 2, 2, 3, 3, 3, 3]	559872.0	0.0008488964346349696	0.05517826825127299
[1, 1, 1, 1, 1, 2, 2, 2, 3, 3, 3, 3, 3, 3, 3, 4, 4]	442368.0	0.0008488964346349696	0.05602716468590796
[1, 1, 1, 2, 2, 2, 3, 3, 3, 3, 3, 3, 3, 4]	442368.0	0.0008488964346349696	0.05687606112054293
[1, 1, 1, 1, 2, 2, 2, 2, 2, 2, 2, 2, 3, 3, 3]	419904.0	0.0008488964346349696	0.0577249575551779
[1, 2, 2, 2, 2, 2, 2, 2, 2, 3, 3, 3, 4, 4, 4, 4]	419904.0	0.0008488964346349696	0.058573853989812866
[2, 2, 2, 2, 2, 2, 2, 2, 3, 3, 3, 4]	419904.0	0.0008488964346349696	0.059422750424447834
[1, 1, 1, 1, 2, 2, 2, 2, 3, 3, 3, 3, 3, 3]	331776.0	0.0008488964346349696	0.0602716468590828
[1, 1, 2, 2, 2, 2, 3, 3, 3, 3, 3, 3]	331776.0	0.0008488964346349696	0.06112054329371777
[1, 2, 2, 2, 2, 2, 2, 2, 2, 2, 3, 3]	314928.0	0.0008488964346349696	0.06196943972835274
[1, 1, 1, 1, 1, 1, 1, 1, 1, 1, 1, 2, 2, 2, 2, 2, 3, 3, 3, 3, 3]	248832.0	0.0008488964346349696	0.06281833616298771
[1, 1, 1, 1, 1, 2, 2, 2, 2, 2, 3, 3, 3, 3, 3]	248832.0	0.0008488964346349696	0.06366723259762268
[1, 1, 1, 1, 2, 2, 2, 2, 2, 3, 3, 3, 3, 3, 4, 4, 4]	248832.0	0.0008488964346349696	0.06451612903225765
[1, 1, 2, 2, 2, 2, 2, 3, 3, 3, 3, 3, 4]	248832.0	0.0008488964346349696	0.06536502546689262
[1, 1, 2, 2, 2, 2, 2, 3, 3, 3, 3, 3, 4, 4, 4, 4, 4, 4, 4, 4]	248832.0	0.0008488964346349696	0.06621392190152758
[1, 1, 1, 1, 2, 2, 2, 2, 2, 2, 3, 3, 3, 3]	186624.0	0.0016977928692699393	0.06791171477079752
[1, 1, 1, 1, 2, 2, 2, 2, 2, 2, 3, 3, 3, 3]	186624.0	0.0016977928692699393	0.06960950764006746
[1, 1, 1, 2, 2, 2, 2, 2, 2, 3, 3, 3, 3, 4, 4, 4, 4, 4]	186624.0	0.0008488964346349696	0.07045840407470243
[1, 1, 2, 2, 2, 2, 2, 2, 3, 3, 3, 3, 4, 4, 4, 4, 4]	186624.0	0.0008488964346349696	0.0713073005093374
[1, 1, 1, 1, 1, 1, 1, 2, 2, 3, 3, 3, 3, 3, 3, 3, 4, 4, 4, 4]	147456.0	0.0008488964346349696	0.07215619694397236
[1, 1, 1, 1, 2, 2, 3, 3, 3, 3, 3, 3, 3, 4, 4, 4]	147456.0	0.0008488964346349696	0.07300509337860733
[1, 1, 1, 1, 2, 2, 3, 3, 3, 3, 3, 3, 3, 4, 4, 4, 4]	147456.0	0.002546689303904909	0.07555178268251224
[1, 1, 1, 1, 2, 2, 3, 3, 3, 3, 3, 3, 3, 4, 4, 4, 4]	147456.0	0.002546689303904909	0.07809847198641715
[1, 1, 1, 1, 2, 2, 3, 3, 3, 3, 3, 3, 3, 4, 4, 4, 4]	147456.0	0.002546689303904909	0.08064516129032205
[1, 1, 1, 1, 1, 2, 2, 2, 2, 2, 2, 2, 3, 3, 3]	139968.0	0.0008488964346349696	0.08149405772495702
[1, 1, 1, 1, 1, 2, 2, 2, 2, 2, 2, 2, 3, 3, 3, 4, 4, 4]	139968.0	0.0008488964346349696	0.08234295415959199
[1, 1, 1, 2, 2, 2, 2, 2, 2, 2, 3, 3, 3, 4]	139968.0	0.0008488964346349696	0.08319185059422696
[1, 1, 1, 2, 2, 2, 2, 2, 2, 2, 3, 3, 3, 4, 4]	139968.0	0.0016977928692699393	0.0848896434634969
[1, 1, 1, 2, 2, 2, 2, 2, 2, 2, 3, 3, 3, 4, 4]	139968.0	0.0016977928692699393	0.08658743633276683
[1, 1, 2, 2, 2, 2, 2, 2, 2, 3, 3, 3, 4, 4, 4, 4]	139968.0	0.0008488964346349696	0.0874363327674018
[1, 1, 1, 1, 1, 1, 2, 2, 2, 3, 3, 3, 3, 3, 3, 4, 4]	110592.0	0.0008488964346349696	0.08828522920203677
[1, 1, 1, 1, 1, 1, 2, 2, 2, 3, 3, 3, 3, 3, 3, 4, 4, 4, 4, 4, 4, 4, 4]	110592.0	0.0008488964346349696	0.08913412563667174
[1, 1, 1, 1, 1, 2, 2, 2, 2, 2, 2, 2, 2, 3, 3, 4, 4, 4]	104976.0	0.0008488964346349696	0.0899830220713067
[1, 1, 1, 1, 2, 2, 2, 2, 2, 2, 2, 2, 3, 3, 4, 4, 4, 4]	104976.0	0.0008488964346349696	0.09083191850594168
[1, 1, 2, 2, 2, 2, 2, 2, 2, 2, 3, 3, 4]	104976.0	0.0008488964346349696	0.09168081494057664
[1, 1, 2, 2, 2, 2, 2, 2, 2, 2, 3, 3, 4, 4]	104976.0	0.0008488964346349696	0.09252971137521161
[2, 2, 2, 2, 2, 2, 2, 2, 3, 3, 4, 4, 4, 4, 4]	104976.0	0.0008488964346349696	0.09337860780984658
[1, 1, 1, 1, 1, 2, 2, 2, 2, 3, 3, 3, 3, 3, 4, 4, 4]	82944.0	0.0008488964346349696	0.09422750424448155
[1, 1, 1, 1, 2, 2, 2, 2, 3, 3, 3, 3, 3]	82944.0	0.0008488964346349696	0.09507640067911652
[1, 1, 1, 1, 2, 2, 2, 2, 3, 3, 3, 3, 3, 4, 4]	82944.0	0.0016977928692699393	0.09677419354838646
[1, 1, 1, 1, 2, 2, 2, 2, 3, 3, 3, 3, 3, 4, 4]	82944.0	0.0016977928692699393	0.09847198641765639
[1, 1, 1, 1, 2, 2, 2, 2, 3, 3, 3, 3, 3, 4, 4, 4]	82944.0	0.0016977928692699393	0.10016977928692633
[1, 1, 1, 1, 2, 2, 2, 2, 3, 3, 3, 3, 3, 4, 4, 4]	82944.0	0.0016977928692699393	0.10186757215619627
[1, 1, 1, 1, 2, 2, 2, 2, 3, 3, 3, 3, 3, 4, 4, 4, 4]	82944.0	0.0008488964346349696	0.10271646859083124
[1, 1, 1, 2, 2, 2, 2, 3, 3, 3, 3, 3, 4, 4]	82944.0	0.0008488964346349696	0.1035653650254662
[1, 1, 2, 2, 2, 2, 3, 3, 3, 3, 3, 4]	82944.0	0.0016977928692699393	0.10526315789473614
[1, 1, 2, 2, 2, 2, 3, 3, 3, 3, 3, 4]	82944.0	0.0016977928692699393	0.10696095076400608
[1, 1, 2, 2, 2, 2, 3, 3, 3, 3, 3, 4, 4, 4]	82944.0	0.0008488964346349696	0.10780984719864105
[1, 1, 2, 2, 2, 2, 3, 3, 3, 3, 3, 4, 4, 4, 4, 4]	82944.0	0.0008488964346349696	0.10865874363327602
[1, 1, 2, 2, 2, 2, 3, 3, 3, 3, 3, 4, 4, 4, 4, 4, 4]	82944.0	0.0008488964346349696	0.10950764006791099
[1, 2, 2, 2, 2, 3, 3, 3, 3, 3]	82944.0	0.0016977928692699393	0.11120543293718092
[1, 2, 2, 2, 2, 3, 3, 3, 3, 3]	82944.0	0.0016977928692699393	0.11290322580645086
[1, 2, 2, 2, 2, 3, 3, 3, 3, 3, 4]	82944.0	0.0008488964346349696	0.11375212224108583
[2, 2, 2, 2, 3, 3, 3, 3, 3, 4]	82944.0	0.0016977928692699393	0.11544991511035577
[2, 2, 2, 2, 3, 3, 3, 3, 3, 4]	82944.0	0.0016977928692699393	0.1171477079796257
[2, 2, 2, 2, 2, 2, 2, 2, 2, 3, 4, 4, 4, 4, 4]	78732.0	0.0008488964346349696	0.11799660441426067
[1, 1, 1, 1, 1, 3, 3, 3, 3, 3, 3, 3, 3, 4, 4, 4]	65536.0	0.0008488964346349696	0.11884550084889564
[1, 1, 1, 1, 1, 2, 2, 2, 2, 2, 3, 3, 3, 3, 4]	62208.0	0.0008488964346349696	0.11969439728353061
[1, 1, 1, 2, 2, 2, 2, 2, 3, 3, 3, 3]	62208.0	0.002546689303904909	0.12224108658743552
[1, 1, 1, 2, 2, 2, 2, 2, 3, 3, 3, 3]	62208.0	0.002546689303904909	0.12478777589134042
[1, 1, 1, 2, 2, 2, 2, 2, 3, 3, 3, 3]	62208.0	0.002546689303904909	0.12733446519524533
[1, 2, 2, 2, 2, 2, 3, 3, 3, 3, 4, 4, 4, 4, 4]	62208.0	0.0008488964346349696	0.1281833616298803
[1, 1, 1, 1, 2, 2, 2, 2, 2, 2, 2, 2, 2, 2, 4]	59049.0	0.0008488964346349696	0.1290322580645153
[1, 1, 1, 1, 1, 2, 3, 3, 3, 3, 3, 3, 3, 4, 4, 4]	49152.0	0.0008488964346349696	0.12988115449915028
[1, 1, 1, 1, 1, 2, 3, 3, 3, 3, 3, 3, 3, 4, 4, 4, 4]	49152.0	0.0008488964346349696	0.13073005093378526
[1, 1, 1, 1, 1, 1, 1, 1, 1, 1, 2, 2, 2, 2, 2, 2, 3, 3, 3]	46656.0	0.0008488964346349696	0.13157894736842024
[1, 1, 1, 1, 1, 1, 1, 1, 1, 2, 2, 2, 2, 2, 2, 3, 3, 3, 4, 4, 4]	46656.0	0.0008488964346349696	0.13242784380305522
[1, 1, 1, 2, 2, 2, 2, 2, 2, 3, 3, 3]	46656.0	0.0008488964346349696	0.1332767402376902
[1, 1, 2, 2, 2, 2, 2, 2, 3, 3, 3]	46656.0	0.0016977928692699393	0.13497453310696014
[1, 1, 2, 2, 2, 2, 2, 2, 3, 3, 3]	46656.0	0.0016977928692699393	0.13667232597623008
[1, 1, 2, 2, 2, 2, 2, 2, 3, 3, 3, 4, 4]	46656.0	0.0008488964346349696	0.13752122241086506
[1, 1, 2, 2, 2, 2, 2, 2, 3, 3, 3, 4, 4, 4, 4]	46656.0	0.0008488964346349696	0.13837011884550005
[1, 1, 1, 1, 1, 2, 2, 3, 3, 3, 3, 3, 3]	36864.0	0.0008488964346349696	0.13921901528013503
[1, 1, 1, 1, 1, 2, 2, 3, 3, 3, 3, 3, 3, 4, 4]	36864.0	0.0008488964346349696	0.14006791171477
[1, 1, 1, 1, 1, 2, 2, 3, 3, 3, 3, 3, 3, 4, 4, 4, 4]	36864.0	0.0008488964346349696	0.140916808149405
[1, 1, 1, 1, 2, 2, 3, 3, 3, 3, 3, 3]	36864.0	0.0008488964346349696	0.14176570458403998
[1, 1, 1, 1, 2, 2, 3, 3, 3, 3, 3, 3, 4, 4]	36864.0	0.0008488964346349696	0.14261460101867496
[1, 1, 1, 1, 2, 2, 3, 3, 3, 3, 3, 3, 4, 4, 4, 4]	36864.0	0.0008488964346349696	0.14346349745330994
[1, 2, 2, 3, 3, 3, 3, 3, 3, 4]	36864.0	0.0008488964346349696	0.14431239388794492
[1, 1, 1, 1, 1, 1, 1, 2, 2, 2, 2, 2, 2, 2, 3, 3, 4]	34992.0	0.0008488964346349696	0.1451612903225799
[1, 1, 1, 1, 1, 1, 2, 2, 2, 3, 3, 3, 3, 3, 4, 4]	27648.0	0.0008488964346349696	0.1460101867572149
[1, 1, 1, 1, 1, 1, 2, 2, 2, 3, 3, 3, 3, 3, 4, 4, 4]	27648.0	0.0016977928692699393	0.14770797962648483
[1, 1, 1, 1, 1, 1, 2, 2, 2, 3, 3, 3, 3, 3, 4, 4, 4]	27648.0	0.0016977928692699393	0.14940577249575476
[1, 1, 1, 1, 2, 2, 2, 3, 3, 3, 3, 3, 4]	27648.0	0.0008488964346349696	0.15025466893038975
[1, 1, 1, 2, 2, 2, 3, 3, 3, 3, 3]	27648.0	0.0008488964346349696	0.15110356536502473
[1, 1, 1, 2, 2, 2, 3, 3, 3, 3, 3, 4]	27648.0	0.0008488964346349696	0.1519524617996597
[1, 1, 1, 2, 2, 2, 3, 3, 3, 3, 3, 4, 4]	27648.0	0.0008488964346349696	0.1528013582342947
[1, 1, 1, 2, 2, 2, 3, 3, 3, 3, 3, 4, 4, 4, 4, 4, 4]	27648.0	0.0008488964346349696	0.15365025466892968
[1, 1, 1, 1, 1, 2, 2, 2, 2, 2, 2, 2, 2, 3]	26244.0	0.0008488964346349696	0.15449915110356466
[1, 1, 1, 2, 2, 2, 2, 2, 2, 2, 2, 3]	26244.0	0.0008488964346349696	0.15534804753819964
[1, 1, 1, 1, 1, 1, 1, 1, 1, 1, 1, 2, 2, 2, 2, 3, 3, 3, 3]	20736.0	0.0008488964346349696	0.15619694397283462
[1, 1, 1, 1, 1, 1, 1, 1, 1, 2, 2, 2, 2, 3, 3, 3, 3]	20736.0	0.0008488964346349696	0.1570458404074696
[1, 1, 1, 1, 2, 2, 2, 2, 3, 3, 3, 3]	20736.0	0.0016977928692699393	0.15874363327673954
[1, 1, 1, 1, 2, 2, 2, 2, 3, 3, 3, 3]	20736.0	0.0016977928692699393	0.16044142614600948
[1, 1, 1, 1, 2, 2, 2, 2, 3, 3, 3, 3, 4]	20736.0	0.002546689303904909	0.1629881154499144
[1, 1, 1, 1, 2, 2, 2, 2, 3, 3, 3, 3, 4]	20736.0	0.002546689303904909	0.16553480475381932
[1, 1, 1, 1, 2, 2, 2, 2, 3, 3, 3, 3, 4]	20736.0	0.002546689303904909	0.16808149405772424
[1, 1, 1, 1, 2, 2, 2, 2, 3, 3, 3, 3, 4, 4]	20736.0	0.0008488964346349696	0.16893039049235922
[1, 1, 1, 2, 2, 2, 2, 3, 3, 3, 3, 4, 4]	20736.0	0.0008488964346349696	0.1697792869269942
[1, 1, 2, 2, 2, 2, 3, 3, 3, 3]	20736.0	0.0008488964346349696	0.1706281833616292
[1, 1, 2, 2, 2, 2, 3, 3, 3, 3, 4]	20736.0	0.0008488964346349696	0.17147707979626417
[1, 1, 1, 1, 1, 1, 1, 1, 1, 2, 2, 2, 2, 2, 3, 3, 3, 4, 4]	15552.0	0.0008488964346349696	0.17232597623089915
[1, 1, 1, 1, 1, 1, 1, 2, 2, 2, 2, 2, 3, 3, 3]	15552.0	0.0008488964346349696	0.17317487266553414
[1, 1, 1, 1, 1, 1, 2, 2, 2, 2, 2, 3, 3, 3, 4]	15552.0	0.0008488964346349696	0.17402376910016912
[1, 1, 1, 1, 1, 1, 2, 2, 2, 2, 2, 3, 3, 3, 4, 4, 4, 4, 4]	15552.0	0.0008488964346349696	0.1748726655348041
[1, 1, 1, 1, 1, 2, 2, 2, 2, 2, 3, 3, 3]	15552.0	0.0016977928692699393	0.17657045840407404
[1, 1, 1, 1, 1, 2, 2, 2, 2, 2, 3, 3, 3]	15552.0	0.0016977928692699393	0.17826825127334398
[1, 1, 1, 1, 1, 2, 2, 2, 2, 2, 3, 3, 3, 4]	15552.0	0.0016977928692699393	0.1799660441426139
[1, 1, 1, 1, 1, 2, 2, 2, 2, 2, 3, 3, 3, 4]	15552.0	0.0016977928692699393	0.18166383701188385
[1, 1, 1, 1, 2, 2, 2, 2, 2, 3, 3, 3]	15552.0	0.0008488964346349696	0.18251273344651883
[1, 1, 1, 1, 2, 2, 2, 2, 2, 3, 3, 3, 4]	15552.0	0.0008488964346349696	0.18336162988115381
[1, 1, 1, 1, 2, 2, 2, 2, 2, 3, 3, 3, 4, 4]	15552.0	0.0008488964346349696	0.1842105263157888
[1, 1, 1, 2, 2, 2, 2, 2, 3, 3, 3]	15552.0	0.0008488964346349696	0.18505942275042378
[1, 1, 1, 2, 2, 2, 2, 2, 3, 3, 3, 4]	15552.0	0.0008488964346349696	0.18590831918505876
[1, 1, 1, 1, 1, 1, 2, 3, 3, 3, 3, 3, 3, 4]	12288.0	0.0008488964346349696	0.18675721561969374
[1, 1, 1, 1, 1, 2, 3, 3, 3, 3, 3, 3, 4]	12288.0	0.0008488964346349696	0.18760611205432873
[1, 1, 1, 1, 2, 3, 3, 3, 3, 3, 3, 4]	12288.0	0.0008488964346349696	0.1884550084889637
[1, 1, 1, 1, 1, 1, 1, 1, 2, 2, 2, 2, 2, 2, 3, 3, 4]	11664.0	0.0008488964346349696	0.1893039049235987
[1, 1, 1, 1, 1, 1, 1, 2, 2, 2, 2, 2, 2, 3, 3, 4, 4]	11664.0	0.0008488964346349696	0.19015280135823368
[1, 1, 1, 1, 1, 2, 2, 2, 2, 2, 2, 3, 3]	11664.0	0.0016977928692699393	0.1918505942275036
[1, 1, 1, 1, 1, 2, 2, 2, 2, 2, 2, 3, 3]	11664.0	0.0016977928692699393	0.19354838709677355
[1, 1, 1, 1, 2, 2, 2, 2, 2, 2, 3, 3]	11664.0	0.0008488964346349696	0.19439728353140853
[1, 1, 1, 1, 2, 2, 2, 2, 2, 2, 3, 3, 4, 4, 4]	11664.0	0.0008488964346349696	0.19524617996604351
[1, 1, 1, 2, 2, 2, 2, 2, 2, 3, 3, 4, 4, 4]	11664.0	0.0008488964346349696	0.1960950764006785
[1, 1, 2, 2, 2, 2, 2, 2, 3, 3]	11664.0	0.0016977928692699393	0.19779286926994843
[1, 1, 2, 2, 2, 2, 2, 2, 3, 3]	11664.0	0.0016977928692699393	0.19949066213921837
[1, 1, 2, 2, 2, 2, 2, 2, 3, 3, 4]	11664.0	0.0008488964346349696	0.20033955857385335
[1, 1, 2, 2, 2, 2, 2, 2, 3, 3, 4, 4]	11664.0	0.0008488964346349696	0.20118845500848834
[1, 1, 2, 2, 2, 2, 2, 2, 3, 3, 4, 4, 4]	11664.0	0.0008488964346349696	0.20203735144312332
[1, 2, 2, 2, 2, 2, 2, 3, 3]	11664.0	0.0008488964346349696	0.2028862478777583
[1, 1, 1, 1, 1, 1, 2, 2, 3, 3, 3, 3, 3, 4, 4, 4, 4]	9216.0	0.0008488964346349696	0.20373514431239328
[1, 1, 1, 1, 1, 2, 2, 3, 3, 3, 3, 3]	9216.0	0.0016977928692699393	0.20543293718166322
[1, 1, 1, 1, 1, 2, 2, 3, 3, 3, 3, 3]	9216.0	0.0016977928692699393	0.20713073005093316
[1, 1, 1, 1, 1, 2, 2, 3, 3, 3, 3, 3, 4]	9216.0	0.0008488964346349696	0.20797962648556814
[1, 1, 1, 1, 1, 2, 2, 3, 3, 3, 3, 3, 4, 4, 4]	9216.0	0.0008488964346349696	0.20882852292020312
[1, 1, 1, 1, 2, 2, 3, 3, 3, 3, 3]	9216.0	0.0008488964346349696	0.2096774193548381
[1, 1, 1, 1, 2, 2, 3, 3, 3, 3, 3, 4, 4, 4]	9216.0	0.0008488964346349696	0.2105263157894731
[1, 1, 1, 1, 2, 2, 3, 3, 3, 3, 3, 4, 4, 4, 4, 4]	9216.0	0.0008488964346349696	0.21137521222410807
[1, 1, 1, 1, 2, 2, 3, 3, 3, 3, 3, 4, 4, 4, 4, 4, 4]	9216.0	0.002546689303904909	0.213921901528013
[1, 1, 1, 1, 2, 2, 3, 3, 3, 3, 3, 4, 4, 4, 4, 4, 4]	9216.0	0.002546689303904909	0.2164685908319179
[1, 1, 1, 1, 2, 2, 3, 3, 3, 3, 3, 4, 4, 4, 4, 4, 4]	9216.0	0.002546689303904909	0.21901528013582283
[1, 1, 1, 2, 2, 3, 3, 3, 3, 3, 4]	9216.0	0.0008488964346349696	0.21986417657045781
[1, 1, 1, 2, 2, 3, 3, 3, 3, 3, 4, 4]	9216.0	0.0008488964346349696	0.2207130730050928
[1, 1, 2, 2, 3, 3, 3, 3, 3, 4]	9216.0	0.0008488964346349696	0.22156196943972778
[1, 2, 2, 3, 3, 3, 3, 3, 4, 4, 4]	9216.0	0.0008488964346349696	0.22241086587436276
[1, 1, 2, 2, 2, 2, 2, 2, 2, 3, 4, 4, 4]	8748.0	0.0008488964346349696	0.22325976230899774
[1, 1, 1, 1, 1, 1, 1, 1, 1, 1, 1, 1, 2, 2, 2, 3, 3, 3, 3]	6912.0	0.0008488964346349696	0.22410865874363273
[1, 1, 1, 1, 1, 1, 1, 1, 2, 2, 2, 3, 3, 3, 3]	6912.0	0.0008488964346349696	0.2249575551782677
[1, 1, 1, 1, 1, 1, 1, 2, 2, 2, 3, 3, 3, 3, 4, 4, 4, 4]	6912.0	0.0008488964346349696	0.2258064516129027
[1, 1, 1, 1, 1, 1, 2, 2, 2, 3, 3, 3, 3]	6912.0	0.0008488964346349696	0.22665534804753767
[1, 1, 1, 1, 1, 2, 2, 2, 3, 3, 3, 3, 4, 4]	6912.0	0.0008488964346349696	0.22750424448217266
[1, 1, 1, 1, 1, 2, 2, 2, 3, 3, 3, 3, 4, 4, 4, 4, 4]	6912.0	0.0008488964346349696	0.22835314091680764
[1, 1, 1, 1, 2, 2, 2, 3, 3, 3, 3, 4, 4, 4, 4, 4, 4]	6912.0	0.0008488964346349696	0.22920203735144262
[1, 1, 1, 2, 2, 2, 3, 3, 3, 3]	6912.0	0.0008488964346349696	0.2300509337860776
[1, 1, 1, 2, 2, 2, 3, 3, 3, 3, 4, 4]	6912.0	0.0008488964346349696	0.2308998302207126
[1, 1, 1, 2, 2, 2, 3, 3, 3, 3, 4, 4, 4, 4, 4, 4]	6912.0	0.0008488964346349696	0.23174872665534757
[1, 1, 2, 2, 2, 3, 3, 3, 3, 4]	6912.0	0.0008488964346349696	0.23259762308998255
[1, 1, 1, 1, 1, 1, 2, 2, 2, 2, 2, 2, 2, 2]	6561.0	0.0008488964346349696	0.23344651952461754
[1, 1, 1, 1, 2, 2, 2, 2, 2, 2, 2, 2]	6561.0	0.0008488964346349696	0.23429541595925252
[2, 2, 2, 2, 2, 2, 2, 2, 4, 4]	6561.0	0.0008488964346349696	0.2351443123938875
[1, 1, 1, 1, 1, 1, 1, 1, 2, 2, 2, 2, 3, 3, 3]	5184.0	0.0008488964346349696	0.23599320882852248
[1, 1, 1, 1, 1, 1, 1, 1, 2, 2, 2, 2, 3, 3, 3, 4]	5184.0	0.0008488964346349696	0.23684210526315747
[1, 1, 1, 1, 1, 1, 1, 2, 2, 2, 2, 3, 3, 3]	5184.0	0.0008488964346349696	0.23769100169779245
[1, 1, 1, 1, 1, 1, 2, 2, 2, 2, 3, 3, 3, 4]	5184.0	0.0016977928692699393	0.23938879456706239
[1, 1, 1, 1, 1, 1, 2, 2, 2, 2, 3, 3, 3, 4]	5184.0	0.0016977928692699393	0.24108658743633232
[1, 1, 1, 1, 1, 1, 2, 2, 2, 2, 3, 3, 3, 4, 4]	5184.0	0.0008488964346349696	0.2419354838709673
[1, 1, 1, 1, 1, 2, 2, 2, 2, 3, 3, 3]	5184.0	0.0016977928692699393	0.24363327674023724
[1, 1, 1, 1, 1, 2, 2, 2, 2, 3, 3, 3]	5184.0	0.0016977928692699393	0.24533106960950718
[1, 1, 1, 1, 1, 2, 2, 2, 2, 3, 3, 3, 4, 4, 4, 4]	5184.0	0.0008488964346349696	0.24617996604414216
[1, 1, 1, 1, 2, 2, 2, 2, 3, 3, 3]	5184.0	0.002546689303904909	0.24872665534804708
[1, 1, 1, 1, 2, 2, 2, 2, 3, 3, 3]	5184.0	0.002546689303904909	0.251273344651952
[1, 1, 1, 1, 2, 2, 2, 2, 3, 3, 3]	5184.0	0.002546689303904909	0.2538200339558569
[1, 1, 1, 1, 2, 2, 2, 2, 3, 3, 3, 4]	5184.0	0.0008488964346349696	0.2546689303904919
[1, 1, 1, 1, 2, 2, 2, 2, 3, 3, 3, 4, 4]	5184.0	0.0008488964346349696	0.25551782682512686
[1, 1, 1, 1, 2, 2, 2, 2, 3, 3, 3, 4, 4, 4, 4, 4, 4]	5184.0	0.0008488964346349696	0.25636672325976184
[1, 1, 1, 1, 2, 2, 2, 2, 3, 3, 3, 4, 4, 4, 4, 4, 4, 4, 4, 4, 4, 4]	5184.0	0.0008488964346349696	0.2572156196943968
[1, 1, 1, 2, 2, 2, 2, 3, 3, 3, 4, 4]	5184.0	0.0008488964346349696	0.2580645161290318
[1, 1, 1, 2, 2, 2, 2, 3, 3, 3, 4, 4, 4, 4, 4, 4, 4]	5184.0	0.0008488964346349696	0.2589134125636668
[1, 1, 1, 2, 2, 2, 2, 3, 3, 3, 4, 4, 4, 4, 4, 4, 4, 4, 4, 4]	5184.0	0.0008488964346349696	0.25976230899830177
[1, 1, 2, 2, 2, 2, 3, 3, 3, 4]	5184.0	0.0008488964346349696	0.26061120543293675
[1, 2, 2, 2, 2, 3, 3, 3, 4, 4, 4]	5184.0	0.0008488964346349696	0.26146010186757174
[1, 1, 1, 1, 1, 1, 3, 3, 3, 3, 3, 3, 4, 4, 4, 4, 4]	4096.0	0.0016977928692699393	0.2631578947368417
[1, 1, 1, 1, 1, 1, 3, 3, 3, 3, 3, 3, 4, 4, 4, 4, 4]	4096.0	0.0016977928692699393	0.26485568760611167
[1, 1, 1, 1, 1, 2, 2, 2, 2, 2, 3, 3, 4]	3888.0	0.0008488964346349696	0.26570458404074665
[1, 1, 1, 1, 1, 2, 2, 2, 2, 2, 3, 3, 4, 4, 4, 4]	3888.0	0.0008488964346349696	0.26655348047538163
[1, 1, 1, 1, 2, 2, 2, 2, 2, 3, 3, 4, 4]	3888.0	0.0008488964346349696	0.2674023769100166
[1, 1, 1, 1, 2, 2, 2, 2, 2, 3, 3, 4, 4, 4, 4]	3888.0	0.0008488964346349696	0.2682512733446516
[1, 1, 1, 1, 2, 2, 2, 2, 2, 3, 3, 4, 4, 4, 4, 4]	3888.0	0.0008488964346349696	0.2691001697792866
[1, 1, 1, 2, 2, 2, 2, 2, 3, 3]	3888.0	0.0016977928692699393	0.27079796264855654
[1, 1, 1, 2, 2, 2, 2, 2, 3, 3]	3888.0	0.0016977928692699393	0.2724957555178265
[1, 1, 1, 2, 2, 2, 2, 2, 3, 3, 4, 4, 4, 4, 4, 4]	3888.0	0.0008488964346349696	0.2733446519524615
[1, 1, 2, 2, 2, 2, 2, 3, 3, 4, 4, 4]	3888.0	0.0008488964346349696	0.2741935483870965
[1, 1, 2, 2, 2, 2, 2, 3, 3, 4, 4, 4, 4, 4, 4, 4, 4]	3888.0	0.0008488964346349696	0.27504244482173146
[1, 1, 1, 1, 1, 1, 1, 2, 3, 3, 3, 3, 3, 4, 4, 4]	3072.0	0.0016977928692699393	0.2767402376910014
[1, 1, 1, 1, 1, 1, 1, 2, 3, 3, 3, 3, 3, 4, 4, 4]	3072.0	0.0016977928692699393	0.2784380305602714
[1, 1, 1, 1, 2, 3, 3, 3, 3, 3, 4, 4, 4, 4, 4]	3072.0	0.0008488964346349696	0.27928692699490637
[1, 1, 1, 1, 1, 1, 1, 1, 1, 1, 1, 1, 1, 2, 2, 2, 2, 2, 2, 3]	2916.0	0.0008488964346349696	0.28013582342954135
[1, 1, 1, 1, 1, 1, 1, 1, 2, 2, 2, 2, 2, 2, 3, 4]	2916.0	0.0008488964346349696	0.28098471986417634
[1, 1, 1, 1, 1, 1, 1, 2, 2, 2, 2, 2, 2, 3]	2916.0	0.0008488964346349696	0.2818336162988113
[1, 1, 1, 1, 1, 1, 1, 2, 2, 2, 2, 2, 2, 3, 4, 4]	2916.0	0.0008488964346349696	0.2826825127334463
[1, 1, 1, 1, 1, 2, 2, 2, 2, 2, 2, 3]	2916.0	0.0008488964346349696	0.2835314091680813
[1, 1, 1, 1, 1, 2, 2, 2, 2, 2, 2, 3, 4]	2916.0	0.0008488964346349696	0.28438030560271627
[1, 1, 1, 2, 2, 2, 2, 2, 2, 3, 4, 4, 4]	2916.0	0.0008488964346349696	0.28522920203735125
[1, 1, 1, 1, 1, 1, 1, 1, 2, 2, 3, 3, 3, 3, 4, 4, 4]	2304.0	0.0016977928692699393	0.2869269949066212
[1, 1, 1, 1, 1, 1, 1, 1, 2, 2, 3, 3, 3, 3, 4, 4, 4]	2304.0	0.0016977928692699393	0.2886247877758912
[1, 1, 1, 1, 1, 1, 2, 2, 3, 3, 3, 3]	2304.0	0.0008488964346349696	0.28947368421052616
[1, 1, 1, 1, 1, 1, 2, 2, 3, 3, 3, 3, 4, 4, 4]	2304.0	0.0008488964346349696	0.29032258064516114
[1, 1, 1, 1, 1, 1, 2, 2, 3, 3, 3, 3, 4, 4, 4, 4]	2304.0	0.0008488964346349696	0.2911714770797961
[1, 1, 1, 1, 1, 1, 2, 2, 3, 3, 3, 3, 4, 4, 4, 4, 4]	2304.0	0.0042444821731748485	0.295415959252971
[1, 1, 1, 1, 1, 1, 2, 2, 3, 3, 3, 3, 4, 4, 4, 4, 4]	2304.0	0.0042444821731748485	0.29966044142614584
[1, 1, 1, 1, 1, 1, 2, 2, 3, 3, 3, 3, 4, 4, 4, 4, 4]	2304.0	0.0042444821731748485	0.3039049235993207
[1, 1, 1, 1, 1, 1, 2, 2, 3, 3, 3, 3, 4, 4, 4, 4, 4]	2304.0	0.0042444821731748485	0.30814940577249555
[1, 1, 1, 1, 1, 1, 2, 2, 3, 3, 3, 3, 4, 4, 4, 4, 4]	2304.0	0.0042444821731748485	0.3123938879456704
[1, 1, 1, 1, 1, 2, 2, 3, 3, 3, 3, 4]	2304.0	0.0016977928692699393	0.3140916808149404
[1, 1, 1, 1, 1, 2, 2, 3, 3, 3, 3, 4]	2304.0	0.0016977928692699393	0.31578947368421034
[1, 1, 1, 1, 1, 2, 2, 3, 3, 3, 3, 4, 4, 4]	2304.0	0.0008488964346349696	0.3166383701188453
[1, 1, 1, 1, 1, 2, 2, 3, 3, 3, 3, 4, 4, 4, 4, 4, 4]	2304.0	0.0008488964346349696	0.3174872665534803
[1, 1, 1, 1, 2, 2, 3, 3, 3, 3]	2304.0	0.0008488964346349696	0.3183361629881153
[1, 1, 1, 1, 2, 2, 3, 3, 3, 3, 4, 4, 4, 4, 4]	2304.0	0.0008488964346349696	0.3191850594227503
[1, 1, 1, 1, 2, 2, 3, 3, 3, 3, 4, 4, 4, 4, 4, 4]	2304.0	0.0008488964346349696	0.32003395585738525
[1, 1, 1, 2, 2, 3, 3, 3, 3, 4, 4, 4, 4, 4]	2304.0	0.0008488964346349696	0.32088285229202024
[1, 1, 2, 2, 3, 3, 3, 3, 4, 4, 4, 4, 4, 4, 4, 4, 4]	2304.0	0.0008488964346349696	0.3217317487266552
[1, 2, 2, 3, 3, 3, 3]	2304.0	0.0008488964346349696	0.3225806451612902
[1, 1, 1, 1, 1, 1, 2, 2, 2, 2, 2, 2, 2]	2187.0	0.0008488964346349696	0.3234295415959252
[1, 1, 1, 1, 1, 2, 2, 2, 2, 2, 2, 2]	2187.0	0.002546689303904909	0.3259762308998301
[1, 1, 1, 1, 1, 2, 2, 2, 2, 2, 2, 2]	2187.0	0.002546689303904909	0.32852292020373497
[1, 1, 1, 1, 1, 2, 2, 2, 2, 2, 2, 2]	2187.0	0.002546689303904909	0.33106960950763986
[1, 1, 1, 1, 2, 2, 2, 2, 2, 2, 2]	2187.0	0.0008488964346349696	0.33191850594227484
[1, 1, 2, 2, 2, 2, 2, 2, 2]	2187.0	0.0008488964346349696	0.3327674023769098
[1, 1, 1, 1, 1, 1, 2, 2, 2, 3, 3, 3]	1728.0	0.0008488964346349696	0.3336162988115448
[1, 1, 1, 1, 1, 1, 2, 2, 2, 3, 3, 3, 4]	1728.0	0.0008488964346349696	0.3344651952461798
[1, 1, 1, 1, 1, 1, 2, 2, 2, 3, 3, 3, 4, 4]	1728.0	0.0008488964346349696	0.3353140916808148
[1, 1, 1, 1, 1, 2, 2, 2, 3, 3, 3]	1728.0	0.0008488964346349696	0.33616298811544976
[1, 1, 1, 1, 1, 2, 2, 2, 3, 3, 3, 4, 4]	1728.0	0.0008488964346349696	0.33701188455008474
[1, 1, 1, 1, 1, 2, 2, 2, 3, 3, 3, 4, 4, 4, 4, 4]	1728.0	0.0016977928692699393	0.3387096774193547
[1, 1, 1, 1, 1, 2, 2, 2, 3, 3, 3, 4, 4, 4, 4, 4]	1728.0	0.0016977928692699393	0.34040747028862467
[1, 1, 1, 1, 2, 2, 2, 3, 3, 3]	1728.0	0.002546689303904909	0.34295415959252956
[1, 1, 1, 1, 2, 2, 2, 3, 3, 3]	1728.0	0.002546689303904909	0.34550084889643445
[1, 1, 1, 1, 2, 2, 2, 3, 3, 3]	1728.0	0.002546689303904909	0.34804753820033935
[1, 1, 1, 1, 2, 2, 2, 3, 3, 3, 4, 4]	1728.0	0.0008488964346349696	0.34889643463497433
[1, 1, 1, 1, 2, 2, 2, 3, 3, 3, 4, 4, 4, 4, 4, 4, 4]	1728.0	0.0008488964346349696	0.3497453310696093
[1, 1, 1, 2, 2, 2, 3, 3, 3, 4]	1728.0	0.0016977928692699393	0.3514431239388793
[1, 1, 1, 2, 2, 2, 3, 3, 3, 4]	1728.0	0.0016977928692699393	0.35314091680814924
[1, 1, 1, 2, 2, 2, 3, 3, 3, 4, 4]	1728.0	0.0008488964346349696	0.3539898132427842
[1, 1, 2, 2, 2, 3, 3, 3]	1728.0	0.0008488964346349696	0.3548387096774192
[1, 1, 1, 1, 1, 1, 1, 2, 2, 2, 2, 3, 3]	1296.0	0.0008488964346349696	0.3556876061120542
[1, 1, 1, 1, 1, 1, 2, 2, 2, 2, 3, 3, 4]	1296.0	0.0008488964346349696	0.35653650254668917
[1, 1, 1, 1, 1, 1, 2, 2, 2, 2, 3, 3, 4, 4]	1296.0	0.0008488964346349696	0.35738539898132415
[1, 1, 1, 1, 1, 2, 2, 2, 2, 3, 3]	1296.0	0.0033955857385398786	0.36078098471986403
[1, 1, 1, 1, 1, 2, 2, 2, 2, 3, 3]	1296.0	0.0033955857385398786	0.3641765704584039
[1, 1, 1, 1, 1, 2, 2, 2, 2, 3, 3]	1296.0	0.0033955857385398786	0.3675721561969438
[1, 1, 1, 1, 1, 2, 2, 2, 2, 3, 3]	1296.0	0.0033955857385398786	0.37096774193548365
[1, 1, 1, 1, 1, 2, 2, 2, 2, 3, 3, 4]	1296.0	0.0016977928692699393	0.3726655348047536
[1, 1, 1, 1, 1, 2, 2, 2, 2, 3, 3, 4]	1296.0	0.0016977928692699393	0.3743633276740236
[1, 1, 1, 1, 2, 2, 2, 2, 3, 3]	1296.0	0.0016977928692699393	0.37606112054329355
[1, 1, 1, 1, 2, 2, 2, 2, 3, 3]	1296.0	0.0016977928692699393	0.3777589134125635
[1, 1, 1, 1, 2, 2, 2, 2, 3, 3, 4, 4]	1296.0	0.0008488964346349696	0.3786078098471985
[1, 1, 1, 1, 2, 2, 2, 2, 3, 3, 4, 4, 4, 4]	1296.0	0.0008488964346349696	0.3794567062818335
[1, 1, 1, 1, 2, 2, 2, 2, 3, 3, 4, 4, 4, 4, 4, 4]	1296.0	0.0016977928692699393	0.38115449915110344
[1, 1, 1, 1, 2, 2, 2, 2, 3, 3, 4, 4, 4, 4, 4, 4]	1296.0	0.0016977928692699393	0.3828522920203734
[1, 1, 1, 1, 2, 2, 2, 2, 3, 3, 4, 4, 4, 4, 4, 4, 4]	1296.0	0.0008488964346349696	0.3837011884550084
[1, 1, 1, 2, 2, 2, 2, 3, 3, 4]	1296.0	0.0008488964346349696	0.3845500848896434
[1, 1, 2, 2, 2, 2, 3, 3]	1296.0	0.0016977928692699393	0.38624787775891334
[1, 1, 2, 2, 2, 2, 3, 3]	1296.0	0.0016977928692699393	0.3879456706281833
[1, 2, 2, 2, 2, 3, 3, 4]	1296.0	0.0008488964346349696	0.3887945670628183
[1, 1, 1, 1, 1, 1, 3, 3, 3, 3, 3, 4]	1024.0	0.0008488964346349696	0.38964346349745327
[1, 1, 1, 1, 1, 3, 3, 3, 3, 3]	1024.0	0.0008488964346349696	0.39049235993208825
[1, 1, 1, 1, 1, 1, 1, 1, 2, 2, 2, 2, 2, 3, 4]	972.0	0.0008488964346349696	0.39134125636672323
[1, 1, 1, 1, 1, 2, 2, 2, 2, 2, 3]	972.0	0.0016977928692699393	0.3930390492359932
[1, 1, 1, 1, 1, 2, 2, 2, 2, 2, 3]	972.0	0.0016977928692699393	0.39473684210526316
[1, 1, 1, 1, 1, 2, 2, 2, 2, 2, 3, 4]	972.0	0.0008488964346349696	0.39558573853989815
[1, 1, 1, 1, 2, 2, 2, 2, 2, 3]	972.0	0.002546689303904909	0.39813242784380304
[1, 1, 1, 1, 2, 2, 2, 2, 2, 3]	972.0	0.002546689303904909	0.40067911714770793
[1, 1, 1, 1, 2, 2, 2, 2, 2, 3]	972.0	0.002546689303904909	0.4032258064516128
[1, 1, 1, 1, 2, 2, 2, 2, 2, 3, 4, 4, 4, 4, 4, 4, 4]	972.0	0.0008488964346349696	0.4040747028862478
[1, 1, 1, 2, 2, 2, 2, 2, 3, 4]	972.0	0.0008488964346349696	0.4049235993208828
[1, 1, 2, 2, 2, 2, 2, 3]	972.0	0.0016977928692699393	0.40662139219015275
[1, 1, 2, 2, 2, 2, 2, 3]	972.0	0.0016977928692699393	0.4083191850594227
[1, 2, 2, 2, 2, 2, 3]	972.0	0.0008488964346349696	0.4091680814940577
[1, 1, 1, 1, 1, 1, 1, 2, 3, 3, 3, 3]	768.0	0.0008488964346349696	0.4100169779286927
[1, 1, 1, 1, 1, 1, 2, 3, 3, 3, 3]	768.0	0.0016977928692699393	0.41171477079796265
[1, 1, 1, 1, 1, 1, 2, 3, 3, 3, 3]	768.0	0.0016977928692699393	0.4134125636672326
[1, 1, 1, 1, 1, 1, 2, 3, 3, 3, 3, 4, 4, 4]	768.0	0.0016977928692699393	0.4151103565365026
[1, 1, 1, 1, 1, 1, 2, 3, 3, 3, 3, 4, 4, 4]	768.0	0.0016977928692699393	0.41680814940577254
[1, 1, 1, 1, 1, 2, 3, 3, 3, 3, 4]	768.0	0.0008488964346349696	0.4176570458404075
[1, 1, 1, 1, 1, 2, 3, 3, 3, 3, 4, 4, 4, 4]	768.0	0.0008488964346349696	0.4185059422750425
[1, 1, 1, 1, 2, 3, 3, 3, 3, 4]	768.0	0.0008488964346349696	0.4193548387096775
[1, 1, 1, 2, 3, 3, 3, 3]	768.0	0.0008488964346349696	0.4202037351443125
[1, 1, 1, 2, 3, 3, 3, 3, 4]	768.0	0.0008488964346349696	0.42105263157894746
[1, 1, 1, 2, 3, 3, 3, 3, 4, 4]	768.0	0.0008488964346349696	0.42190152801358244
[1, 1, 1, 1, 1, 1, 1, 1, 2, 2, 3, 3, 3, 4, 4]	576.0	0.0008488964346349696	0.4227504244482174
[1, 1, 1, 1, 1, 1, 2, 2, 3, 3, 3]	576.0	0.0008488964346349696	0.4235993208828524
[1, 1, 1, 1, 1, 1, 2, 2, 3, 3, 3, 4]	576.0	0.002546689303904909	0.4261460101867573
[1, 1, 1, 1, 1, 1, 2, 2, 3, 3, 3, 4]	576.0	0.002546689303904909	0.4286926994906622
[1, 1, 1, 1, 1, 1, 2, 2, 3, 3, 3, 4]	576.0	0.002546689303904909	0.4312393887945671
[1, 1, 1, 1, 1, 1, 2, 2, 3, 3, 3, 4, 4, 4, 4, 4, 4]	576.0	0.0016977928692699393	0.43293718166383705
[1, 1, 1, 1, 1, 1, 2, 2, 3, 3, 3, 4, 4, 4, 4, 4, 4]	576.0	0.0016977928692699393	0.434634974533107
[1, 1, 1, 1, 1, 2, 2, 3, 3, 3]	576.0	0.006791171477079757	0.44142614601018676
[1, 1, 1, 1, 1, 2, 2, 3, 3, 3]	576.0	0.006791171477079757	0.4482173174872665
[1, 1, 1, 1, 1, 2, 2, 3, 3, 3]	576.0	0.006791171477079757	0.45500848896434626
[1, 1, 1, 1, 1, 2, 2, 3, 3, 3]	576.0	0.006791171477079757	0.461799660441426
[1, 1, 1, 1, 1, 2, 2, 3, 3, 3]	576.0	0.006791171477079757	0.46859083191850576
[1, 1, 1, 1, 1, 2, 2, 3, 3, 3]	576.0	0.006791171477079757	0.4753820033955855
[1, 1, 1, 1, 1, 2, 2, 3, 3, 3]	576.0	0.006791171477079757	0.48217317487266526
[1, 1, 1, 1, 1, 2, 2, 3, 3, 3]	576.0	0.006791171477079757	0.488964346349745
[1, 1, 1, 1, 1, 2, 2, 3, 3, 3, 4]	576.0	0.0008488964346349696	0.48981324278438
[1, 1, 1, 1, 1, 2, 2, 3, 3, 3, 4, 4]	576.0	0.0008488964346349696	0.49066213921901497
[1, 1, 1, 1, 1, 2, 2, 3, 3, 3, 4, 4, 4, 4, 4]	576.0	0.0008488964346349696	0.49151103565364995
[1, 1, 1, 1, 1, 2, 2, 3, 3, 3, 4, 4, 4, 4, 4, 4, 4]	576.0	0.0008488964346349696	0.49235993208828494
[1, 1, 1, 1, 2, 2, 3, 3, 3]	576.0	0.0016977928692699393	0.4940577249575549
[1, 1, 1, 1, 2, 2, 3, 3, 3]	576.0	0.0016977928692699393	0.49575551782682487
[1, 1, 1, 1, 2, 2, 3, 3, 3, 4]	576.0	0.0016977928692699393	0.49745331069609483
[1, 1, 1, 1, 2, 2, 3, 3, 3, 4]	576.0	0.0016977928692699393	0.4991511035653648
[1, 1, 1, 1, 2, 2, 3, 3, 3, 4, 4]	576.0	0.002546689303904909	0.5016977928692697
[1, 1, 1, 1, 2, 2, 3, 3, 3, 4, 4]	576.0	0.002546689303904909	0.5042444821731746
[1, 1, 1, 1, 2, 2, 3, 3, 3, 4, 4]	576.0	0.002546689303904909	0.5067911714770795
[1, 1, 1, 1, 2, 2, 3, 3, 3, 4, 4, 4, 4, 4]	576.0	0.0008488964346349696	0.5076400679117145
[1, 1, 1, 1, 2, 2, 3, 3, 3, 4, 4, 4, 4, 4, 4]	576.0	0.0008488964346349696	0.5084889643463494
[1, 1, 1, 2, 2, 3, 3, 3]	576.0	0.0008488964346349696	0.5093378607809843
[1, 1, 1, 2, 2, 3, 3, 3, 4]	576.0	0.0008488964346349696	0.5101867572156192
[1, 1, 1, 2, 2, 3, 3, 3, 4, 4]	576.0	0.0008488964346349696	0.5110356536502542
[1, 1, 2, 2, 3, 3, 3, 4]	576.0	0.0008488964346349696	0.5118845500848891
[1, 1, 1, 1, 1, 1, 1, 1, 1, 1, 2, 2, 2, 3, 3, 4, 4]	432.0	0.0008488964346349696	0.512733446519524
[1, 1, 1, 1, 1, 1, 1, 1, 2, 2, 2, 3, 3]	432.0	0.0008488964346349696	0.5135823429541589
[1, 1, 1, 1, 1, 1, 1, 2, 2, 2, 3, 3, 4, 4]	432.0	0.0008488964346349696	0.5144312393887939
[1, 1, 1, 1, 1, 1, 2, 2, 2, 3, 3]	432.0	0.0016977928692699393	0.5161290322580638
[1, 1, 1, 1, 1, 1, 2, 2, 2, 3, 3]	432.0	0.0016977928692699393	0.5178268251273338
[1, 1, 1, 1, 1, 1, 2, 2, 2, 3, 3, 4]	432.0	0.0016977928692699393	0.5195246179966038
[1, 1, 1, 1, 1, 1, 2, 2, 2, 3, 3, 4]	432.0	0.0016977928692699393	0.5212224108658737
[1, 1, 1, 1, 1, 1, 2, 2, 2, 3, 3, 4, 4, 4, 4, 4, 4]	432.0	0.0008488964346349696	0.5220713073005087
[1, 1, 1, 1, 1, 2, 2, 2, 3, 3]	432.0	0.002546689303904909	0.5246179966044136
[1, 1, 1, 1, 1, 2, 2, 2, 3, 3]	432.0	0.002546689303904909	0.5271646859083184
[1, 1, 1, 1, 1, 2, 2, 2, 3, 3]	432.0	0.002546689303904909	0.5297113752122233
[1, 1, 1, 1, 1, 2, 2, 2, 3, 3, 4, 4, 4, 4, 4, 4, 4]	432.0	0.0016977928692699393	0.5314091680814933
[1, 1, 1, 1, 1, 2, 2, 2, 3, 3, 4, 4, 4, 4, 4, 4, 4]	432.0	0.0016977928692699393	0.5331069609507633
[1, 1, 1, 1, 2, 2, 2, 3, 3]	432.0	0.002546689303904909	0.5356536502546682
[1, 1, 1, 1, 2, 2, 2, 3, 3]	432.0	0.002546689303904909	0.538200339558573
[1, 1, 1, 1, 2, 2, 2, 3, 3]	432.0	0.002546689303904909	0.5407470288624779
[1, 1, 1, 1, 2, 2, 2, 3, 3, 4]	432.0	0.0042444821731748485	0.5449915110356528
[1, 1, 1, 1, 2, 2, 2, 3, 3, 4]	432.0	0.0042444821731748485	0.5492359932088277
[1, 1, 1, 1, 2, 2, 2, 3, 3, 4]	432.0	0.0042444821731748485	0.5534804753820025
[1, 1, 1, 1, 2, 2, 2, 3, 3, 4]	432.0	0.0042444821731748485	0.5577249575551774
[1, 1, 1, 1, 2, 2, 2, 3, 3, 4]	432.0	0.0042444821731748485	0.5619694397283522
[1, 1, 1, 1, 2, 2, 2, 3, 3, 4, 4, 4, 4, 4]	432.0	0.0008488964346349696	0.5628183361629872
[1, 1, 1, 2, 2, 2, 3, 3, 4, 4]	432.0	0.0008488964346349696	0.5636672325976221
[1, 1, 1, 2, 2, 2, 3, 3, 4, 4, 4]	432.0	0.0008488964346349696	0.564516129032257
[1, 1, 2, 2, 2, 3, 3, 4, 4, 4]	432.0	0.0008488964346349696	0.5653650254668919
[1, 2, 2, 2, 3, 3, 4, 4, 4, 4]	432.0	0.0008488964346349696	0.5662139219015269
[1, 1, 1, 1, 1, 1, 1, 1, 1, 2, 2, 2, 2, 3]	324.0	0.0008488964346349696	0.5670628183361618
[1, 1, 1, 1, 1, 1, 1, 1, 1, 2, 2, 2, 2, 3, 4]	324.0	0.0008488964346349696	0.5679117147707967
[1, 1, 1, 1, 1, 1, 1, 1, 2, 2, 2, 2, 3, 4]	324.0	0.0016977928692699393	0.5696095076400667
[1, 1, 1, 1, 1, 1, 1, 1, 2, 2, 2, 2, 3, 4]	324.0	0.0016977928692699393	0.5713073005093366
[1, 1, 1, 1, 1, 1, 2, 2, 2, 2, 3]	324.0	0.0008488964346349696	0.5721561969439716
[1, 1, 1, 1, 1, 1, 2, 2, 2, 2, 3, 4]	324.0	0.0008488964346349696	0.5730050933786065
[1, 1, 1, 1, 1, 2, 2, 2, 2, 3]	324.0	0.0008488964346349696	0.5738539898132414
[1, 1, 1, 1, 1, 2, 2, 2, 2, 3, 4]	324.0	0.0016977928692699393	0.5755517826825114
[1, 1, 1, 1, 1, 2, 2, 2, 2, 3, 4]	324.0	0.0016977928692699393	0.5772495755517814
[1, 1, 1, 1, 1, 2, 2, 2, 2, 3, 4, 4, 4, 4, 4, 4]	324.0	0.0008488964346349696	0.5780984719864163
[1, 1, 1, 1, 2, 2, 2, 2, 3]	324.0	0.0008488964346349696	0.5789473684210512
[1, 1, 1, 1, 2, 2, 2, 2, 3, 4]	324.0	0.002546689303904909	0.5814940577249561
[1, 1, 1, 1, 2, 2, 2, 2, 3, 4]	324.0	0.002546689303904909	0.584040747028861
[1, 1, 1, 1, 2, 2, 2, 2, 3, 4]	324.0	0.002546689303904909	0.5865874363327659
[1, 1, 1, 1, 2, 2, 2, 2, 3, 4, 4]	324.0	0.0008488964346349696	0.5874363327674008
[1, 1, 1, 1, 2, 2, 2, 2, 3, 4, 4, 4, 4, 4, 4]	324.0	0.0016977928692699393	0.5891341256366708
[1, 1, 1, 1, 2, 2, 2, 2, 3, 4, 4, 4, 4, 4, 4]	324.0	0.0016977928692699393	0.5908319185059407
[1, 1, 1, 2, 2, 2, 2, 3]	324.0	0.0008488964346349696	0.5916808149405757
[1, 1, 2, 2, 2, 2, 3, 4]	324.0	0.0008488964346349696	0.5925297113752106
[1, 1, 2, 2, 2, 2, 3, 4, 4, 4]	324.0	0.0008488964346349696	0.5933786078098455
[1, 2, 2, 2, 2, 3, 4, 4, 4, 4]	324.0	0.0016977928692699393	0.5950764006791155
[1, 2, 2, 2, 2, 3, 4, 4, 4, 4]	324.0	0.0016977928692699393	0.5967741935483855
[1, 1, 1, 1, 1, 1, 1, 1, 3, 3, 3, 3]	256.0	0.0008488964346349696	0.5976230899830204
[1, 1, 1, 1, 1, 1, 3, 3, 3, 3]	256.0	0.0016977928692699393	0.5993208828522903
[1, 1, 1, 1, 1, 1, 3, 3, 3, 3]	256.0	0.0016977928692699393	0.6010186757215603
[1, 1, 1, 1, 1, 1, 3, 3, 3, 3, 4, 4, 4, 4, 4, 4]	256.0	0.0008488964346349696	0.6018675721561952
[1, 1, 1, 1, 1, 3, 3, 3, 3]	256.0	0.0008488964346349696	0.6027164685908302
[1, 1, 1, 3, 3, 3, 3, 4]	256.0	0.0008488964346349696	0.6035653650254651
[1, 1, 1, 1, 1, 1, 1, 1, 1, 2, 2, 2, 2, 2]	243.0	0.0008488964346349696	0.6044142614601
[1, 1, 1, 1, 1, 1, 1, 2, 2, 2, 2, 2]	243.0	0.0008488964346349696	0.605263157894735
[1, 1, 1, 1, 1, 1, 2, 2, 2, 2, 2]	243.0	0.0008488964346349696	0.6061120543293699
[1, 1, 1, 1, 1, 1, 2, 2, 2, 2, 2, 4, 4]	243.0	0.0008488964346349696	0.6069609507640048
[1, 1, 1, 1, 1, 2, 2, 2, 2, 2]	243.0	0.0008488964346349696	0.6078098471986397
[1, 1, 1, 2, 2, 2, 2, 2, 4, 4, 4, 4, 4, 4, 4, 4, 4]	243.0	0.0008488964346349696	0.6086587436332747
[1, 1, 2, 2, 2, 2, 2]	243.0	0.0008488964346349696	0.6095076400679096
[1, 2, 2, 2, 2, 2, 4, 4]	243.0	0.0008488964346349696	0.6103565365025445
[1, 1, 1, 1, 1, 1, 1, 1, 1, 1, 1, 1, 2, 3, 3, 3]	192.0	0.0008488964346349696	0.6112054329371794
[1, 1, 1, 1, 1, 1, 1, 1, 2, 3, 3, 3]	192.0	0.0008488964346349696	0.6120543293718144
[1, 1, 1, 1, 1, 1, 2, 3, 3, 3]	192.0	0.0016977928692699393	0.6137521222410843
[1, 1, 1, 1, 1, 1, 2, 3, 3, 3]	192.0	0.0016977928692699393	0.6154499151103543
[1, 1, 1, 1, 1, 1, 2, 3, 3, 3, 4]	192.0	0.0008488964346349696	0.6162988115449892
[1, 1, 1, 1, 1, 1, 2, 3, 3, 3, 4, 4]	192.0	0.0008488964346349696	0.6171477079796241
[1, 1, 1, 1, 1, 1, 2, 3, 3, 3, 4, 4, 4, 4, 4, 4]	192.0	0.0008488964346349696	0.6179966044142591
[1, 1, 1, 1, 1, 2, 3, 3, 3]	192.0	0.0008488964346349696	0.618845500848894
[1, 1, 1, 1, 2, 3, 3, 3]	192.0	0.0008488964346349696	0.6196943972835289
[1, 1, 1, 1, 2, 3, 3, 3, 4, 4]	192.0	0.0016977928692699393	0.6213921901527989
[1, 1, 1, 1, 2, 3, 3, 3, 4, 4]	192.0	0.0016977928692699393	0.6230899830220689
[1, 1, 1, 2, 3, 3, 3, 4, 4]	192.0	0.0008488964346349696	0.6239388794567038
[1, 1, 1, 1, 1, 1, 1, 1, 1, 1, 2, 2, 3, 3, 4]	144.0	0.0008488964346349696	0.6247877758913387
[1, 1, 1, 1, 1, 1, 1, 1, 2, 2, 3, 3]	144.0	0.0033955857385398786	0.6281833616298786
[1, 1, 1, 1, 1, 1, 1, 1, 2, 2, 3, 3]	144.0	0.0033955857385398786	0.6315789473684186
[1, 1, 1, 1, 1, 1, 1, 1, 2, 2, 3, 3]	144.0	0.0033955857385398786	0.6349745331069585
[1, 1, 1, 1, 1, 1, 1, 1, 2, 2, 3, 3]	144.0	0.0033955857385398786	0.6383701188454984
[1, 1, 1, 1, 1, 1, 1, 1, 2, 2, 3, 3, 4]	144.0	0.0016977928692699393	0.6400679117147684
[1, 1, 1, 1, 1, 1, 1, 1, 2, 2, 3, 3, 4]	144.0	0.0016977928692699393	0.6417657045840384
[1, 1, 1, 1, 1, 1, 2, 2, 3, 3]	144.0	0.0042444821731748485	0.6460101867572132
[1, 1, 1, 1, 1, 1, 2, 2, 3, 3]	144.0	0.0042444821731748485	0.6502546689303881
[1, 1, 1, 1, 1, 1, 2, 2, 3, 3]	144.0	0.0042444821731748485	0.6544991511035629
[1, 1, 1, 1, 1, 1, 2, 2, 3, 3]	144.0	0.0042444821731748485	0.6587436332767378
[1, 1, 1, 1, 1, 1, 2, 2, 3, 3]	144.0	0.0042444821731748485	0.6629881154499127
[1, 1, 1, 1, 1, 1, 2, 2, 3, 3, 4, 4, 4, 4]	144.0	0.0008488964346349696	0.6638370118845476
[1, 1, 1, 1, 1, 1, 2, 2, 3, 3, 4, 4, 4, 4, 4, 4]	144.0	0.0008488964346349696	0.6646859083191825
[1, 1, 1, 1, 1, 1, 2, 2, 3, 3, 4, 4, 4, 4, 4, 4, 4]	144.0	0.0033955857385398786	0.6680814940577224
[1, 1, 1, 1, 1, 1, 2, 2, 3, 3, 4, 4, 4, 4, 4, 4, 4]	144.0	0.0033955857385398786	0.6714770797962624
[1, 1, 1, 1, 1, 1, 2, 2, 3, 3, 4, 4, 4, 4, 4, 4, 4]	144.0	0.0033955857385398786	0.6748726655348023
[1, 1, 1, 1, 1, 1, 2, 2, 3, 3, 4, 4, 4, 4, 4, 4, 4]	144.0	0.0033955857385398786	0.6782682512733422
[1, 1, 1, 1, 1, 2, 2, 3, 3]	144.0	0.0008488964346349696	0.6791171477079772
[1, 1, 1, 1, 1, 2, 2, 3, 3, 4]	144.0	0.0008488964346349696	0.6799660441426121
[1, 1, 1, 1, 1, 2, 2, 3, 3, 4, 4, 4, 4, 4, 4, 4, 4]	144.0	0.0008488964346349696	0.680814940577247
[1, 1, 1, 1, 2, 2, 3, 3]	144.0	0.002546689303904909	0.6833616298811519
[1, 1, 1, 1, 2, 2, 3, 3]	144.0	0.002546689303904909	0.6859083191850568
[1, 1, 1, 1, 2, 2, 3, 3]	144.0	0.002546689303904909	0.6884550084889617
[1, 1, 1, 1, 2, 2, 3, 3, 4]	144.0	0.0008488964346349696	0.6893039049235966
[1, 1, 1, 1, 2, 2, 3, 3, 4, 4, 4, 4, 4, 4, 4, 4]	144.0	0.0008488964346349696	0.6901528013582315
[1, 1, 1, 1, 2, 2, 3, 3, 4, 4, 4, 4, 4, 4, 4, 4, 4]	144.0	0.0008488964346349696	0.6910016977928665
[1, 1, 1, 2, 2, 3, 3, 4]	144.0	0.0008488964346349696	0.6918505942275014
[1, 1, 1, 2, 2, 3, 3, 4, 4]	144.0	0.0008488964346349696	0.6926994906621363
[1, 1, 1, 2, 2, 3, 3, 4, 4, 4]	144.0	0.0008488964346349696	0.6935483870967712
[1, 1, 2, 2, 3, 3, 4]	144.0	0.0008488964346349696	0.6943972835314062
[1, 1, 1, 1, 1, 1, 1, 1, 1, 1, 1, 2, 2, 2, 3, 4, 4]	108.0	0.0008488964346349696	0.6952461799660411
[1, 1, 1, 1, 1, 1, 1, 1, 1, 2, 2, 2, 3]	108.0	0.0008488964346349696	0.696095076400676
[1, 1, 1, 1, 1, 1, 1, 2, 2, 2, 3, 4, 4]	108.0	0.0008488964346349696	0.696943972835311
[1, 1, 1, 1, 1, 1, 1, 2, 2, 2, 3, 4, 4, 4]	108.0	0.0008488964346349696	0.6977928692699459
[1, 1, 1, 1, 1, 1, 2, 2, 2, 3]	108.0	0.0033955857385398786	0.7011884550084858
[1, 1, 1, 1, 1, 1, 2, 2, 2, 3]	108.0	0.0033955857385398786	0.7045840407470257
[1, 1, 1, 1, 1, 1, 2, 2, 2, 3]	108.0	0.0033955857385398786	0.7079796264855657
[1, 1, 1, 1, 1, 1, 2, 2, 2, 3]	108.0	0.0033955857385398786	0.7113752122241056
[1, 1, 1, 1, 1, 2, 2, 2, 3]	108.0	0.0008488964346349696	0.7122241086587405
[1, 1, 1, 1, 1, 2, 2, 2, 3, 4]	108.0	0.0016977928692699393	0.7139219015280105
[1, 1, 1, 1, 1, 2, 2, 2, 3, 4]	108.0	0.0016977928692699393	0.7156196943972805
[1, 1, 1, 1, 1, 2, 2, 2, 3, 4, 4]	108.0	0.0008488964346349696	0.7164685908319154
[1, 1, 1, 1, 1, 2, 2, 2, 3, 4, 4, 4]	108.0	0.0008488964346349696	0.7173174872665503
[1, 1, 1, 1, 1, 2, 2, 2, 3, 4, 4, 4, 4, 4, 4]	108.0	0.0008488964346349696	0.7181663837011852
[1, 1, 1, 1, 1, 2, 2, 2, 3, 4, 4, 4, 4, 4, 4, 4]	108.0	0.0016977928692699393	0.7198641765704552
[1, 1, 1, 1, 1, 2, 2, 2, 3, 4, 4, 4, 4, 4, 4, 4]	108.0	0.0016977928692699393	0.7215619694397252
[1, 1, 1, 1, 2, 2, 2, 3]	108.0	0.0016977928692699393	0.7232597623089951
[1, 1, 1, 1, 2, 2, 2, 3]	108.0	0.0016977928692699393	0.7249575551782651
[1, 1, 1, 1, 2, 2, 2, 3, 4]	108.0	0.0008488964346349696	0.7258064516129
[1, 1, 1, 1, 2, 2, 2, 3, 4, 4, 4, 4]	108.0	0.0008488964346349696	0.726655348047535
[1, 1, 1, 2, 2, 2, 3]	108.0	0.0016977928692699393	0.7283531409168049
[1, 1, 1, 2, 2, 2, 3]	108.0	0.0016977928692699393	0.7300509337860749
[1, 1, 1, 2, 2, 2, 3, 4]	108.0	0.0008488964346349696	0.7308998302207098
[1, 1, 1, 2, 2, 2, 3, 4, 4]	108.0	0.0008488964346349696	0.7317487266553447
[1, 1, 1, 2, 2, 2, 3, 4, 4, 4]	108.0	0.0016977928692699393	0.7334465195246147
[1, 1, 1, 2, 2, 2, 3, 4, 4, 4]	108.0	0.0016977928692699393	0.7351443123938847
[1, 1, 1, 2, 2, 2, 3, 4, 4, 4, 4, 4, 4, 4]	108.0	0.0008488964346349696	0.7359932088285196
[1, 1, 2, 2, 2, 3, 4, 4]	108.0	0.002546689303904909	0.7385398981324245
[1, 1, 2, 2, 2, 3, 4, 4]	108.0	0.002546689303904909	0.7410865874363294
[1, 1, 2, 2, 2, 3, 4, 4]	108.0	0.002546689303904909	0.7436332767402343
[1, 1, 2, 2, 2, 3, 4, 4, 4, 4]	108.0	0.0016977928692699393	0.7453310696095042
[1, 1, 2, 2, 2, 3, 4, 4, 4, 4]	108.0	0.0016977928692699393	0.7470288624787742
[1, 1, 1, 1, 1, 1, 1, 2, 2, 2, 2, 4, 4, 4, 4]	81.0	0.0008488964346349696	0.7478777589134091
[1, 1, 1, 1, 1, 1, 2, 2, 2, 2]	81.0	0.0016977928692699393	0.7495755517826791
[1, 1, 1, 1, 1, 1, 2, 2, 2, 2]	81.0	0.0016977928692699393	0.7512733446519491
[1, 1, 1, 1, 1, 1, 2, 2, 2, 2, 4]	81.0	0.0008488964346349696	0.752122241086584
[1, 1, 1, 1, 1, 1, 2, 2, 2, 2, 4, 4]	81.0	0.0008488964346349696	0.7529711375212189
[1, 1, 1, 1, 1, 2, 2, 2, 2]	81.0	0.0008488964346349696	0.7538200339558538
[1, 1, 1, 1, 1, 2, 2, 2, 2, 4]	81.0	0.0008488964346349696	0.7546689303904888
[1, 1, 1, 1, 1, 2, 2, 2, 2, 4, 4]	81.0	0.0008488964346349696	0.7555178268251237
[1, 1, 1, 1, 2, 2, 2, 2]	81.0	0.002546689303904909	0.7580645161290286
[1, 1, 1, 1, 2, 2, 2, 2]	81.0	0.002546689303904909	0.7606112054329335
[1, 1, 1, 1, 2, 2, 2, 2]	81.0	0.002546689303904909	0.7631578947368384
[1, 1, 1, 1, 2, 2, 2, 2, 4]	81.0	0.0008488964346349696	0.7640067911714733
[1, 1, 1, 1, 2, 2, 2, 2, 4, 4]	81.0	0.0008488964346349696	0.7648556876061082
[1, 1, 1, 1, 2, 2, 2, 2, 4, 4, 4, 4, 4, 4, 4, 4]	81.0	0.0008488964346349696	0.7657045840407432
[1, 1, 1, 2, 2, 2, 2]	81.0	0.002546689303904909	0.768251273344648
[1, 1, 1, 2, 2, 2, 2]	81.0	0.002546689303904909	0.7707979626485529
[1, 1, 1, 2, 2, 2, 2]	81.0	0.002546689303904909	0.7733446519524578
[1, 1, 1, 2, 2, 2, 2, 4]	81.0	0.0008488964346349696	0.7741935483870928
[1, 1, 2, 2, 2, 2, 4, 4]	81.0	0.0008488964346349696	0.7750424448217277
[1, 1, 1, 1, 1, 1, 1, 1, 1, 1, 1, 1, 3, 3, 3, 4, 4]	64.0	0.0008488964346349696	0.7758913412563626
[1, 1, 1, 1, 1, 1, 3, 3, 3]	64.0	0.0008488964346349696	0.7767402376909975
[1, 1, 1, 1, 1, 1, 3, 3, 3, 4]	64.0	0.0008488964346349696	0.7775891341256325
[1, 1, 1, 1, 1, 1, 3, 3, 3, 4, 4, 4, 4, 4]	64.0	0.0008488964346349696	0.7784380305602674
[1, 1, 1, 1, 1, 3, 3, 3, 4, 4]	64.0	0.0008488964346349696	0.7792869269949023
[1, 1, 1, 1, 3, 3, 3, 4, 4, 4]	64.0	0.0016977928692699393	0.7809847198641723
[1, 1, 1, 1, 3, 3, 3, 4, 4, 4]	64.0	0.0016977928692699393	0.7826825127334422
[1, 1, 1, 1, 1, 1, 1, 2, 3, 3]	48.0	0.0008488964346349696	0.7835314091680772
[1, 1, 1, 1, 1, 1, 1, 2, 3, 3, 4]	48.0	0.0008488964346349696	0.7843803056027121
[1, 1, 1, 1, 1, 1, 1, 2, 3, 3, 4, 4, 4, 4, 4, 4, 4]	48.0	0.0008488964346349696	0.785229202037347
[1, 1, 1, 1, 1, 1, 2, 3, 3, 4]	48.0	0.002546689303904909	0.7877758913412519
[1, 1, 1, 1, 1, 1, 2, 3, 3, 4]	48.0	0.002546689303904909	0.7903225806451568
[1, 1, 1, 1, 1, 1, 2, 3, 3, 4]	48.0	0.002546689303904909	0.7928692699490617
[1, 1, 1, 1, 1, 1, 2, 3, 3, 4, 4, 4, 4, 4, 4, 4, 4]	48.0	0.0008488964346349696	0.7937181663836966
[1, 1, 1, 1, 1, 2, 3, 3]	48.0	0.002546689303904909	0.7962648556876015
[1, 1, 1, 1, 1, 2, 3, 3]	48.0	0.002546689303904909	0.7988115449915064
[1, 1, 1, 1, 1, 2, 3, 3]	48.0	0.002546689303904909	0.8013582342954113
[1, 1, 1, 1, 1, 2, 3, 3, 4, 4]	48.0	0.0016977928692699393	0.8030560271646813
[1, 1, 1, 1, 1, 2, 3, 3, 4, 4]	48.0	0.0016977928692699393	0.8047538200339512
[1, 1, 1, 1, 1, 2, 3, 3, 4, 4, 4, 4]	48.0	0.0008488964346349696	0.8056027164685862
[1, 1, 1, 1, 2, 3, 3, 4]	48.0	0.0016977928692699393	0.8073005093378561
[1, 1, 1, 1, 2, 3, 3, 4]	48.0	0.0016977928692699393	0.8089983022071261
[1, 1, 1, 1, 2, 3, 3, 4, 4]	48.0	0.0008488964346349696	0.809847198641761
[1, 1, 1, 2, 3, 3, 4, 4]	48.0	0.0016977928692699393	0.811544991511031
[1, 1, 1, 2, 3, 3, 4, 4]	48.0	0.0016977928692699393	0.813242784380301
[1, 1, 1, 2, 3, 3, 4, 4, 4]	48.0	0.0008488964346349696	0.8140916808149359
[1, 1, 1, 2, 3, 3, 4, 4, 4, 4]	48.0	0.0016977928692699393	0.8157894736842058
[1, 1, 1, 2, 3, 3, 4, 4, 4, 4]	48.0	0.0016977928692699393	0.8174872665534758
[1, 1, 1, 1, 1, 1, 1, 1, 1, 1, 1, 2, 2, 3]	36.0	0.0008488964346349696	0.8183361629881107
[1, 1, 1, 1, 1, 1, 1, 1, 1, 2, 2, 3, 4]	36.0	0.0008488964346349696	0.8191850594227457
[1, 1, 1, 1, 1, 1, 1, 1, 2, 2, 3]	36.0	0.0008488964346349696	0.8200339558573806
[1, 1, 1, 1, 1, 1, 1, 1, 2, 2, 3, 4]	36.0	0.0008488964346349696	0.8208828522920155
[1, 1, 1, 1, 1, 1, 1, 2, 2, 3]	36.0	0.0008488964346349696	0.8217317487266504
[1, 1, 1, 1, 1, 1, 1, 2, 2, 3, 4]	36.0	0.0016977928692699393	0.8234295415959204
[1, 1, 1, 1, 1, 1, 1, 2, 2, 3, 4]	36.0	0.0016977928692699393	0.8251273344651904
[1, 1, 1, 1, 1, 1, 1, 2, 2, 3, 4, 4]	36.0	0.0008488964346349696	0.8259762308998253
[1, 1, 1, 1, 1, 1, 2, 2, 3, 4, 4]	36.0	0.0008488964346349696	0.8268251273344602
[1, 1, 1, 1, 1, 1, 2, 2, 3, 4, 4, 4, 4, 4, 4, 4]	36.0	0.0016977928692699393	0.8285229202037302
[1, 1, 1, 1, 1, 1, 2, 2, 3, 4, 4, 4, 4, 4, 4, 4]	36.0	0.0016977928692699393	0.8302207130730002
[1, 1, 1, 1, 1, 1, 2, 2, 3, 4, 4, 4, 4, 4, 4, 4, 4]	36.0	0.0008488964346349696	0.8310696095076351
[1, 1, 1, 1, 1, 2, 2, 3]	36.0	0.002546689303904909	0.83361629881154
[1, 1, 1, 1, 1, 2, 2, 3]	36.0	0.002546689303904909	0.8361629881154449
[1, 1, 1, 1, 1, 2, 2, 3]	36.0	0.002546689303904909	0.8387096774193498
[1, 1, 1, 1, 1, 2, 2, 3, 4]	36.0	0.0016977928692699393	0.8404074702886197
[1, 1, 1, 1, 1, 2, 2, 3, 4]	36.0	0.0016977928692699393	0.8421052631578897
[1, 1, 1, 1, 1, 2, 2, 3, 4, 4]	36.0	0.0008488964346349696	0.8429541595925246
[1, 1, 1, 1, 2, 2, 3]	36.0	0.0033955857385398786	0.8463497453310646
[1, 1, 1, 1, 2, 2, 3]	36.0	0.0033955857385398786	0.8497453310696045
[1, 1, 1, 1, 2, 2, 3]	36.0	0.0033955857385398786	0.8531409168081444
[1, 1, 1, 1, 2, 2, 3]	36.0	0.0033955857385398786	0.8565365025466843
[1, 1, 1, 1, 2, 2, 3, 4]	36.0	0.002546689303904909	0.8590831918505892
[1, 1, 1, 1, 2, 2, 3, 4]	36.0	0.002546689303904909	0.8616298811544941
[1, 1, 1, 1, 2, 2, 3, 4]	36.0	0.002546689303904909	0.864176570458399
[1, 1, 1, 1, 2, 2, 3, 4, 4, 4]	36.0	0.0008488964346349696	0.865025466893034
[1, 1, 1, 2, 2, 3]	36.0	0.0008488964346349696	0.8658743633276689
[1, 1, 1, 2, 2, 3, 4, 4]	36.0	0.0008488964346349696	0.8667232597623038
[1, 1, 1, 2, 2, 3, 4, 4, 4, 4]	36.0	0.0016977928692699393	0.8684210526315738
[1, 1, 1, 2, 2, 3, 4, 4, 4, 4]	36.0	0.0016977928692699393	0.8701188455008437
[1, 1, 1, 1, 1, 1, 1, 1, 1, 1, 1, 1, 1, 2, 2, 2]	27.0	0.0008488964346349696	0.8709677419354787
[1, 1, 1, 1, 1, 1, 1, 1, 1, 2, 2, 2]	27.0	0.0008488964346349696	0.8718166383701136
[1, 1, 1, 1, 1, 1, 1, 1, 2, 2, 2]	27.0	0.0008488964346349696	0.8726655348047485
[1, 1, 1, 1, 1, 1, 1, 1, 2, 2, 2, 4, 4, 4, 4]	27.0	0.0008488964346349696	0.8735144312393834
[1, 1, 1, 1, 1, 1, 1, 2, 2, 2]	27.0	0.002546689303904909	0.8760611205432883
[1, 1, 1, 1, 1, 1, 1, 2, 2, 2]	27.0	0.002546689303904909	0.8786078098471932
[1, 1, 1, 1, 1, 1, 1, 2, 2, 2]	27.0	0.002546689303904909	0.8811544991510981
[1, 1, 1, 1, 1, 2, 2, 2]	27.0	0.0016977928692699393	0.8828522920203681
[1, 1, 1, 1, 1, 2, 2, 2]	27.0	0.0016977928692699393	0.884550084889638
[1, 1, 1, 1, 1, 2, 2, 2, 4]	27.0	0.0008488964346349696	0.885398981324273
[1, 1, 1, 1, 1, 2, 2, 2, 4, 4]	27.0	0.0008488964346349696	0.8862478777589079
[1, 1, 1, 1, 2, 2, 2]	27.0	0.002546689303904909	0.8887945670628128
[1, 1, 1, 1, 2, 2, 2]	27.0	0.002546689303904909	0.8913412563667177
[1, 1, 1, 1, 2, 2, 2]	27.0	0.002546689303904909	0.8938879456706226
[1, 1, 1, 1, 2, 2, 2, 4]	27.0	0.0008488964346349696	0.8947368421052575
[1, 1, 1, 1, 2, 2, 2, 4, 4]	27.0	0.0016977928692699393	0.8964346349745275
[1, 1, 1, 1, 2, 2, 2, 4, 4]	27.0	0.0016977928692699393	0.8981324278437974
[1, 1, 1, 1, 2, 2, 2, 4, 4, 4, 4, 4, 4, 4, 4, 4, 4]	27.0	0.0008488964346349696	0.8989813242784324
[1, 1, 1, 2, 2, 2, 4, 4, 4]	27.0	0.0008488964346349696	0.8998302207130673
[1, 1, 1, 2, 2, 2, 4, 4, 4, 4]	27.0	0.002546689303904909	0.9023769100169722
[1, 1, 1, 2, 2, 2, 4, 4, 4, 4]	27.0	0.002546689303904909	0.9049235993208771
[1, 1, 1, 2, 2, 2, 4, 4, 4, 4]	27.0	0.002546689303904909	0.907470288624782
[1, 1, 1, 1, 1, 1, 1, 1, 1, 1, 3, 3]	16.0	0.0008488964346349696	0.9083191850594169
[1, 1, 1, 1, 1, 1, 1, 1, 1, 1, 3, 3, 4, 4]	16.0	0.0008488964346349696	0.9091680814940518
[1, 1, 1, 1, 1, 1, 1, 3, 3, 4, 4, 4, 4, 4, 4]	16.0	0.0008488964346349696	0.9100169779286867
[1, 1, 1, 1, 1, 1, 1, 3, 3, 4, 4, 4, 4, 4, 4, 4, 4]	16.0	0.0008488964346349696	0.9108658743633217
[1, 1, 1, 1, 1, 1, 3, 3]	16.0	0.0008488964346349696	0.9117147707979566
[1, 1, 1, 1, 1, 1, 3, 3, 4, 4]	16.0	0.0008488964346349696	0.9125636672325915
[1, 1, 1, 1, 1, 1, 3, 3, 4, 4, 4, 4]	16.0	0.0008488964346349696	0.9134125636672265
[1, 1, 1, 1, 1, 3, 3, 4, 4, 4]	16.0	0.0008488964346349696	0.9142614601018614
[1, 1, 1, 1, 1, 1, 1, 1, 1, 1, 1, 1, 2, 3]	12.0	0.0008488964346349696	0.9151103565364963
[1, 1, 1, 1, 1, 1, 1, 2, 3]	12.0	0.0016977928692699393	0.9168081494057663
[1, 1, 1, 1, 1, 1, 1, 2, 3]	12.0	0.0016977928692699393	0.9185059422750362
[1, 1, 1, 1, 1, 1, 1, 2, 3, 4]	12.0	0.0008488964346349696	0.9193548387096712
[1, 1, 1, 1, 1, 1, 1, 2, 3, 4, 4, 4]	12.0	0.0008488964346349696	0.9202037351443061
[1, 1, 1, 1, 1, 1, 2, 3]	12.0	0.0016977928692699393	0.921901528013576
[1, 1, 1, 1, 1, 1, 2, 3]	12.0	0.0016977928692699393	0.923599320882846
[1, 1, 1, 1, 1, 1, 2, 3, 4]	12.0	0.0008488964346349696	0.924448217317481
[1, 1, 1, 1, 1, 1, 2, 3, 4, 4]	12.0	0.0008488964346349696	0.9252971137521159
[1, 1, 1, 1, 1, 1, 2, 3, 4, 4, 4, 4, 4, 4, 4, 4]	12.0	0.0008488964346349696	0.9261460101867508
[1, 1, 1, 1, 1, 2, 3]	12.0	0.0016977928692699393	0.9278438030560208
[1, 1, 1, 1, 1, 2, 3]	12.0	0.0016977928692699393	0.9295415959252907
[1, 1, 1, 1, 1, 2, 3, 4, 4, 4]	12.0	0.0008488964346349696	0.9303904923599257
[1, 1, 1, 1, 2, 3]	12.0	0.0008488964346349696	0.9312393887945606
[1, 1, 1, 1, 1, 1, 1, 1, 1, 1, 1, 2, 2]	9.0	0.0008488964346349696	0.9320882852291955
[1, 1, 1, 1, 1, 1, 1, 1, 2, 2, 4, 4, 4, 4]	9.0	0.0008488964346349696	0.9329371816638304
[1, 1, 1, 1, 1, 1, 1, 2, 2]	9.0	0.0008488964346349696	0.9337860780984654
[1, 1, 1, 1, 1, 1, 1, 2, 2, 4, 4, 4, 4, 4, 4, 4]	9.0	0.0008488964346349696	0.9346349745331003
[1, 1, 1, 1, 1, 1, 2, 2]	9.0	0.0016977928692699393	0.9363327674023703
[1, 1, 1, 1, 1, 1, 2, 2]	9.0	0.0016977928692699393	0.9380305602716402
[1, 1, 1, 1, 1, 1, 2, 2, 4, 4]	9.0	0.0008488964346349696	0.9388794567062752
[1, 1, 1, 1, 1, 1, 2, 2, 4, 4, 4, 4]	9.0	0.0008488964346349696	0.9397283531409101
[1, 1, 1, 1, 1, 1, 2, 2, 4, 4, 4, 4, 4, 4, 4, 4, 4]	9.0	0.0008488964346349696	0.940577249575545
[1, 1, 1, 1, 1, 2, 2]	9.0	0.002546689303904909	0.9431239388794499
[1, 1, 1, 1, 1, 2, 2]	9.0	0.002546689303904909	0.9456706281833548
[1, 1, 1, 1, 1, 2, 2]	9.0	0.002546689303904909	0.9482173174872597
[1, 1, 1, 1, 2, 2]	9.0	0.0008488964346349696	0.9490662139218946
[1, 1, 1, 1, 2, 2, 4]	9.0	0.0008488964346349696	0.9499151103565295
[1, 1, 1, 1, 2, 2, 4, 4]	9.0	0.0016977928692699393	0.9516129032257995
[1, 1, 1, 1, 2, 2, 4, 4]	9.0	0.0016977928692699393	0.9533106960950695
[1, 1, 1, 2, 2, 4, 4]	9.0	0.0042444821731748485	0.9575551782682443
[1, 1, 1, 2, 2, 4, 4]	9.0	0.0042444821731748485	0.9617996604414192
[1, 1, 1, 2, 2, 4, 4]	9.0	0.0042444821731748485	0.966044142614594
[1, 1, 1, 2, 2, 4, 4]	9.0	0.0042444821731748485	0.9702886247877689
[1, 1, 1, 2, 2, 4, 4]	9.0	0.0042444821731748485	0.9745331069609438
[1, 1, 1, 1, 1, 1, 1, 3]	4.0	0.0008488964346349696	0.9753820033955787
[1, 1, 1, 1, 1, 1, 1, 3, 4, 4, 4, 4]	4.0	0.0008488964346349696	0.9762308998302136
[1, 1, 1, 1, 1, 1, 1, 3, 4, 4, 4, 4, 4, 4, 4, 4, 4]	4.0	0.0008488964346349696	0.9770797962648485
[1, 1, 1, 1, 1, 1, 3]	4.0	0.0008488964346349696	0.9779286926994835
[1, 1, 1, 3, 4]	4.0	0.0008488964346349696	0.9787775891341184
[1, 1, 1, 1, 1, 1, 1, 1, 1, 1, 1, 2]	3.0	0.0008488964346349696	0.9796264855687533
[1, 1, 1, 1, 1, 1, 1, 1, 2]	3.0	0.0008488964346349696	0.9804753820033882
[1, 1, 1, 1, 1, 1, 1, 2]	3.0	0.0008488964346349696	0.9813242784380232
[1, 1, 1, 1, 1, 1, 1, 2, 4, 4]	3.0	0.0008488964346349696	0.9821731748726581
[1, 1, 1, 1, 1, 2]	3.0	0.002546689303904909	0.984719864176563
[1, 1, 1, 1, 1, 2]	3.0	0.002546689303904909	0.9872665534804679
[1, 1, 1, 1, 1, 2]	3.0	0.002546689303904909	0.9898132427843728
[1, 1, 1, 1, 2]	3.0	0.0008488964346349696	0.9906621392190077
[1, 1, 1, 1]	1.0	0.0016977928692699393	0.9923599320882777
[1, 1, 1, 1]	1.0	0.0016977928692699393	0.9940577249575476
[1, 1, 1, 1, 1, 1, 1]	1.0	0.0008488964346349696	0.9949066213921826
[1, 1, 1, 1, 1, 1, 1, 1, 1, 1, 1, 1]	1.0	0.0008488964346349696	0.9957555178268175
[1, 1, 1, 1, 1, 1, 4]	1.0	0.0008488964346349696	0.9966044142614524
[1, 1, 1, 1, 1, 1, 4, 4, 4, 4]	1.0	0.0016977928692699393	0.9983022071307224
[1, 1, 1, 1, 1, 1, 4, 4, 4, 4]	1.0	0.0016977928692699393	0.9999999999999923
