# Supplementary material for: Transcription factor specificity limits the number of DNA-binding motifs
Source: PLoS One. 2022 Jan 28;17(1):e0263307. doi: 10.1371/journal.pone.0263307 (PMC8797260; doi:10.1371/journal.pone.0263307)
Supplement: S1 File — (ZIP) [file pone.0263307.s009.zip › Supplementary File 1 Data used in figures/SupFig3/hg19_weight_matricesFAE_a4_D10.txt]

LinearMotif	N_Classes	Frequency	Acum_Frequency
[1, 1, 1, 1, 1, 1, 1, 1, 1, 1, 1, 1, 1, 2, 2, 2, 2, 2, 2, 3]	21846	0.0010893246187363766	0.0010893246187363766
[1, 1, 1, 1, 1, 1, 1, 1, 1, 1, 1, 2, 2, 2, 2, 2, 3, 3, 3, 3, 3]	2158	0.0010893246187363766	0.0021786492374727532
[1, 1, 1, 1, 1, 1, 1, 1, 1, 1, 1, 1, 1, 2, 2, 2]	2048	0.0010893246187363766	0.00326797385620913
[1, 1, 1, 1, 1, 1, 1, 1, 1, 1, 1, 1, 2, 2, 2, 3, 3, 3, 3]	1619	0.0010893246187363766	0.0043572984749455064
[1, 1, 1, 1, 1, 1, 1, 1, 1, 1, 1, 2, 2, 2, 2, 3, 3, 3, 3]	810	0.0010893246187363766	0.005446623093681883
[1, 1, 1, 1, 1, 1, 1, 1, 1, 1, 2, 2, 2, 2, 2, 2, 3, 3, 3]	607	0.0010893246187363766	0.006535947712418259
[1, 1, 2, 2, 2, 2, 2, 2, 2, 2, 2, 2, 2, 2, 3, 3, 3, 3, 3, 3, 3, 3, 3, 4]	427	0.0010893246187363766	0.007625272331154636
[1, 2, 2, 2, 2, 2, 2, 2, 2, 2, 2, 3, 3, 3, 3, 3, 3, 3, 3, 3, 3, 3, 3, 3, 3, 3, 3, 4, 4, 4]	400	0.0010893246187363766	0.008714596949891013
[1, 1, 1, 1, 1, 1, 1, 1, 1, 1, 1, 1, 2, 3, 3, 3]	304	0.0010893246187363766	0.00980392156862739
[1, 1, 1, 1, 2, 2, 2, 2, 2, 2, 2, 2, 2, 3, 3, 3, 3, 3, 3, 3, 3, 3, 3, 4]	285	0.0010893246187363766	0.010893246187363767
[1, 1, 1, 1, 1, 1, 1, 1, 1, 2, 2, 2, 2, 2, 2, 3, 3, 3, 3, 3]	270	0.0010893246187363766	0.011982570806100145
[1, 1, 1, 1, 2, 2, 2, 2, 2, 2, 2, 2, 2, 2, 3, 3, 3, 3, 3, 3, 3, 4]	240	0.0010893246187363766	0.013071895424836522
[1, 1, 1, 2, 2, 2, 2, 2, 2, 2, 2, 2, 2, 2, 3, 3, 3, 3, 3, 3, 3, 4]	240	0.0010893246187363766	0.0141612200435729
[1, 1, 1, 2, 2, 2, 2, 2, 2, 2, 2, 2, 2, 2, 2, 3, 3, 3, 3, 4]	203	0.0010893246187363766	0.015250544662309276
[1, 1, 1, 1, 1, 1, 1, 1, 1, 1, 1, 1, 2, 3]	171	0.0010893246187363766	0.016339869281045652
[1, 1, 1, 1, 1, 1, 1, 1, 1, 1, 1, 2, 2, 2, 3, 4, 4]	171	0.0010893246187363766	0.01742919389978203
[1, 1, 1, 1, 1, 1, 1, 1, 1, 1, 1, 1, 3, 3, 3, 4, 4]	152	0.0010893246187363766	0.018518518518518406
[1, 1, 1, 1, 1, 1, 1, 1, 1, 2, 2, 2, 2, 2, 2, 3, 3, 3, 4, 4, 4]	152	0.0010893246187363766	0.019607843137254784
[1, 1, 1, 1, 1, 1, 2, 2, 2, 2, 2, 2, 2, 2, 3, 3, 3, 3, 3]	135	0.0010893246187363766	0.02069716775599116
[1, 1, 1, 1, 2, 2, 2, 2, 2, 2, 2, 2, 2, 2, 3, 3, 3, 3, 3, 4, 4, 4]	135	0.0010893246187363766	0.021786492374727538
[1, 1, 1, 1, 2, 2, 2, 2, 2, 3, 3, 3, 3, 3, 3, 3, 3, 3, 3, 3, 3, 3, 3, 3, 3, 4, 4, 4, 4]	100	0.0010893246187363766	0.022875816993463916
[1, 1, 1, 1, 1, 1, 1, 1, 1, 1, 1, 2, 2, 3]	86	0.0010893246187363766	0.023965141612200293
[1, 1, 1, 1, 1, 1, 1, 1, 1, 2, 2, 2, 2, 2, 3, 3, 3, 4, 4]	76	0.0010893246187363766	0.02505446623093667
[1, 1, 1, 1, 1, 1, 1, 1, 1, 1, 1, 1]	64	0.0010893246187363766	0.026143790849673047
[1, 1, 1, 1, 1, 1, 1, 1, 1, 1, 1, 2, 2]	64	0.0010893246187363766	0.027233115468409425
[1, 1, 1, 1, 2, 2, 2, 2, 2, 2, 2, 2, 3, 3, 3, 3, 3, 3, 3]	60	0.0010893246187363766	0.028322440087145802
[1, 1, 1, 1, 1, 1, 1, 1, 1, 1, 2, 2, 2, 3, 3, 4, 4]	57	0.0010893246187363766	0.02941176470588218
[1, 1, 1, 1, 1, 1, 1, 1, 2, 2, 2, 2, 2, 2, 3, 3, 4]	57	0.0010893246187363766	0.030501089324618556
[1, 1, 1, 1, 1, 1, 1, 2, 2, 2, 2, 2, 2, 2, 3, 3, 4]	57	0.0010893246187363766	0.031590413943354934
[1, 1, 2, 2, 2, 2, 2, 2, 2, 3, 3, 3, 3, 3, 3, 3, 3, 3, 3, 3, 3, 3, 3, 4]	57	0.0010893246187363766	0.03267973856209131
[1, 2, 2, 2, 2, 2, 2, 3, 3, 3, 3, 3, 3, 3, 3, 3, 3, 3, 3, 3, 3, 3, 3, 4, 4, 4, 4, 4, 4, 4]	57	0.0010893246187363766	0.03376906318082769
[1, 1, 1, 1, 1, 1, 1, 1, 1, 2, 2, 2, 2, 3, 3, 3, 3]	51	0.0010893246187363766	0.034858387799564065
[1, 1, 1, 1, 1, 1, 2, 2, 2, 2, 2, 2, 3, 3, 3, 3, 3, 3]	45	0.0010893246187363766	0.03594771241830044
[1, 1, 1, 1, 1, 1, 1, 1, 2, 2, 2, 2, 2, 2, 3, 4]	43	0.0010893246187363766	0.03703703703703682
[1, 1, 1, 1, 1, 1, 2, 2, 2, 2, 2, 2, 3, 3, 3, 3, 3, 4, 4, 4]	34	0.0010893246187363766	0.0381263616557732
[1, 1, 2, 2, 2, 2, 2, 2, 2, 2, 2, 2, 3, 3, 3, 3, 3, 4, 4, 4, 4]	34	0.0010893246187363766	0.039215686274509574
[1, 1, 1, 1, 1, 1, 1, 1, 1, 1, 1, 2]	32	0.0010893246187363766	0.04030501089324595
[1, 1, 1, 1, 1, 1, 1, 1, 1, 2, 2, 2, 2, 2]	32	0.0010893246187363766	0.04139433551198233
[1, 1, 1, 1, 1, 1, 2, 2, 2, 2, 2, 2, 2, 2]	32	0.0010893246187363766	0.042483660130718706
[1, 1, 1, 1, 2, 2, 2, 2, 2, 2, 2, 2, 2, 2, 4]	32	0.0010893246187363766	0.04357298474945508
[1, 1, 1, 1, 1, 1, 1, 1, 1, 1, 2, 2, 3, 3, 4]	29	0.0010893246187363766	0.04466230936819146
[1, 1, 1, 1, 1, 1, 1, 2, 2, 2, 2, 2, 2, 3, 3, 4, 4]	29	0.0010893246187363766	0.04575163398692784
[1, 1, 1, 1, 1, 2, 2, 2, 2, 2, 2, 2, 2, 3, 3, 4, 4, 4]	29	0.0010893246187363766	0.046840958605664215
[1, 1, 1, 2, 2, 2, 2, 2, 2, 2, 3, 3, 3, 3, 3, 3, 3, 3, 3, 4, 4]	27	0.0010893246187363766	0.04793028322440059
[1, 1, 2, 2, 2, 2, 2, 2, 2, 2, 3, 3, 3, 3, 3, 3, 3, 3, 3, 4]	27	0.0010893246187363766	0.04901960784313697
[2, 2, 2, 2, 2, 2, 2, 2, 2, 2, 3, 3, 3, 3, 3, 3, 3, 3, 3, 4]	27	0.0010893246187363766	0.05010893246187335
[1, 1, 1, 1, 2, 2, 2, 2, 2, 2, 2, 2, 3, 3, 3, 3]	26	0.0010893246187363766	0.051198257080609724
[1, 1, 1, 1, 1, 1, 2, 2, 2, 2, 2, 3, 3, 3, 3, 3, 3, 4, 4]	23	0.0010893246187363766	0.0522875816993461
[1, 1, 1, 1, 1, 1, 1, 1, 1, 2, 2, 2, 2, 3]	22	0.0010893246187363766	0.05337690631808248
[1, 1, 1, 1, 1, 1, 1, 1, 1, 2, 2, 2, 2, 3, 4]	22	0.0010893246187363766	0.054466230936818856
[1, 1, 1, 1, 1, 1, 1, 1, 2, 2, 2, 2, 2, 3, 4]	22	0.0010893246187363766	0.05555555555555523
[1, 1, 1, 1, 1, 1, 1, 2, 2, 2, 2, 2, 2, 3]	22	0.0010893246187363766	0.05664488017429161
[1, 1, 1, 1, 1, 1, 1, 2, 2, 2, 2, 2, 2, 3, 4, 4]	22	0.0010893246187363766	0.05773420479302799
[1, 1, 1, 1, 1, 2, 2, 2, 2, 2, 2, 2, 2, 3]	22	0.0010893246187363766	0.058823529411764365
[1, 1, 1, 1, 1, 1, 1, 1, 2, 2, 2, 2, 3, 3, 3]	19	0.0010893246187363766	0.05991285403050074
[1, 1, 1, 1, 1, 1, 1, 1, 2, 2, 2, 2, 3, 3, 3, 4]	19	0.0010893246187363766	0.06100217864923712
[1, 1, 1, 1, 1, 1, 1, 2, 2, 2, 2, 2, 3, 3, 3]	19	0.0010893246187363766	0.0620915032679735
[1, 1, 1, 1, 1, 2, 2, 2, 2, 2, 2, 2, 3, 3, 3]	19	0.0010893246187363766	0.06318082788670987
[1, 1, 1, 1, 1, 2, 2, 2, 2, 2, 2, 2, 3, 3, 3, 4, 4, 4]	19	0.0010893246187363766	0.06427015250544624
[1, 1, 1, 1, 2, 2, 2, 2, 2, 2, 2, 2, 3, 3, 3]	19	0.0010893246187363766	0.06535947712418261
[1, 1, 1, 2, 2, 2, 2, 2, 2, 3, 3, 3, 3, 3, 3, 3, 3, 3, 3, 4]	18	0.0010893246187363766	0.06644880174291898
[1, 1, 1, 1, 1, 2, 2, 2, 2, 2, 2, 3, 3, 3, 3, 3, 4, 4]	17	0.0010893246187363766	0.06753812636165535
[1, 1, 1, 1, 1, 1, 2, 2, 2, 2, 2, 2, 2]	16	0.0010893246187363766	0.06862745098039172
[1, 1, 1, 1, 2, 2, 2, 2, 2, 2, 2, 2, 3, 3, 4, 4, 4, 4]	15	0.0010893246187363766	0.06971677559912809
[1, 1, 1, 1, 1, 2, 2, 2, 2, 3, 3, 3, 3, 3, 3, 3, 3, 3, 4, 4, 4, 4, 4, 4, 4, 4, 4]	14	0.0010893246187363766	0.07080610021786446
[1, 1, 1, 2, 2, 2, 3, 3, 3, 3, 3, 3, 3, 3, 3, 3, 3, 3, 4, 4, 4]	14	0.0010893246187363766	0.07189542483660083
[1, 1, 1, 1, 1, 1, 1, 1, 2, 2, 2, 3, 3, 3, 3]	13	0.0010893246187363766	0.0729847494553372
[1, 1, 1, 1, 2, 2, 2, 2, 2, 2, 2, 3, 3, 3, 3, 4]	13	0.0010893246187363766	0.07407407407407357
[1, 1, 1, 1, 1, 1, 1, 1, 1, 2, 2, 2, 3]	11	0.0010893246187363766	0.07516339869280994
[1, 1, 1, 1, 1, 1, 1, 1, 2, 2, 2, 2, 3, 4]	11	0.0021786492374727532	0.0773420479302827
[1, 1, 1, 1, 1, 1, 1, 1, 2, 2, 2, 2, 3, 4]	11	0.0021786492374727532	0.07952069716775545
[1, 1, 1, 1, 1, 1, 1, 2, 2, 2, 2, 3, 3, 3]	10	0.0010893246187363766	0.08061002178649182
[1, 1, 1, 1, 1, 1, 2, 2, 2, 2, 2, 3, 3, 3, 4]	10	0.0010893246187363766	0.08169934640522819
[1, 1, 1, 1, 1, 1, 2, 2, 2, 2, 2, 3, 3, 3, 4, 4, 4, 4, 4]	10	0.0010893246187363766	0.08278867102396456
[1, 1, 1, 1, 2, 2, 2, 2, 2, 3, 3, 3, 3, 3, 3, 3, 3]	10	0.0010893246187363766	0.08387799564270093
[1, 1, 1, 2, 2, 2, 2, 2, 2, 3, 3, 3, 3, 3, 3, 3, 3, 4, 4]	10	0.0010893246187363766	0.0849673202614373
[1, 1, 1, 2, 2, 2, 3, 3, 3, 3, 3, 3, 3, 3, 3, 3, 3, 4]	10	0.0010893246187363766	0.08605664488017367
[1, 1, 2, 2, 2, 2, 2, 2, 2, 3, 3, 3, 3, 3, 3, 3, 3]	10	0.0010893246187363766	0.08714596949891004
[1, 2, 2, 2, 2, 2, 2, 2, 3, 3, 3, 3, 3, 3, 3, 3, 3, 4, 4]	10	0.0010893246187363766	0.08823529411764641
[1, 1, 1, 1, 1, 2, 2, 2, 2, 2, 3, 3, 3, 3, 3]	9	0.0010893246187363766	0.08932461873638278
[1, 1, 1, 1, 2, 2, 2, 2, 2, 2, 3, 3, 3, 3, 3, 4, 4, 4, 4, 4]	9	0.0010893246187363766	0.09041394335511915
[1, 1, 1, 2, 2, 2, 2, 2, 2, 2, 3, 3, 3, 3, 3, 4, 4]	9	0.0010893246187363766	0.09150326797385552
[1, 1, 1, 1, 1, 1, 1, 1, 1, 1, 3, 3]	8	0.0010893246187363766	0.0925925925925919
[1, 1, 1, 1, 1, 1, 1, 1, 1, 1, 3, 3, 4, 4]	8	0.0010893246187363766	0.09368191721132826
[1, 1, 1, 1, 1, 1, 1, 1, 1, 2, 2, 2]	8	0.0010893246187363766	0.09477124183006463
[1, 1, 1, 1, 1, 1, 1, 1, 2, 2, 2, 3, 3]	8	0.0010893246187363766	0.095860566448801
[1, 1, 1, 1, 1, 1, 1, 2, 2, 2, 2, 2]	8	0.0010893246187363766	0.09694989106753737
[1, 1, 1, 1, 1, 1, 1, 2, 2, 2, 2, 3, 3]	8	0.0010893246187363766	0.09803921568627375
[1, 1, 1, 1, 1, 1, 1, 2, 2, 3, 3, 3, 3, 3, 3, 3, 4, 4, 4, 4]	8	0.0010893246187363766	0.09912854030501012
[1, 1, 1, 1, 1, 2, 2, 2, 2, 2, 2, 2]	8	0.0032679738562091296	0.10239651416121924
[1, 1, 1, 1, 1, 2, 2, 2, 2, 2, 2, 2]	8	0.0032679738562091296	0.10566448801742837
[1, 1, 1, 1, 1, 2, 2, 2, 2, 2, 2, 2]	8	0.0032679738562091296	0.10893246187363749
[1, 1, 1, 1, 1, 2, 2, 2, 2, 2, 2, 3, 3]	8	0.0021786492374727532	0.11111111111111024
[1, 1, 1, 1, 1, 2, 2, 2, 2, 2, 2, 3, 3]	8	0.0021786492374727532	0.113289760348583
[1, 1, 1, 1, 2, 2, 2, 2, 2, 2, 2, 2]	8	0.0010893246187363766	0.11437908496731937
[1, 1, 1, 1, 2, 2, 2, 2, 3, 3, 3, 3, 3, 3, 3, 3, 4]	8	0.0010893246187363766	0.11546840958605574
[1, 1, 1, 1, 2, 2, 2, 2, 3, 3, 3, 3, 3, 3, 3, 3, 4, 4, 4, 4, 4]	8	0.0010893246187363766	0.11655773420479211
[1, 1, 1, 1, 2, 2, 3, 3, 3, 3, 3, 3, 3, 3, 3, 3, 4]	8	0.0010893246187363766	0.11764705882352848
[1, 1, 1, 2, 2, 2, 2, 2, 2, 3, 3, 3, 3, 3, 3, 3, 4, 4, 4, 4]	8	0.0010893246187363766	0.11873638344226485
[1, 2, 2, 2, 2, 2, 2, 2, 2, 2, 2, 3, 3, 4]	8	0.0010893246187363766	0.11982570806100122
[1, 1, 1, 1, 1, 1, 1, 1, 2, 2, 3, 3, 3, 3, 4, 4, 4]	7	0.0021786492374727532	0.12200435729847398
[1, 1, 1, 1, 1, 1, 1, 1, 2, 2, 3, 3, 3, 3, 4, 4, 4]	7	0.0021786492374727532	0.12418300653594673
[1, 1, 1, 1, 1, 1, 1, 2, 2, 2, 3, 3, 3, 3, 4, 4, 4, 4]	7	0.0010893246187363766	0.12527233115468311
[1, 1, 1, 1, 1, 2, 2, 2, 2, 2, 3, 3, 3, 3, 4]	7	0.0010893246187363766	0.12636165577341948
[1, 1, 1, 1, 2, 2, 2, 2, 2, 2, 3, 3, 3, 3]	7	0.0021786492374727532	0.12854030501089223
[1, 1, 1, 1, 2, 2, 2, 2, 2, 2, 3, 3, 3, 3]	7	0.0021786492374727532	0.13071895424836497
[1, 1, 1, 2, 2, 2, 2, 2, 2, 2, 3, 3, 3, 3, 4]	7	0.0010893246187363766	0.13180827886710134
[1, 1, 1, 2, 2, 2, 2, 2, 2, 2, 3, 3, 3, 3, 4, 4]	7	0.0010893246187363766	0.1328976034858377
[1, 1, 2, 2, 2, 2, 2, 2, 2, 2, 3, 3, 3, 3]	7	0.0010893246187363766	0.13398692810457408
[1, 1, 1, 1, 1, 1, 1, 1, 1, 2, 2, 3, 4]	6	0.0010893246187363766	0.13507625272331045
[1, 1, 1, 1, 1, 1, 2, 2, 2, 3, 3, 3, 3, 3, 3, 4, 4]	6	0.0010893246187363766	0.13616557734204682
[1, 1, 1, 1, 1, 1, 2, 2, 2, 3, 3, 3, 3, 3, 3, 4, 4, 4, 4, 4, 4, 4, 4]	6	0.0010893246187363766	0.1372549019607832
[1, 1, 1, 1, 1, 2, 2, 2, 2, 2, 2, 3]	6	0.0010893246187363766	0.13834422657951956
[1, 1, 1, 1, 1, 2, 2, 2, 2, 2, 2, 3, 4]	6	0.0010893246187363766	0.13943355119825593
[1, 1, 1, 1, 1, 2, 2, 2, 3, 3, 3, 3, 3, 3, 3, 4, 4]	6	0.0010893246187363766	0.1405228758169923
[1, 1, 1, 1, 2, 2, 2, 2, 3, 3, 3, 3, 3, 3, 3, 4, 4]	6	0.0010893246187363766	0.14161220043572867
[1, 1, 1, 2, 2, 2, 2, 2, 2, 2, 2, 3]	6	0.0010893246187363766	0.14270152505446504
[1, 1, 1, 2, 2, 2, 2, 3, 3, 3, 3, 3, 3, 3, 3, 4]	6	0.0010893246187363766	0.1437908496732014
[1, 1, 1, 2, 2, 2, 3, 3, 3, 3, 3, 3, 3, 3, 3]	6	0.0010893246187363766	0.14488017429193778
[2, 2, 2, 2, 3, 3, 3, 3, 3, 3, 3, 3, 3, 3, 3, 4, 4, 4, 4]	6	0.0010893246187363766	0.14596949891067415
[1, 1, 1, 1, 1, 1, 1, 1, 2, 2, 3, 3, 3, 4, 4]	5	0.0010893246187363766	0.14705882352941052
[1, 1, 1, 1, 1, 1, 2, 2, 2, 2, 3, 3, 3, 4]	5	0.0021786492374727532	0.14923747276688326
[1, 1, 1, 1, 1, 1, 2, 2, 2, 2, 3, 3, 3, 4]	5	0.0021786492374727532	0.151416122004356
[1, 1, 1, 1, 1, 1, 2, 2, 2, 2, 3, 3, 3, 4, 4]	5	0.0010893246187363766	0.15250544662309237
[1, 1, 1, 1, 1, 1, 2, 2, 2, 3, 3, 3, 3, 3, 4, 4]	5	0.0010893246187363766	0.15359477124182874
[1, 1, 1, 1, 1, 1, 2, 2, 2, 3, 3, 3, 3, 3, 4, 4, 4]	5	0.0021786492374727532	0.15577342047930148
[1, 1, 1, 1, 1, 1, 2, 2, 2, 3, 3, 3, 3, 3, 4, 4, 4]	5	0.0021786492374727532	0.15795206971677422
[1, 1, 1, 1, 1, 2, 2, 2, 2, 2, 3, 3, 3]	5	0.0021786492374727532	0.16013071895424696
[1, 1, 1, 1, 1, 2, 2, 2, 2, 2, 3, 3, 3]	5	0.0021786492374727532	0.1623093681917197
[1, 1, 1, 1, 1, 2, 2, 2, 2, 2, 3, 3, 3, 4]	5	0.0021786492374727532	0.16448801742919245
[1, 1, 1, 1, 1, 2, 2, 2, 2, 2, 3, 3, 3, 4]	5	0.0021786492374727532	0.1666666666666652
[1, 1, 1, 1, 1, 2, 2, 2, 2, 3, 3, 3, 3, 3, 4, 4, 4]	5	0.0010893246187363766	0.16775599128540156
[1, 1, 1, 1, 2, 2, 2, 2, 2, 3, 3, 3, 3, 3, 4, 4, 4]	5	0.0010893246187363766	0.16884531590413793
[1, 1, 1, 1, 2, 2, 2, 2, 3, 3, 3, 3, 3, 3]	5	0.0010893246187363766	0.1699346405228743
[1, 1, 1, 1, 2, 2, 3, 3, 3, 3, 3, 3, 3, 3, 4, 4, 4]	5	0.0010893246187363766	0.17102396514161067
[1, 1, 1, 1, 2, 2, 3, 3, 3, 3, 3, 3, 3, 3, 4, 4, 4, 4, 4, 4]	5	0.0010893246187363766	0.17211328976034704
[1, 1, 1, 2, 2, 2, 2, 2, 2, 2, 3, 3, 3, 4]	5	0.0010893246187363766	0.1732026143790834
[1, 1, 1, 2, 2, 2, 2, 2, 2, 2, 3, 3, 3, 4, 4]	5	0.0021786492374727532	0.17538126361655615
[1, 1, 1, 2, 2, 2, 2, 2, 2, 2, 3, 3, 3, 4, 4]	5	0.0021786492374727532	0.1775599128540289
[1, 1, 1, 2, 2, 2, 2, 2, 2, 3, 3, 3, 3, 3, 4, 4, 4, 4, 4]	5	0.0010893246187363766	0.17864923747276526
[1, 1, 1, 2, 2, 2, 2, 3, 3, 3, 3, 3, 3, 3, 4, 4]	5	0.0010893246187363766	0.17973856209150163
[1, 1, 2, 2, 2, 2, 2, 2, 3, 3, 3, 3, 3, 3]	5	0.0010893246187363766	0.180827886710238
[1, 1, 2, 2, 2, 2, 2, 2, 3, 3, 3, 3, 3, 3, 4]	5	0.0010893246187363766	0.18191721132897437
[1, 1, 2, 2, 2, 2, 2, 2, 3, 3, 3, 3, 3, 3, 4, 4]	5	0.0010893246187363766	0.18300653594771074
[1, 1, 2, 2, 2, 2, 2, 2, 3, 3, 3, 3, 3, 3, 4, 4, 4, 4, 4, 4]	5	0.0010893246187363766	0.1840958605664471
[1, 1, 2, 2, 2, 2, 2, 3, 3, 3, 3, 3, 3, 3, 4, 4, 4]	5	0.0010893246187363766	0.18518518518518348
[1, 2, 2, 2, 2, 2, 2, 3, 3, 3, 3, 3, 3, 3, 4]	5	0.0010893246187363766	0.18627450980391985
[1, 2, 2, 2, 2, 3, 3, 3, 3, 3, 3, 3, 3, 3, 4, 4, 4, 4]	5	0.0010893246187363766	0.18736383442265622
[2, 2, 2, 2, 3, 3, 3, 3, 3, 3, 3, 3, 3, 3, 4]	5	0.0010893246187363766	0.1884531590413926
[1, 1, 1, 1, 1, 1, 1, 1, 2, 2, 2]	4	0.0010893246187363766	0.18954248366012896
[1, 1, 1, 1, 1, 1, 1, 1, 2, 2, 2, 4, 4, 4, 4]	4	0.0010893246187363766	0.19063180827886533
[1, 1, 1, 1, 1, 1, 1, 1, 2, 2, 3, 3]	4	0.0043572984749455064	0.19498910675381084
[1, 1, 1, 1, 1, 1, 1, 1, 2, 2, 3, 3]	4	0.0043572984749455064	0.19934640522875635
[1, 1, 1, 1, 1, 1, 1, 1, 2, 2, 3, 3]	4	0.0043572984749455064	0.20370370370370186
[1, 1, 1, 1, 1, 1, 1, 1, 2, 2, 3, 3]	4	0.0043572984749455064	0.20806100217864737
[1, 1, 1, 1, 1, 1, 1, 1, 2, 2, 3, 3, 4]	4	0.0021786492374727532	0.2102396514161201
[1, 1, 1, 1, 1, 1, 1, 1, 2, 2, 3, 3, 4]	4	0.0021786492374727532	0.21241830065359285
[1, 1, 1, 1, 1, 1, 1, 2, 2, 2, 2, 4, 4, 4, 4]	4	0.0010893246187363766	0.21350762527232922
[1, 1, 1, 1, 1, 1, 1, 2, 2, 2, 3, 3, 4, 4]	4	0.0010893246187363766	0.2145969498910656
[1, 1, 1, 1, 1, 1, 1, 2, 3, 3, 3, 3, 3, 4, 4, 4]	4	0.0021786492374727532	0.21677559912853833
[1, 1, 1, 1, 1, 1, 1, 2, 3, 3, 3, 3, 3, 4, 4, 4]	4	0.0021786492374727532	0.21895424836601107
[1, 1, 1, 1, 1, 1, 2, 2, 2, 2, 2]	4	0.0010893246187363766	0.22004357298474744
[1, 1, 1, 1, 1, 1, 2, 2, 2, 2, 2, 4, 4]	4	0.0010893246187363766	0.2211328976034838
[1, 1, 1, 1, 1, 1, 2, 2, 2, 2, 3, 3, 4]	4	0.0010893246187363766	0.22222222222222018
[1, 1, 1, 1, 1, 1, 2, 2, 2, 2, 3, 3, 4, 4]	4	0.0010893246187363766	0.22331154684095655
[1, 1, 1, 1, 1, 1, 2, 2, 2, 3, 3, 3, 3]	4	0.0010893246187363766	0.22440087145969292
[1, 1, 1, 1, 1, 1, 2, 2, 3, 3, 3, 3, 3, 4, 4, 4, 4]	4	0.0010893246187363766	0.2254901960784293
[1, 1, 1, 1, 1, 1, 2, 3, 3, 3, 3, 3, 3, 4]	4	0.0010893246187363766	0.22657952069716567
[1, 1, 1, 1, 1, 2, 2, 2, 2, 2, 3, 3, 4]	4	0.0010893246187363766	0.22766884531590204
[1, 1, 1, 1, 1, 2, 2, 2, 2, 2, 3, 3, 4, 4, 4, 4]	4	0.0010893246187363766	0.2287581699346384
[1, 1, 1, 1, 1, 2, 2, 3, 3, 3, 3, 3, 3]	4	0.0010893246187363766	0.22984749455337478
[1, 1, 1, 1, 1, 2, 2, 3, 3, 3, 3, 3, 3, 4, 4]	4	0.0010893246187363766	0.23093681917211115
[1, 1, 1, 1, 1, 2, 2, 3, 3, 3, 3, 3, 3, 4, 4, 4, 4]	4	0.0010893246187363766	0.23202614379084752
[1, 1, 1, 1, 1, 2, 3, 3, 3, 3, 3, 3, 3, 4, 4, 4]	4	0.0010893246187363766	0.2331154684095839
[1, 1, 1, 1, 1, 2, 3, 3, 3, 3, 3, 3, 3, 4, 4, 4, 4]	4	0.0010893246187363766	0.23420479302832026
[1, 1, 1, 1, 1, 3, 3, 3, 3, 3, 3, 3, 3, 4, 4, 4]	4	0.0010893246187363766	0.23529411764705663
[1, 1, 1, 1, 2, 2, 2, 2, 2, 2, 2]	4	0.0010893246187363766	0.236383442265793
[1, 1, 1, 1, 2, 2, 2, 2, 2, 2, 3, 3]	4	0.0010893246187363766	0.23747276688452937
[1, 1, 1, 1, 2, 2, 2, 2, 2, 2, 3, 3, 4, 4, 4]	4	0.0010893246187363766	0.23856209150326574
[1, 1, 1, 1, 2, 2, 2, 2, 3, 3, 3, 3, 3]	4	0.0010893246187363766	0.2396514161220021
[1, 1, 1, 1, 2, 2, 2, 2, 3, 3, 3, 3, 3, 4, 4]	4	0.0021786492374727532	0.24183006535947485
[1, 1, 1, 1, 2, 2, 2, 2, 3, 3, 3, 3, 3, 4, 4]	4	0.0021786492374727532	0.2440087145969476
[1, 1, 1, 1, 2, 2, 2, 2, 3, 3, 3, 3, 3, 4, 4, 4]	4	0.0021786492374727532	0.24618736383442033
[1, 1, 1, 1, 2, 2, 2, 2, 3, 3, 3, 3, 3, 4, 4, 4]	4	0.0021786492374727532	0.24836601307189307
[1, 1, 1, 1, 2, 2, 2, 2, 3, 3, 3, 3, 3, 4, 4, 4, 4]	4	0.0010893246187363766	0.24945533769062944
[1, 1, 1, 1, 2, 2, 3, 3, 3, 3, 3, 3, 3, 4, 4, 4]	4	0.0010893246187363766	0.25054466230936584
[1, 1, 1, 1, 2, 2, 3, 3, 3, 3, 3, 3, 3, 4, 4, 4, 4]	4	0.0032679738562091296	0.253812636165575
[1, 1, 1, 1, 2, 2, 3, 3, 3, 3, 3, 3, 3, 4, 4, 4, 4]	4	0.0032679738562091296	0.2570806100217841
[1, 1, 1, 1, 2, 2, 3, 3, 3, 3, 3, 3, 3, 4, 4, 4, 4]	4	0.0032679738562091296	0.26034858387799326
[1, 1, 1, 2, 2, 2, 2, 2, 2, 3, 3, 3, 3, 4, 4, 4, 4, 4]	4	0.0010893246187363766	0.26143790849672965
[1, 1, 1, 2, 2, 2, 3, 3, 3, 3, 3, 3, 3, 4]	4	0.0010893246187363766	0.26252723311546605
[1, 1, 2, 2, 2, 2, 2, 2, 2, 2, 3, 3, 4]	4	0.0010893246187363766	0.26361655773420245
[1, 1, 2, 2, 2, 2, 2, 2, 2, 2, 3, 3, 4, 4]	4	0.0010893246187363766	0.26470588235293885
[1, 1, 2, 2, 2, 2, 2, 2, 3, 3, 3, 3, 3]	4	0.0010893246187363766	0.26579520697167525
[1, 1, 2, 2, 2, 2, 2, 2, 3, 3, 3, 3, 3, 4]	4	0.0010893246187363766	0.26688453159041164
[1, 1, 2, 2, 2, 2, 2, 2, 3, 3, 3, 3, 3, 4, 4, 4, 4, 4]	4	0.0010893246187363766	0.26797385620914804
[1, 1, 2, 2, 2, 2, 3, 3, 3, 3, 3, 3, 3, 4, 4, 4, 4]	4	0.0010893246187363766	0.26906318082788444
[1, 2, 2, 2, 2, 2, 2, 2, 2, 2, 3, 3]	4	0.0010893246187363766	0.27015250544662084
[1, 2, 2, 2, 2, 2, 2, 2, 2, 3, 3, 3, 3, 4, 4]	4	0.0010893246187363766	0.27124183006535724
[2, 2, 2, 2, 3, 3, 3, 3, 3, 3, 3, 3, 3, 4, 4, 4, 4, 4]	4	0.0010893246187363766	0.27233115468409363
[1, 1, 1, 1, 1, 1, 1, 1, 2, 2, 3]	3	0.0010893246187363766	0.27342047930283003
[1, 1, 1, 1, 1, 1, 1, 1, 2, 2, 3, 4]	3	0.0010893246187363766	0.27450980392156643
[1, 1, 1, 1, 1, 1, 1, 1, 2, 3, 3, 3]	3	0.0010893246187363766	0.27559912854030283
[1, 1, 1, 1, 1, 1, 1, 1, 3, 3, 3, 3]	3	0.0010893246187363766	0.2766884531590392
[1, 1, 1, 1, 1, 1, 1, 2, 2, 2, 3, 4, 4]	3	0.0010893246187363766	0.2777777777777756
[1, 1, 1, 1, 1, 1, 1, 2, 2, 2, 3, 4, 4, 4]	3	0.0010893246187363766	0.278867102396512
[1, 1, 1, 1, 1, 1, 1, 2, 3, 3, 3, 3]	3	0.0010893246187363766	0.2799564270152484
[1, 1, 1, 1, 1, 1, 2, 2, 2, 2, 3]	3	0.0010893246187363766	0.2810457516339848
[1, 1, 1, 1, 1, 1, 2, 2, 2, 2, 3, 4]	3	0.0010893246187363766	0.2821350762527212
[1, 1, 1, 1, 1, 1, 2, 2, 2, 3, 3, 3]	3	0.0010893246187363766	0.2832244008714576
[1, 1, 1, 1, 1, 1, 2, 2, 2, 3, 3, 3, 4]	3	0.0010893246187363766	0.284313725490194
[1, 1, 1, 1, 1, 1, 2, 2, 2, 3, 3, 3, 4, 4]	3	0.0010893246187363766	0.2854030501089304
[1, 1, 1, 1, 1, 1, 2, 2, 3, 3, 3, 3]	3	0.0010893246187363766	0.2864923747276668
[1, 1, 1, 1, 1, 1, 2, 2, 3, 3, 3, 3, 4, 4, 4]	3	0.0010893246187363766	0.2875816993464032
[1, 1, 1, 1, 1, 1, 2, 2, 3, 3, 3, 3, 4, 4, 4, 4]	3	0.0010893246187363766	0.2886710239651396
[1, 1, 1, 1, 1, 1, 2, 2, 3, 3, 3, 3, 4, 4, 4, 4, 4]	3	0.005446623093681883	0.2941176470588215
[1, 1, 1, 1, 1, 1, 2, 2, 3, 3, 3, 3, 4, 4, 4, 4, 4]	3	0.005446623093681883	0.29956427015250336
[1, 1, 1, 1, 1, 1, 2, 2, 3, 3, 3, 3, 4, 4, 4, 4, 4]	3	0.005446623093681883	0.30501089324618524
[1, 1, 1, 1, 1, 1, 2, 2, 3, 3, 3, 3, 4, 4, 4, 4, 4]	3	0.005446623093681883	0.3104575163398671
[1, 1, 1, 1, 1, 1, 2, 2, 3, 3, 3, 3, 4, 4, 4, 4, 4]	3	0.005446623093681883	0.315904139433549
[1, 1, 1, 1, 1, 1, 3, 3, 3, 3, 3, 3, 4, 4, 4, 4, 4]	3	0.0021786492374727532	0.31808278867102174
[1, 1, 1, 1, 1, 1, 3, 3, 3, 3, 3, 3, 4, 4, 4, 4, 4]	3	0.0021786492374727532	0.3202614379084945
[1, 1, 1, 1, 1, 2, 2, 2, 2, 2, 3]	3	0.0021786492374727532	0.3224400871459672
[1, 1, 1, 1, 1, 2, 2, 2, 2, 2, 3]	3	0.0021786492374727532	0.32461873638343997
[1, 1, 1, 1, 1, 2, 2, 2, 2, 2, 3, 4]	3	0.0010893246187363766	0.32570806100217636
[1, 1, 1, 1, 1, 2, 2, 2, 2, 3, 3, 3]	3	0.0021786492374727532	0.3278867102396491
[1, 1, 1, 1, 1, 2, 2, 2, 2, 3, 3, 3]	3	0.0021786492374727532	0.33006535947712184
[1, 1, 1, 1, 1, 2, 2, 2, 2, 3, 3, 3, 4, 4, 4, 4]	3	0.0010893246187363766	0.33115468409585824
[1, 1, 1, 1, 1, 2, 2, 2, 3, 3, 3, 3, 4, 4]	3	0.0010893246187363766	0.33224400871459464
[1, 1, 1, 1, 1, 2, 2, 2, 3, 3, 3, 3, 4, 4, 4, 4, 4]	3	0.0010893246187363766	0.33333333333333104
[1, 1, 1, 1, 1, 2, 2, 3, 3, 3, 3, 3]	3	0.0021786492374727532	0.3355119825708038
[1, 1, 1, 1, 1, 2, 2, 3, 3, 3, 3, 3]	3	0.0021786492374727532	0.3376906318082765
[1, 1, 1, 1, 1, 2, 2, 3, 3, 3, 3, 3, 4]	3	0.0010893246187363766	0.3387799564270129
[1, 1, 1, 1, 1, 2, 2, 3, 3, 3, 3, 3, 4, 4, 4]	3	0.0010893246187363766	0.3398692810457493
[1, 1, 1, 1, 1, 2, 3, 3, 3, 3, 3, 3, 4]	3	0.0010893246187363766	0.3409586056644857
[1, 1, 1, 1, 2, 2, 2, 2, 2, 3, 3, 3]	3	0.0010893246187363766	0.3420479302832221
[1, 1, 1, 1, 2, 2, 2, 2, 2, 3, 3, 3, 4]	3	0.0010893246187363766	0.3431372549019585
[1, 1, 1, 1, 2, 2, 2, 2, 2, 3, 3, 3, 4, 4]	3	0.0010893246187363766	0.3442265795206949
[1, 1, 1, 1, 2, 2, 2, 2, 3, 3, 3, 3]	3	0.0021786492374727532	0.34640522875816765
[1, 1, 1, 1, 2, 2, 2, 2, 3, 3, 3, 3]	3	0.0021786492374727532	0.3485838779956404
[1, 1, 1, 1, 2, 2, 2, 2, 3, 3, 3, 3, 4]	3	0.0032679738562091296	0.35185185185184953
[1, 1, 1, 1, 2, 2, 2, 2, 3, 3, 3, 3, 4]	3	0.0032679738562091296	0.35511982570805867
[1, 1, 1, 1, 2, 2, 2, 2, 3, 3, 3, 3, 4]	3	0.0032679738562091296	0.3583877995642678
[1, 1, 1, 1, 2, 2, 2, 2, 3, 3, 3, 3, 4, 4]	3	0.0010893246187363766	0.3594771241830042
[1, 1, 1, 1, 2, 2, 2, 3, 3, 3, 3, 3, 4]	3	0.0010893246187363766	0.3605664488017406
[1, 1, 1, 1, 2, 2, 3, 3, 3, 3, 3, 3]	3	0.0010893246187363766	0.361655773420477
[1, 1, 1, 1, 2, 2, 3, 3, 3, 3, 3, 3, 4, 4]	3	0.0010893246187363766	0.3627450980392134
[1, 1, 1, 1, 2, 2, 3, 3, 3, 3, 3, 3, 4, 4, 4, 4]	3	0.0010893246187363766	0.3638344226579498
[1, 1, 1, 2, 2, 2, 2, 2, 2, 3, 3, 3]	3	0.0010893246187363766	0.3649237472766862
[1, 1, 1, 2, 2, 2, 2, 2, 3, 3, 3, 3]	3	0.0032679738562091296	0.36819172113289533
[1, 1, 1, 2, 2, 2, 2, 2, 3, 3, 3, 3]	3	0.0032679738562091296	0.37145969498910447
[1, 1, 1, 2, 2, 2, 2, 2, 3, 3, 3, 3]	3	0.0032679738562091296	0.3747276688453136
[1, 1, 1, 2, 2, 2, 2, 3, 3, 3, 3, 3, 4, 4]	3	0.0010893246187363766	0.37581699346405
[1, 1, 2, 2, 2, 2, 2, 2, 2, 3, 3, 3, 4, 4, 4, 4]	3	0.0010893246187363766	0.3769063180827864
[1, 1, 2, 2, 2, 2, 2, 2, 3, 3, 3, 3, 4, 4, 4, 4, 4]	3	0.0010893246187363766	0.3779956427015228
[1, 1, 2, 2, 2, 2, 2, 3, 3, 3, 3, 3, 4]	3	0.0010893246187363766	0.3790849673202592
[1, 1, 2, 2, 2, 2, 2, 3, 3, 3, 3, 3, 4, 4, 4, 4, 4, 4, 4, 4]	3	0.0010893246187363766	0.3801742919389956
[1, 1, 2, 2, 2, 2, 3, 3, 3, 3, 3, 3]	3	0.0010893246187363766	0.381263616557732
[1, 2, 2, 2, 2, 2, 2, 2, 2, 3, 3, 3, 4, 4, 4, 4]	3	0.0010893246187363766	0.3823529411764684
[1, 2, 2, 2, 2, 2, 2, 2, 3, 3, 3, 3]	3	0.0010893246187363766	0.3834422657952048
[1, 1, 1, 1, 1, 1, 1, 1, 2, 2, 4, 4, 4, 4]	2	0.0010893246187363766	0.3845315904139412
[1, 1, 1, 1, 1, 1, 1, 2, 2, 2]	2	0.0032679738562091296	0.38779956427015033
[1, 1, 1, 1, 1, 1, 1, 2, 2, 2]	2	0.0032679738562091296	0.39106753812635947
[1, 1, 1, 1, 1, 1, 1, 2, 2, 2]	2	0.0032679738562091296	0.3943355119825686
[1, 1, 1, 1, 1, 1, 1, 2, 2, 3]	2	0.0010893246187363766	0.395424836601305
[1, 1, 1, 1, 1, 1, 1, 2, 2, 3, 4]	2	0.0021786492374727532	0.39760348583877775
[1, 1, 1, 1, 1, 1, 1, 2, 2, 3, 4]	2	0.0021786492374727532	0.3997821350762505
[1, 1, 1, 1, 1, 1, 1, 2, 2, 3, 4, 4]	2	0.0010893246187363766	0.4008714596949869
[1, 1, 1, 1, 1, 1, 1, 2, 3, 3]	2	0.0010893246187363766	0.4019607843137233
[1, 1, 1, 1, 1, 1, 1, 2, 3, 3, 4]	2	0.0010893246187363766	0.4030501089324597
[1, 1, 1, 1, 1, 1, 1, 2, 3, 3, 4, 4, 4, 4, 4, 4, 4]	2	0.0010893246187363766	0.4041394335511961
[1, 1, 1, 1, 1, 1, 2, 2, 2, 2]	2	0.0021786492374727532	0.4063180827886688
[1, 1, 1, 1, 1, 1, 2, 2, 2, 2]	2	0.0021786492374727532	0.40849673202614156
[1, 1, 1, 1, 1, 1, 2, 2, 2, 2, 4]	2	0.0010893246187363766	0.40958605664487796
[1, 1, 1, 1, 1, 1, 2, 2, 2, 2, 4, 4]	2	0.0010893246187363766	0.41067538126361436
[1, 1, 1, 1, 1, 1, 2, 2, 2, 3]	2	0.0043572984749455064	0.41503267973855984
[1, 1, 1, 1, 1, 1, 2, 2, 2, 3]	2	0.0043572984749455064	0.4193899782135053
[1, 1, 1, 1, 1, 1, 2, 2, 2, 3]	2	0.0043572984749455064	0.4237472766884508
[1, 1, 1, 1, 1, 1, 2, 2, 2, 3]	2	0.0043572984749455064	0.4281045751633963
[1, 1, 1, 1, 1, 1, 2, 2, 2, 3, 3]	2	0.0021786492374727532	0.430283224400869
[1, 1, 1, 1, 1, 1, 2, 2, 2, 3, 3]	2	0.0021786492374727532	0.43246187363834176
[1, 1, 1, 1, 1, 1, 2, 2, 2, 3, 3, 4]	2	0.0021786492374727532	0.4346405228758145
[1, 1, 1, 1, 1, 1, 2, 2, 2, 3, 3, 4]	2	0.0021786492374727532	0.43681917211328725
[1, 1, 1, 1, 1, 1, 2, 2, 2, 3, 3, 4, 4, 4, 4, 4, 4]	2	0.0010893246187363766	0.43790849673202364
[1, 1, 1, 1, 1, 1, 2, 2, 3, 3]	2	0.005446623093681883	0.4433551198257055
[1, 1, 1, 1, 1, 1, 2, 2, 3, 3]	2	0.005446623093681883	0.4488017429193874
[1, 1, 1, 1, 1, 1, 2, 2, 3, 3]	2	0.005446623093681883	0.4542483660130693
[1, 1, 1, 1, 1, 1, 2, 2, 3, 3]	2	0.005446623093681883	0.45969498910675116
[1, 1, 1, 1, 1, 1, 2, 2, 3, 3]	2	0.005446623093681883	0.46514161220043304
[1, 1, 1, 1, 1, 1, 2, 2, 3, 3, 3]	2	0.0010893246187363766	0.46623093681916944
[1, 1, 1, 1, 1, 1, 2, 2, 3, 3, 3, 4]	2	0.0032679738562091296	0.4694989106753786
[1, 1, 1, 1, 1, 1, 2, 2, 3, 3, 3, 4]	2	0.0032679738562091296	0.4727668845315877
[1, 1, 1, 1, 1, 1, 2, 2, 3, 3, 3, 4]	2	0.0032679738562091296	0.47603485838779686
[1, 1, 1, 1, 1, 1, 2, 2, 3, 3, 3, 4, 4, 4, 4, 4, 4]	2	0.0021786492374727532	0.4782135076252696
[1, 1, 1, 1, 1, 1, 2, 2, 3, 3, 3, 4, 4, 4, 4, 4, 4]	2	0.0021786492374727532	0.48039215686274234
[1, 1, 1, 1, 1, 1, 2, 2, 3, 3, 4, 4, 4, 4]	2	0.0010893246187363766	0.48148148148147873
[1, 1, 1, 1, 1, 1, 2, 2, 3, 3, 4, 4, 4, 4, 4, 4]	2	0.0010893246187363766	0.48257080610021513
[1, 1, 1, 1, 1, 1, 2, 2, 3, 3, 4, 4, 4, 4, 4, 4, 4]	2	0.0043572984749455064	0.4869281045751606
[1, 1, 1, 1, 1, 1, 2, 2, 3, 3, 4, 4, 4, 4, 4, 4, 4]	2	0.0043572984749455064	0.4912854030501061
[1, 1, 1, 1, 1, 1, 2, 2, 3, 3, 4, 4, 4, 4, 4, 4, 4]	2	0.0043572984749455064	0.4956427015250516
[1, 1, 1, 1, 1, 1, 2, 2, 3, 3, 4, 4, 4, 4, 4, 4, 4]	2	0.0043572984749455064	0.49999999999999706
[1, 1, 1, 1, 1, 1, 2, 3, 3, 3]	2	0.0021786492374727532	0.5021786492374698
[1, 1, 1, 1, 1, 1, 2, 3, 3, 3]	2	0.0021786492374727532	0.5043572984749426
[1, 1, 1, 1, 1, 1, 2, 3, 3, 3, 3]	2	0.0021786492374727532	0.5065359477124154
[1, 1, 1, 1, 1, 1, 2, 3, 3, 3, 3]	2	0.0021786492374727532	0.5087145969498882
[1, 1, 1, 1, 1, 1, 2, 3, 3, 3, 3, 4, 4, 4]	2	0.0021786492374727532	0.510893246187361
[1, 1, 1, 1, 1, 1, 2, 3, 3, 3, 3, 4, 4, 4]	2	0.0021786492374727532	0.5130718954248338
[1, 1, 1, 1, 1, 1, 2, 3, 3, 3, 4]	2	0.0010893246187363766	0.5141612200435701
[1, 1, 1, 1, 1, 1, 2, 3, 3, 3, 4, 4]	2	0.0010893246187363766	0.5152505446623065
[1, 1, 1, 1, 1, 1, 2, 3, 3, 3, 4, 4, 4, 4, 4, 4]	2	0.0010893246187363766	0.5163398692810428
[1, 1, 1, 1, 1, 1, 3, 3, 3, 3]	2	0.0021786492374727532	0.5185185185185156
[1, 1, 1, 1, 1, 1, 3, 3, 3, 3]	2	0.0021786492374727532	0.5206971677559884
[1, 1, 1, 1, 1, 1, 3, 3, 3, 3, 3, 4]	2	0.0010893246187363766	0.5217864923747247
[1, 1, 1, 1, 1, 1, 3, 3, 3, 3, 4, 4, 4, 4, 4, 4]	2	0.0010893246187363766	0.5228758169934611
[1, 1, 1, 1, 1, 2, 2, 2, 2, 2]	2	0.0010893246187363766	0.5239651416121974
[1, 1, 1, 1, 1, 2, 2, 2, 2, 3]	2	0.0010893246187363766	0.5250544662309338
[1, 1, 1, 1, 1, 2, 2, 2, 2, 3, 3]	2	0.0043572984749455064	0.5294117647058793
[1, 1, 1, 1, 1, 2, 2, 2, 2, 3, 3]	2	0.0043572984749455064	0.5337690631808247
[1, 1, 1, 1, 1, 2, 2, 2, 2, 3, 3]	2	0.0043572984749455064	0.5381263616557702
[1, 1, 1, 1, 1, 2, 2, 2, 2, 3, 3]	2	0.0043572984749455064	0.5424836601307157
[1, 1, 1, 1, 1, 2, 2, 2, 2, 3, 3, 4]	2	0.0021786492374727532	0.5446623093681885
[1, 1, 1, 1, 1, 2, 2, 2, 2, 3, 3, 4]	2	0.0021786492374727532	0.5468409586056613
[1, 1, 1, 1, 1, 2, 2, 2, 2, 3, 4]	2	0.0021786492374727532	0.5490196078431341
[1, 1, 1, 1, 1, 2, 2, 2, 2, 3, 4]	2	0.0021786492374727532	0.5511982570806069
[1, 1, 1, 1, 1, 2, 2, 2, 2, 3, 4, 4, 4, 4, 4, 4]	2	0.0010893246187363766	0.5522875816993432
[1, 1, 1, 1, 1, 2, 2, 2, 3, 3]	2	0.0032679738562091296	0.5555555555555524
[1, 1, 1, 1, 1, 2, 2, 2, 3, 3]	2	0.0032679738562091296	0.5588235294117615
[1, 1, 1, 1, 1, 2, 2, 2, 3, 3]	2	0.0032679738562091296	0.5620915032679706
[1, 1, 1, 1, 1, 2, 2, 2, 3, 3, 3]	2	0.0010893246187363766	0.563180827886707
[1, 1, 1, 1, 1, 2, 2, 2, 3, 3, 3, 4, 4]	2	0.0010893246187363766	0.5642701525054433
[1, 1, 1, 1, 1, 2, 2, 2, 3, 3, 3, 4, 4, 4, 4, 4]	2	0.0021786492374727532	0.5664488017429161
[1, 1, 1, 1, 1, 2, 2, 2, 3, 3, 3, 4, 4, 4, 4, 4]	2	0.0021786492374727532	0.5686274509803889
[1, 1, 1, 1, 1, 2, 2, 2, 3, 3, 4, 4, 4, 4, 4, 4, 4]	2	0.0021786492374727532	0.5708061002178617
[1, 1, 1, 1, 1, 2, 2, 2, 3, 3, 4, 4, 4, 4, 4, 4, 4]	2	0.0021786492374727532	0.5729847494553345
[1, 1, 1, 1, 1, 2, 2, 3, 3, 3]	2	0.008714596949891013	0.5816993464052255
[1, 1, 1, 1, 1, 2, 2, 3, 3, 3]	2	0.008714596949891013	0.5904139433551164
[1, 1, 1, 1, 1, 2, 2, 3, 3, 3]	2	0.008714596949891013	0.5991285403050074
[1, 1, 1, 1, 1, 2, 2, 3, 3, 3]	2	0.008714596949891013	0.6078431372548984
[1, 1, 1, 1, 1, 2, 2, 3, 3, 3]	2	0.008714596949891013	0.6165577342047893
[1, 1, 1, 1, 1, 2, 2, 3, 3, 3]	2	0.008714596949891013	0.6252723311546803
[1, 1, 1, 1, 1, 2, 2, 3, 3, 3]	2	0.008714596949891013	0.6339869281045712
[1, 1, 1, 1, 1, 2, 2, 3, 3, 3]	2	0.008714596949891013	0.6427015250544622
[1, 1, 1, 1, 1, 2, 2, 3, 3, 3, 3, 4]	2	0.0021786492374727532	0.644880174291935
[1, 1, 1, 1, 1, 2, 2, 3, 3, 3, 3, 4]	2	0.0021786492374727532	0.6470588235294078
[1, 1, 1, 1, 1, 2, 2, 3, 3, 3, 3, 4, 4, 4]	2	0.0010893246187363766	0.6481481481481441
[1, 1, 1, 1, 1, 2, 2, 3, 3, 3, 3, 4, 4, 4, 4, 4, 4]	2	0.0010893246187363766	0.6492374727668805
[1, 1, 1, 1, 1, 2, 2, 3, 3, 3, 4]	2	0.0010893246187363766	0.6503267973856168
[1, 1, 1, 1, 1, 2, 2, 3, 3, 3, 4, 4]	2	0.0010893246187363766	0.6514161220043532
[1, 1, 1, 1, 1, 2, 2, 3, 3, 3, 4, 4, 4, 4, 4]	2	0.0010893246187363766	0.6525054466230895
[1, 1, 1, 1, 1, 2, 2, 3, 3, 3, 4, 4, 4, 4, 4, 4, 4]	2	0.0010893246187363766	0.6535947712418259
[1, 1, 1, 1, 1, 2, 3, 3, 3, 3, 4]	2	0.0010893246187363766	0.6546840958605622
[1, 1, 1, 1, 1, 2, 3, 3, 3, 3, 4, 4, 4, 4]	2	0.0010893246187363766	0.6557734204792985
[1, 1, 1, 1, 1, 3, 3, 3, 3, 3]	2	0.0010893246187363766	0.6568627450980349
[1, 1, 1, 1, 2, 2, 2, 2, 2, 3]	2	0.0032679738562091296	0.660130718954244
[1, 1, 1, 1, 2, 2, 2, 2, 2, 3]	2	0.0032679738562091296	0.6633986928104532
[1, 1, 1, 1, 2, 2, 2, 2, 2, 3]	2	0.0032679738562091296	0.6666666666666623
[1, 1, 1, 1, 2, 2, 2, 2, 2, 3, 3, 4, 4]	2	0.0010893246187363766	0.6677559912853986
[1, 1, 1, 1, 2, 2, 2, 2, 2, 3, 3, 4, 4, 4, 4]	2	0.0010893246187363766	0.668845315904135
[1, 1, 1, 1, 2, 2, 2, 2, 2, 3, 3, 4, 4, 4, 4, 4]	2	0.0010893246187363766	0.6699346405228713
[1, 1, 1, 1, 2, 2, 2, 2, 2, 3, 4, 4, 4, 4, 4, 4, 4]	2	0.0010893246187363766	0.6710239651416077
[1, 1, 1, 1, 2, 2, 2, 2, 3, 3]	2	0.0021786492374727532	0.6732026143790805
[1, 1, 1, 1, 2, 2, 2, 2, 3, 3]	2	0.0021786492374727532	0.6753812636165533
[1, 1, 1, 1, 2, 2, 2, 2, 3, 3, 3]	2	0.0032679738562091296	0.6786492374727624
[1, 1, 1, 1, 2, 2, 2, 2, 3, 3, 3]	2	0.0032679738562091296	0.6819172113289715
[1, 1, 1, 1, 2, 2, 2, 2, 3, 3, 3]	2	0.0032679738562091296	0.6851851851851807
[1, 1, 1, 1, 2, 2, 2, 2, 3, 3, 3, 4]	2	0.0010893246187363766	0.686274509803917
[1, 1, 1, 1, 2, 2, 2, 2, 3, 3, 3, 4, 4]	2	0.0010893246187363766	0.6873638344226534
[1, 1, 1, 1, 2, 2, 2, 2, 3, 3, 3, 4, 4, 4, 4, 4, 4]	2	0.0010893246187363766	0.6884531590413897
[1, 1, 1, 1, 2, 2, 2, 2, 3, 3, 3, 4, 4, 4, 4, 4, 4, 4, 4, 4, 4, 4]	2	0.0010893246187363766	0.689542483660126
[1, 1, 1, 1, 2, 2, 2, 2, 3, 3, 4, 4]	2	0.0010893246187363766	0.6906318082788624
[1, 1, 1, 1, 2, 2, 2, 2, 3, 3, 4, 4, 4, 4]	2	0.0010893246187363766	0.6917211328975987
[1, 1, 1, 1, 2, 2, 2, 2, 3, 3, 4, 4, 4, 4, 4, 4]	2	0.0021786492374727532	0.6938997821350715
[1, 1, 1, 1, 2, 2, 2, 2, 3, 3, 4, 4, 4, 4, 4, 4]	2	0.0021786492374727532	0.6960784313725443
[1, 1, 1, 1, 2, 2, 2, 2, 3, 3, 4, 4, 4, 4, 4, 4, 4]	2	0.0010893246187363766	0.6971677559912807
[1, 1, 1, 1, 2, 2, 2, 3, 3, 3]	2	0.0032679738562091296	0.7004357298474898
[1, 1, 1, 1, 2, 2, 2, 3, 3, 3]	2	0.0032679738562091296	0.703703703703699
[1, 1, 1, 1, 2, 2, 2, 3, 3, 3]	2	0.0032679738562091296	0.7069716775599081
[1, 1, 1, 1, 2, 2, 2, 3, 3, 3, 3, 4, 4, 4, 4, 4, 4]	2	0.0010893246187363766	0.7080610021786444
[1, 1, 1, 1, 2, 2, 2, 3, 3, 3, 4, 4]	2	0.0010893246187363766	0.7091503267973808
[1, 1, 1, 1, 2, 2, 2, 3, 3, 3, 4, 4, 4, 4, 4, 4, 4]	2	0.0010893246187363766	0.7102396514161171
[1, 1, 1, 1, 2, 2, 3, 3, 3, 3]	2	0.0010893246187363766	0.7113289760348535
[1, 1, 1, 1, 2, 2, 3, 3, 3, 3, 3]	2	0.0010893246187363766	0.7124183006535898
[1, 1, 1, 1, 2, 2, 3, 3, 3, 3, 3, 4, 4, 4]	2	0.0010893246187363766	0.7135076252723261
[1, 1, 1, 1, 2, 2, 3, 3, 3, 3, 3, 4, 4, 4, 4, 4]	2	0.0010893246187363766	0.7145969498910625
[1, 1, 1, 1, 2, 2, 3, 3, 3, 3, 3, 4, 4, 4, 4, 4, 4]	2	0.0032679738562091296	0.7178649237472716
[1, 1, 1, 1, 2, 2, 3, 3, 3, 3, 3, 4, 4, 4, 4, 4, 4]	2	0.0032679738562091296	0.7211328976034808
[1, 1, 1, 1, 2, 2, 3, 3, 3, 3, 3, 4, 4, 4, 4, 4, 4]	2	0.0032679738562091296	0.7244008714596899
[1, 1, 1, 1, 2, 2, 3, 3, 3, 3, 4, 4, 4, 4, 4]	2	0.0010893246187363766	0.7254901960784262
[1, 1, 1, 1, 2, 2, 3, 3, 3, 3, 4, 4, 4, 4, 4, 4]	2	0.0010893246187363766	0.7265795206971626
[1, 1, 1, 1, 2, 3, 3, 3, 3, 3, 3, 4]	2	0.0010893246187363766	0.7276688453158989
[1, 1, 1, 1, 2, 3, 3, 3, 3, 3, 4, 4, 4, 4, 4]	2	0.0010893246187363766	0.7287581699346353
[1, 1, 1, 2, 2, 2, 2, 2, 2, 3, 3, 4, 4, 4]	2	0.0010893246187363766	0.7298474945533716
[1, 1, 1, 2, 2, 2, 2, 2, 2, 3, 4, 4, 4]	2	0.0010893246187363766	0.730936819172108
[1, 1, 1, 2, 2, 2, 2, 2, 3, 3]	2	0.0021786492374727532	0.7331154684095808
[1, 1, 1, 2, 2, 2, 2, 2, 3, 3]	2	0.0021786492374727532	0.7352941176470535
[1, 1, 1, 2, 2, 2, 2, 2, 3, 3, 3]	2	0.0010893246187363766	0.7363834422657899
[1, 1, 1, 2, 2, 2, 2, 2, 3, 3, 3, 4]	2	0.0010893246187363766	0.7374727668845262
[1, 1, 1, 2, 2, 2, 2, 2, 3, 3, 4, 4, 4, 4, 4, 4]	2	0.0010893246187363766	0.7385620915032626
[1, 1, 1, 2, 2, 2, 2, 3, 3, 3, 3, 4, 4]	2	0.0010893246187363766	0.7396514161219989
[1, 1, 1, 2, 2, 2, 2, 3, 3, 3, 4, 4]	2	0.0010893246187363766	0.7407407407407353
[1, 1, 1, 2, 2, 2, 2, 3, 3, 3, 4, 4, 4, 4, 4, 4, 4]	2	0.0010893246187363766	0.7418300653594716
[1, 1, 1, 2, 2, 2, 2, 3, 3, 3, 4, 4, 4, 4, 4, 4, 4, 4, 4, 4]	2	0.0010893246187363766	0.742919389978208
[1, 1, 1, 2, 2, 2, 3, 3, 3, 3]	2	0.0010893246187363766	0.7440087145969443
[1, 1, 1, 2, 2, 2, 3, 3, 3, 3, 3]	2	0.0010893246187363766	0.7450980392156806
[1, 1, 1, 2, 2, 2, 3, 3, 3, 3, 3, 4]	2	0.0010893246187363766	0.746187363834417
[1, 1, 1, 2, 2, 2, 3, 3, 3, 3, 3, 4, 4]	2	0.0010893246187363766	0.7472766884531533
[1, 1, 1, 2, 2, 2, 3, 3, 3, 3, 3, 4, 4, 4, 4, 4, 4]	2	0.0010893246187363766	0.7483660130718897
[1, 1, 1, 2, 2, 2, 3, 3, 3, 3, 4, 4]	2	0.0010893246187363766	0.749455337690626
[1, 1, 1, 2, 2, 2, 3, 3, 3, 3, 4, 4, 4, 4, 4, 4]	2	0.0010893246187363766	0.7505446623093623
[1, 1, 1, 2, 2, 3, 3, 3, 3, 3, 4]	2	0.0010893246187363766	0.7516339869280987
[1, 1, 1, 2, 2, 3, 3, 3, 3, 3, 4, 4]	2	0.0010893246187363766	0.752723311546835
[1, 1, 2, 2, 2, 2, 2, 2, 2, 3, 4, 4, 4]	2	0.0010893246187363766	0.7538126361655714
[1, 1, 2, 2, 2, 2, 2, 2, 3, 3]	2	0.0021786492374727532	0.7559912854030442
[1, 1, 2, 2, 2, 2, 2, 2, 3, 3]	2	0.0021786492374727532	0.758169934640517
[1, 1, 2, 2, 2, 2, 2, 2, 3, 3, 3]	2	0.0021786492374727532	0.7603485838779898
[1, 1, 2, 2, 2, 2, 2, 2, 3, 3, 3]	2	0.0021786492374727532	0.7625272331154626
[1, 1, 2, 2, 2, 2, 2, 2, 3, 3, 3, 4, 4]	2	0.0010893246187363766	0.7636165577341989
[1, 1, 2, 2, 2, 2, 2, 2, 3, 3, 3, 4, 4, 4, 4]	2	0.0010893246187363766	0.7647058823529352
[1, 1, 2, 2, 2, 2, 2, 2, 3, 3, 4]	2	0.0010893246187363766	0.7657952069716716
[1, 1, 2, 2, 2, 2, 2, 2, 3, 3, 4, 4]	2	0.0010893246187363766	0.7668845315904079
[1, 1, 2, 2, 2, 2, 2, 2, 3, 3, 4, 4, 4]	2	0.0010893246187363766	0.7679738562091443
[1, 1, 2, 2, 2, 2, 3, 3, 3, 3]	2	0.0010893246187363766	0.7690631808278806
[1, 1, 2, 2, 2, 2, 3, 3, 3, 3, 3, 4]	2	0.0021786492374727532	0.7712418300653534
[1, 1, 2, 2, 2, 2, 3, 3, 3, 3, 3, 4]	2	0.0021786492374727532	0.7734204793028262
[1, 1, 2, 2, 2, 2, 3, 3, 3, 3, 3, 4, 4, 4]	2	0.0010893246187363766	0.7745098039215625
[1, 1, 2, 2, 2, 2, 3, 3, 3, 3, 3, 4, 4, 4, 4, 4]	2	0.0010893246187363766	0.7755991285402989
[1, 1, 2, 2, 2, 2, 3, 3, 3, 3, 3, 4, 4, 4, 4, 4, 4]	2	0.0010893246187363766	0.7766884531590352
[1, 1, 2, 2, 2, 2, 3, 3, 3, 3, 4]	2	0.0010893246187363766	0.7777777777777716
[1, 2, 2, 2, 2, 2, 3, 3, 3, 3, 4, 4, 4, 4, 4]	2	0.0010893246187363766	0.7788671023965079
[1, 2, 2, 2, 2, 3, 3, 3, 3, 3]	2	0.0021786492374727532	0.7810457516339807
[1, 2, 2, 2, 2, 3, 3, 3, 3, 3]	2	0.0021786492374727532	0.7832244008714535
[1, 2, 2, 2, 2, 3, 3, 3, 3, 3, 4]	2	0.0010893246187363766	0.7843137254901899
[2, 2, 2, 2, 2, 2, 2, 2, 2, 3, 4, 4, 4, 4, 4]	2	0.0010893246187363766	0.7854030501089262
[2, 2, 2, 2, 2, 2, 2, 2, 3, 3, 3, 4]	2	0.0010893246187363766	0.7864923747276625
[2, 2, 2, 2, 2, 2, 2, 2, 3, 3, 4, 4, 4, 4, 4]	2	0.0010893246187363766	0.7875816993463989
[2, 2, 2, 2, 2, 3, 3, 3, 3, 3, 3, 4]	2	0.0010893246187363766	0.7886710239651352
[1, 1, 1, 1, 1, 1, 1, 2, 2, 4, 4, 4, 4, 4, 4, 4]	1	0.0010893246187363766	0.7897603485838716
[1, 1, 1, 1, 1, 1, 1, 2, 3, 4]	1	0.0010893246187363766	0.7908496732026079
[1, 1, 1, 1, 1, 1, 1, 2, 3, 4, 4, 4]	1	0.0010893246187363766	0.7919389978213442
[1, 1, 1, 1, 1, 1, 1, 2, 4, 4]	1	0.0010893246187363766	0.7930283224400806
[1, 1, 1, 1, 1, 1, 1, 3, 3, 4, 4, 4, 4, 4, 4]	1	0.0010893246187363766	0.7941176470588169
[1, 1, 1, 1, 1, 1, 1, 3, 3, 4, 4, 4, 4, 4, 4, 4, 4]	1	0.0010893246187363766	0.7952069716775533
[1, 1, 1, 1, 1, 1, 1, 3, 4, 4, 4, 4]	1	0.0010893246187363766	0.7962962962962896
[1, 1, 1, 1, 1, 1, 1, 3, 4, 4, 4, 4, 4, 4, 4, 4, 4]	1	0.0010893246187363766	0.797385620915026
[1, 1, 1, 1, 1, 1, 2, 2, 3, 4, 4]	1	0.0010893246187363766	0.7984749455337623
[1, 1, 1, 1, 1, 1, 2, 2, 3, 4, 4, 4, 4, 4, 4, 4]	1	0.0021786492374727532	0.8006535947712351
[1, 1, 1, 1, 1, 1, 2, 2, 3, 4, 4, 4, 4, 4, 4, 4]	1	0.0021786492374727532	0.8028322440087079
[1, 1, 1, 1, 1, 1, 2, 2, 3, 4, 4, 4, 4, 4, 4, 4, 4]	1	0.0010893246187363766	0.8039215686274442
[1, 1, 1, 1, 1, 1, 2, 2, 4, 4]	1	0.0010893246187363766	0.8050108932461806
[1, 1, 1, 1, 1, 1, 2, 2, 4, 4, 4, 4]	1	0.0010893246187363766	0.8061002178649169
[1, 1, 1, 1, 1, 1, 2, 2, 4, 4, 4, 4, 4, 4, 4, 4, 4]	1	0.0010893246187363766	0.8071895424836533
[1, 1, 1, 1, 1, 1, 2, 3, 3, 4]	1	0.0032679738562091296	0.8104575163398624
[1, 1, 1, 1, 1, 1, 2, 3, 3, 4]	1	0.0032679738562091296	0.8137254901960715
[1, 1, 1, 1, 1, 1, 2, 3, 3, 4]	1	0.0032679738562091296	0.8169934640522807
[1, 1, 1, 1, 1, 1, 2, 3, 3, 4, 4, 4, 4, 4, 4, 4, 4]	1	0.0010893246187363766	0.818082788671017
[1, 1, 1, 1, 1, 1, 2, 3, 4, 4]	1	0.0010893246187363766	0.8191721132897534
[1, 1, 1, 1, 1, 1, 2, 3, 4, 4, 4, 4, 4, 4, 4, 4]	1	0.0010893246187363766	0.8202614379084897
[1, 1, 1, 1, 1, 1, 3, 3, 3, 4]	1	0.0010893246187363766	0.821350762527226
[1, 1, 1, 1, 1, 1, 3, 3, 3, 4, 4, 4, 4, 4]	1	0.0010893246187363766	0.8224400871459624
[1, 1, 1, 1, 1, 1, 3, 3, 4, 4]	1	0.0010893246187363766	0.8235294117646987
[1, 1, 1, 1, 1, 1, 3, 3, 4, 4, 4, 4]	1	0.0010893246187363766	0.8246187363834351
[1, 1, 1, 1, 1, 1, 4, 4, 4, 4]	1	0.0021786492374727532	0.8267973856209079
[1, 1, 1, 1, 1, 1, 4, 4, 4, 4]	1	0.0021786492374727532	0.8289760348583807
[1, 1, 1, 1, 1, 2, 2, 2, 2, 4]	1	0.0010893246187363766	0.830065359477117
[1, 1, 1, 1, 1, 2, 2, 2, 2, 4, 4]	1	0.0010893246187363766	0.8311546840958534
[1, 1, 1, 1, 1, 2, 2, 2, 3, 4]	1	0.0021786492374727532	0.8333333333333262
[1, 1, 1, 1, 1, 2, 2, 2, 3, 4]	1	0.0021786492374727532	0.835511982570799
[1, 1, 1, 1, 1, 2, 2, 2, 3, 4, 4]	1	0.0010893246187363766	0.8366013071895353
[1, 1, 1, 1, 1, 2, 2, 2, 3, 4, 4, 4]	1	0.0010893246187363766	0.8376906318082716
[1, 1, 1, 1, 1, 2, 2, 2, 3, 4, 4, 4, 4, 4, 4]	1	0.0010893246187363766	0.838779956427008
[1, 1, 1, 1, 1, 2, 2, 2, 3, 4, 4, 4, 4, 4, 4, 4]	1	0.0021786492374727532	0.8409586056644808
[1, 1, 1, 1, 1, 2, 2, 2, 3, 4, 4, 4, 4, 4, 4, 4]	1	0.0021786492374727532	0.8431372549019536
[1, 1, 1, 1, 1, 2, 2, 2, 4, 4]	1	0.0010893246187363766	0.8442265795206899
[1, 1, 1, 1, 1, 2, 2, 3, 3, 4]	1	0.0010893246187363766	0.8453159041394263
[1, 1, 1, 1, 1, 2, 2, 3, 3, 4, 4, 4, 4, 4, 4, 4, 4]	1	0.0010893246187363766	0.8464052287581626
[1, 1, 1, 1, 1, 2, 2, 3, 4, 4]	1	0.0010893246187363766	0.8474945533768989
[1, 1, 1, 1, 1, 2, 3, 3, 4, 4]	1	0.0021786492374727532	0.8496732026143717
[1, 1, 1, 1, 1, 2, 3, 3, 4, 4]	1	0.0021786492374727532	0.8518518518518445
[1, 1, 1, 1, 1, 2, 3, 3, 4, 4, 4, 4]	1	0.0010893246187363766	0.8529411764705809
[1, 1, 1, 1, 1, 2, 3, 4, 4, 4]	1	0.0010893246187363766	0.8540305010893172
[1, 1, 1, 1, 1, 3, 3, 3, 4, 4]	1	0.0010893246187363766	0.8551198257080536
[1, 1, 1, 1, 1, 3, 3, 4, 4, 4]	1	0.0010893246187363766	0.8562091503267899
[1, 1, 1, 1, 2, 2, 2, 2, 3, 4]	1	0.0032679738562091296	0.859477124182999
[1, 1, 1, 1, 2, 2, 2, 2, 3, 4]	1	0.0032679738562091296	0.8627450980392082
[1, 1, 1, 1, 2, 2, 2, 2, 3, 4]	1	0.0032679738562091296	0.8660130718954173
[1, 1, 1, 1, 2, 2, 2, 2, 3, 4, 4]	1	0.0010893246187363766	0.8671023965141537
[1, 1, 1, 1, 2, 2, 2, 2, 3, 4, 4, 4, 4, 4, 4]	1	0.0021786492374727532	0.8692810457516265
[1, 1, 1, 1, 2, 2, 2, 2, 3, 4, 4, 4, 4, 4, 4]	1	0.0021786492374727532	0.8714596949890993
[1, 1, 1, 1, 2, 2, 2, 2, 4, 4]	1	0.0010893246187363766	0.8725490196078356
[1, 1, 1, 1, 2, 2, 2, 2, 4, 4, 4, 4, 4, 4, 4, 4]	1	0.0010893246187363766	0.8736383442265719
[1, 1, 1, 1, 2, 2, 2, 3, 3, 4]	1	0.005446623093681883	0.8790849673202539
[1, 1, 1, 1, 2, 2, 2, 3, 3, 4]	1	0.005446623093681883	0.8845315904139358
[1, 1, 1, 1, 2, 2, 2, 3, 3, 4]	1	0.005446623093681883	0.8899782135076177
[1, 1, 1, 1, 2, 2, 2, 3, 3, 4]	1	0.005446623093681883	0.8954248366012997
[1, 1, 1, 1, 2, 2, 2, 3, 3, 4]	1	0.005446623093681883	0.9008714596949816
[1, 1, 1, 1, 2, 2, 2, 3, 3, 4, 4, 4, 4, 4]	1	0.0010893246187363766	0.901960784313718
[1, 1, 1, 1, 2, 2, 2, 3, 4, 4, 4, 4]	1	0.0010893246187363766	0.9030501089324543
[1, 1, 1, 1, 2, 2, 2, 4, 4, 4, 4, 4, 4, 4, 4, 4, 4]	1	0.0010893246187363766	0.9041394335511906
[1, 1, 1, 1, 2, 2, 3, 3, 3, 4]	1	0.0021786492374727532	0.9063180827886634
[1, 1, 1, 1, 2, 2, 3, 3, 3, 4]	1	0.0021786492374727532	0.9084967320261362
[1, 1, 1, 1, 2, 2, 3, 3, 3, 4, 4]	1	0.0032679738562091296	0.9117647058823454
[1, 1, 1, 1, 2, 2, 3, 3, 3, 4, 4]	1	0.0032679738562091296	0.9150326797385545
[1, 1, 1, 1, 2, 2, 3, 3, 3, 4, 4]	1	0.0032679738562091296	0.9183006535947636
[1, 1, 1, 1, 2, 2, 3, 3, 3, 4, 4, 4, 4, 4]	1	0.0010893246187363766	0.9193899782135
[1, 1, 1, 1, 2, 2, 3, 3, 3, 4, 4, 4, 4, 4, 4]	1	0.0010893246187363766	0.9204793028322363
[1, 1, 1, 1, 2, 2, 3, 3, 4, 4, 4, 4, 4, 4, 4, 4]	1	0.0010893246187363766	0.9215686274509727
[1, 1, 1, 1, 2, 2, 3, 3, 4, 4, 4, 4, 4, 4, 4, 4, 4]	1	0.0010893246187363766	0.922657952069709
[1, 1, 1, 1, 2, 2, 3, 4, 4, 4]	1	0.0010893246187363766	0.9237472766884454
[1, 1, 1, 1, 2, 3, 3, 3, 3, 4]	1	0.0010893246187363766	0.9248366013071817
[1, 1, 1, 1, 2, 3, 3, 3, 4, 4]	1	0.0021786492374727532	0.9270152505446545
[1, 1, 1, 1, 2, 3, 3, 3, 4, 4]	1	0.0021786492374727532	0.9291938997821273
[1, 1, 1, 1, 3, 3, 3, 4, 4, 4]	1	0.0021786492374727532	0.9313725490196001
[1, 1, 1, 1, 3, 3, 3, 4, 4, 4]	1	0.0021786492374727532	0.9335511982570729
[1, 1, 1, 2, 2, 2, 2, 2, 3, 4]	1	0.0010893246187363766	0.9346405228758092
[1, 1, 1, 2, 2, 2, 2, 2, 4, 4, 4, 4, 4, 4, 4, 4, 4]	1	0.0010893246187363766	0.9357298474945456
[1, 1, 1, 2, 2, 2, 2, 3, 3, 4]	1	0.0010893246187363766	0.9368191721132819
[1, 1, 1, 2, 2, 2, 3, 3, 3, 4]	1	0.0021786492374727532	0.9389978213507547
[1, 1, 1, 2, 2, 2, 3, 3, 3, 4]	1	0.0021786492374727532	0.9411764705882275
[1, 1, 1, 2, 2, 2, 3, 3, 3, 4, 4]	1	0.0010893246187363766	0.9422657952069639
[1, 1, 1, 2, 2, 2, 3, 3, 4, 4]	1	0.0010893246187363766	0.9433551198257002
[1, 1, 1, 2, 2, 2, 3, 3, 4, 4, 4]	1	0.0010893246187363766	0.9444444444444365
[1, 1, 1, 2, 2, 2, 3, 4, 4, 4]	1	0.0021786492374727532	0.9466230936819093
[1, 1, 1, 2, 2, 2, 3, 4, 4, 4]	1	0.0021786492374727532	0.9488017429193821
[1, 1, 1, 2, 2, 2, 3, 4, 4, 4, 4, 4, 4, 4]	1	0.0010893246187363766	0.9498910675381185
[1, 1, 1, 2, 2, 2, 4, 4, 4, 4]	1	0.0032679738562091296	0.9531590413943276
[1, 1, 1, 2, 2, 2, 4, 4, 4, 4]	1	0.0032679738562091296	0.9564270152505367
[1, 1, 1, 2, 2, 2, 4, 4, 4, 4]	1	0.0032679738562091296	0.9596949891067459
[1, 1, 1, 2, 2, 3, 3, 3, 3, 4, 4, 4, 4, 4]	1	0.0010893246187363766	0.9607843137254822
[1, 1, 1, 2, 2, 3, 3, 3, 4, 4]	1	0.0010893246187363766	0.9618736383442186
[1, 1, 1, 2, 2, 3, 3, 4, 4, 4]	1	0.0010893246187363766	0.9629629629629549
[1, 1, 1, 2, 2, 3, 4, 4, 4, 4]	1	0.0021786492374727532	0.9651416122004277
[1, 1, 1, 2, 2, 3, 4, 4, 4, 4]	1	0.0021786492374727532	0.9673202614379005
[1, 1, 1, 2, 3, 3, 3, 3, 4, 4]	1	0.0010893246187363766	0.9684095860566369
[1, 1, 1, 2, 3, 3, 4, 4, 4, 4]	1	0.0021786492374727532	0.9705882352941096
[1, 1, 1, 2, 3, 3, 4, 4, 4, 4]	1	0.0021786492374727532	0.9727668845315824
[1, 1, 2, 2, 2, 2, 2, 3, 3, 4, 4, 4]	1	0.0010893246187363766	0.9738562091503188
[1, 1, 2, 2, 2, 2, 2, 3, 3, 4, 4, 4, 4, 4, 4, 4, 4]	1	0.0010893246187363766	0.9749455337690551
[1, 1, 2, 2, 2, 2, 3, 3, 3, 4]	1	0.0010893246187363766	0.9760348583877915
[1, 1, 2, 2, 2, 2, 3, 4, 4, 4]	1	0.0010893246187363766	0.9771241830065278
[1, 1, 2, 2, 2, 3, 3, 3, 3, 4]	1	0.0010893246187363766	0.9782135076252642
[1, 1, 2, 2, 2, 3, 3, 4, 4, 4]	1	0.0010893246187363766	0.9793028322440005
[1, 1, 2, 2, 2, 3, 4, 4, 4, 4]	1	0.0021786492374727532	0.9814814814814733
[1, 1, 2, 2, 2, 3, 4, 4, 4, 4]	1	0.0021786492374727532	0.9836601307189461
[1, 1, 2, 2, 3, 3, 3, 3, 3, 4]	1	0.0010893246187363766	0.9847494553376824
[1, 1, 2, 2, 3, 3, 3, 3, 4, 4, 4, 4, 4, 4, 4, 4, 4]	1	0.0010893246187363766	0.9858387799564188
[1, 2, 2, 2, 2, 3, 3, 3, 4, 4, 4]	1	0.0010893246187363766	0.9869281045751551
[1, 2, 2, 2, 2, 3, 4, 4, 4, 4]	1	0.0021786492374727532	0.9891067538126279
[1, 2, 2, 2, 2, 3, 4, 4, 4, 4]	1	0.0021786492374727532	0.9912854030501007
[1, 2, 2, 2, 3, 3, 4, 4, 4, 4]	1	0.0010893246187363766	0.992374727668837
[1, 2, 2, 3, 3, 3, 3, 3, 3, 4]	1	0.0010893246187363766	0.9934640522875734
[1, 2, 2, 3, 3, 3, 3, 3, 4, 4, 4]	1	0.0010893246187363766	0.9945533769063097
[2, 2, 2, 2, 2, 2, 2, 2, 4, 4]	1	0.0010893246187363766	0.9956427015250461
[2, 2, 2, 2, 3, 3, 3, 3, 3, 4]	1	0.0021786492374727532	0.9978213507625189
[2, 2, 2, 2, 3, 3, 3, 3, 3, 4]	1	0.0021786492374727532	0.9999999999999917
