# Supplementary material for: Transcription factor specificity limits the number of DNA-binding motifs
Source: PLoS One. 2022 Jan 28;17(1):e0263307. doi: 10.1371/journal.pone.0263307 (PMC8797260; doi:10.1371/journal.pone.0263307)
Supplement: S1 File — (ZIP) [file pone.0263307.s009.zip › Supplementary File 1 Data used in figures/SupFig3/hg19_weight_matricesFAE_a4_D3.txt]

LinearMotif	N_Classes	Frequency	Acum_Frequency
[1, 1, 1, 1, 1, 1, 1, 1, 1, 1, 1, 1, 1, 2, 2, 2, 2, 2, 2, 3]	357913942	0.0008488964346349696	0.0008488964346349696
[1, 1, 1, 1, 1, 1, 1, 1, 1, 1, 1, 2, 2, 2, 2, 2, 3, 3, 3, 3, 3]	35349526	0.0008488964346349696	0.0016977928692699393
[1, 1, 1, 1, 1, 1, 1, 1, 1, 1, 1, 1, 1, 2, 2, 2]	33554432	0.0008488964346349696	0.002546689303904909
[1, 1, 1, 1, 1, 1, 1, 1, 1, 1, 1, 1, 2, 2, 2, 3, 3, 3, 3]	26512144	0.0008488964346349696	0.0033955857385398786
[1, 1, 1, 1, 1, 1, 1, 1, 1, 1, 1, 2, 2, 2, 2, 3, 3, 3, 3]	13256072	0.0008488964346349696	0.0042444821731748485
[1, 1, 1, 1, 1, 1, 1, 1, 1, 1, 2, 2, 2, 2, 2, 2, 3, 3, 3]	9942054	0.0008488964346349696	0.005093378607809818
[1, 1, 1, 1, 1, 1, 1, 1, 1, 1, 1, 1, 2, 3, 3, 3]	4971027	0.0008488964346349696	0.005942275042444788
[1, 1, 1, 1, 1, 1, 1, 1, 1, 2, 2, 2, 2, 2, 2, 3, 3, 3, 3, 3]	4418691	0.0008488964346349696	0.006791171477079757
[1, 1, 1, 1, 1, 1, 1, 1, 1, 1, 1, 1, 2, 3]	2796203	0.0008488964346349696	0.007640067911714727
[1, 1, 1, 1, 1, 1, 1, 1, 1, 1, 1, 2, 2, 2, 3, 4, 4]	2796203	0.0008488964346349696	0.008488964346349697
[1, 1, 1, 1, 1, 1, 1, 1, 1, 1, 1, 1, 3, 3, 3, 4, 4]	2485514	0.0008488964346349696	0.009337860780984667
[1, 1, 1, 1, 1, 1, 1, 1, 1, 2, 2, 2, 2, 2, 2, 3, 3, 3, 4, 4, 4]	2485514	0.0008488964346349696	0.010186757215619638
[1, 1, 1, 1, 1, 1, 1, 1, 1, 1, 1, 2, 2, 3]	1398102	0.0008488964346349696	0.011035653650254608
[1, 1, 1, 1, 1, 1, 1, 1, 1, 2, 2, 2, 2, 2, 3, 3, 3, 4, 4]	1242757	0.0008488964346349696	0.011884550084889579
[1, 1, 1, 1, 1, 1, 1, 1, 1, 1, 1, 1]	1048576	0.0008488964346349696	0.012733446519524549
[1, 1, 1, 1, 1, 1, 1, 1, 1, 1, 1, 2, 2]	1048576	0.0008488964346349696	0.01358234295415952
[1, 1, 1, 1, 1, 1, 1, 1, 1, 1, 2, 2, 2, 3, 3, 4, 4]	932068	0.0008488964346349696	0.01443123938879449
[1, 1, 1, 1, 1, 1, 1, 1, 1, 2, 2, 2, 2, 3, 3, 3, 3]	828505	0.0008488964346349696	0.01528013582342946
[1, 1, 1, 1, 1, 1, 1, 1, 1, 1, 1, 2]	524288	0.0008488964346349696	0.01612903225806443
[1, 1, 1, 1, 1, 1, 1, 1, 1, 2, 2, 2, 2, 2]	524288	0.0008488964346349696	0.016977928692699398
[1, 1, 1, 1, 1, 1, 1, 1, 1, 1, 2, 2, 3, 3, 4]	466034	0.0008488964346349696	0.017826825127334366
[1, 1, 1, 1, 1, 1, 1, 1, 2, 2, 2, 2, 2, 2, 3, 3, 4]	466034	0.0008488964346349696	0.018675721561969335
[1, 1, 1, 1, 1, 1, 1, 1, 1, 2, 2, 2, 2, 3]	349526	0.0008488964346349696	0.019524617996604304
[1, 1, 1, 1, 1, 1, 1, 1, 1, 2, 2, 2, 2, 3, 4]	349526	0.0008488964346349696	0.020373514431239272
[1, 1, 1, 1, 1, 1, 1, 1, 2, 2, 2, 2, 2, 2, 3, 4]	349526	0.0008488964346349696	0.02122241086587424
[1, 1, 1, 1, 1, 1, 2, 2, 2, 2, 2, 2, 2, 2, 3, 3, 3, 3, 3]	276169	0.0008488964346349696	0.02207130730050921
[1, 1, 1, 1, 1, 1, 1, 2, 2, 2, 2, 2, 2, 2, 3, 3, 4]	233017	0.0008488964346349696	0.02292020373514418
[1, 1, 1, 1, 1, 1, 1, 1, 1, 2, 2, 2, 3]	174763	0.0008488964346349696	0.023769100169779147
[1, 1, 1, 1, 1, 1, 1, 1, 2, 2, 2, 2, 2, 3, 4]	174763	0.0008488964346349696	0.024617996604414116
[1, 1, 1, 1, 1, 1, 1, 1, 2, 2, 2, 2, 3, 3, 3]	155345	0.0008488964346349696	0.025466893039049084
[1, 1, 1, 1, 1, 1, 1, 1, 2, 2, 2, 2, 3, 3, 3, 4]	155345	0.0008488964346349696	0.026315789473684053
[1, 1, 1, 1, 2, 2, 2, 2, 2, 2, 2, 2, 2, 3, 3, 3, 3, 3, 3, 3, 3, 3, 3, 4]	145472	0.0008488964346349696	0.02716468590831902
[1, 1, 1, 1, 1, 1, 1, 1, 1, 2, 2, 2]	131072	0.0008488964346349696	0.02801358234295399
[1, 1, 1, 1, 2, 2, 2, 2, 2, 2, 2, 2, 2, 2, 3, 3, 3, 3, 3, 3, 3, 4]	122742	0.0008488964346349696	0.02886247877758896
[1, 1, 1, 1, 1, 1, 1, 1, 1, 1, 3, 3]	116509	0.0008488964346349696	0.029711375212223928
[1, 1, 1, 1, 1, 1, 1, 1, 1, 1, 3, 3, 4, 4]	116509	0.0008488964346349696	0.030560271646858896
[1, 1, 1, 1, 1, 1, 1, 2, 2, 2, 2, 2, 2, 3, 3, 4, 4]	116509	0.0008488964346349696	0.03140916808149387
[1, 1, 1, 1, 1, 1, 1, 1, 2, 2, 2, 3, 3, 3, 3]	103564	0.0008488964346349696	0.03225806451612884
[1, 1, 1, 1, 1, 1, 2, 2, 2, 2, 2, 2, 3, 3, 3, 3, 3, 3]	92057	0.0008488964346349696	0.033106960950763806
[1, 1, 1, 1, 1, 1, 1, 1, 1, 2, 2, 3, 4]	87382	0.0008488964346349696	0.033955857385398774
[1, 1, 1, 1, 1, 1, 1, 1, 2, 2, 2, 2, 3, 4]	87382	0.0016977928692699393	0.03565365025466871
[1, 1, 1, 1, 1, 1, 1, 1, 2, 2, 2, 2, 3, 4]	87382	0.0016977928692699393	0.03735144312393865
[1, 1, 1, 1, 1, 1, 1, 2, 2, 2, 2, 2, 2, 3]	87382	0.0008488964346349696	0.03820033955857362
[1, 1, 1, 1, 1, 1, 1, 2, 2, 2, 2, 2, 2, 3, 4, 4]	87382	0.0008488964346349696	0.039049235993208586
[1, 1, 1, 1, 1, 1, 1, 2, 2, 2, 2, 2, 3, 3, 3]	77673	0.0008488964346349696	0.039898132427843555
[1, 1, 1, 1, 1, 1, 2, 2, 2, 2, 2, 2, 3, 3, 3, 3, 3, 4, 4, 4]	69043	0.0008488964346349696	0.040747028862478524
[1, 1, 1, 1, 2, 2, 2, 2, 2, 2, 2, 2, 2, 2, 3, 3, 3, 3, 3, 4, 4, 4]	69043	0.0008488964346349696	0.04159592529711349
[1, 1, 1, 1, 1, 1, 2, 2, 2, 2, 2, 2, 2, 2]	65536	0.0008488964346349696	0.04244482173174846
[1, 1, 1, 2, 2, 2, 2, 2, 2, 2, 2, 2, 2, 2, 3, 3, 3, 3, 3, 3, 3, 4]	61371	0.0008488964346349696	0.04329371816638343
[1, 1, 1, 1, 1, 1, 1, 1, 2, 2, 2, 3, 3]	58255	0.0008488964346349696	0.0441426146010184
[1, 1, 2, 2, 2, 2, 2, 2, 2, 2, 2, 2, 2, 2, 3, 3, 3, 3, 3, 3, 3, 3, 3, 4]	54552	0.0008488964346349696	0.04499151103565337
[1, 1, 1, 1, 1, 1, 1, 1, 2, 2, 3, 3, 3, 3, 4, 4, 4]	51782	0.0016977928692699393	0.046689303904923304
[1, 1, 1, 1, 1, 1, 1, 1, 2, 2, 3, 3, 3, 3, 4, 4, 4]	51782	0.0016977928692699393	0.04838709677419324
[1, 1, 1, 2, 2, 2, 2, 2, 2, 2, 2, 2, 2, 2, 2, 3, 3, 3, 3, 4]	51782	0.0008488964346349696	0.04923599320882821
[1, 1, 1, 1, 2, 2, 2, 2, 2, 3, 3, 3, 3, 3, 3, 3, 3, 3, 3, 3, 3, 3, 3, 3, 3, 4, 4, 4, 4]	51085	0.0008488964346349696	0.05008488964346318
[1, 2, 2, 2, 2, 2, 2, 2, 2, 2, 2, 3, 3, 3, 3, 3, 3, 3, 3, 3, 3, 3, 3, 3, 3, 3, 3, 4, 4, 4]	51085	0.0008488964346349696	0.05093378607809815
[1, 1, 1, 1, 1, 1, 2, 2, 2, 2, 2, 3, 3, 3, 3, 3, 3, 4, 4]	46029	0.0008488964346349696	0.051782682512733116
[1, 1, 1, 1, 1, 1, 1, 1, 2, 2, 3, 3, 3, 4, 4]	38837	0.0008488964346349696	0.052631578947368085
[1, 1, 1, 1, 1, 1, 1, 2, 2, 2, 2, 3, 3, 3]	38837	0.0008488964346349696	0.053480475382003054
[1, 1, 1, 1, 1, 1, 1, 1, 2, 2, 2]	32768	0.0008488964346349696	0.05432937181663802
[1, 1, 1, 1, 1, 1, 1, 1, 2, 2, 2, 4, 4, 4, 4]	32768	0.0008488964346349696	0.05517826825127299
[1, 1, 1, 1, 1, 1, 1, 2, 2, 2, 2, 2]	32768	0.0008488964346349696	0.05602716468590796
[1, 1, 1, 1, 1, 1, 2, 2, 2, 2, 2, 2, 2]	32768	0.0008488964346349696	0.05687606112054293
[1, 1, 1, 1, 1, 1, 1, 2, 2, 3, 3, 3, 3, 3, 3, 3, 4, 4, 4, 4]	30686	0.0008488964346349696	0.0577249575551779
[1, 1, 1, 1, 2, 2, 2, 2, 2, 2, 2, 2, 3, 3, 3, 3, 3, 3, 3]	30686	0.0008488964346349696	0.058573853989812866
[1, 1, 1, 1, 1, 1, 1, 1, 2, 2, 3, 3]	29128	0.0033955857385398786	0.06196943972835275
[1, 1, 1, 1, 1, 1, 1, 1, 2, 2, 3, 3]	29128	0.0033955857385398786	0.06536502546689263
[1, 1, 1, 1, 1, 1, 1, 1, 2, 2, 3, 3]	29128	0.0033955857385398786	0.0687606112054325
[1, 1, 1, 1, 1, 1, 1, 1, 2, 2, 3, 3]	29128	0.0033955857385398786	0.07215619694397238
[1, 1, 1, 1, 1, 1, 1, 1, 2, 2, 3, 3, 4]	29128	0.0016977928692699393	0.07385398981324232
[1, 1, 1, 1, 1, 1, 1, 1, 2, 2, 3, 3, 4]	29128	0.0016977928692699393	0.07555178268251225
[1, 1, 1, 1, 1, 1, 1, 2, 2, 2, 2, 3, 3]	29128	0.0008488964346349696	0.07640067911714722
[1, 1, 1, 1, 1, 2, 2, 2, 2, 2, 2, 2, 2, 3, 3, 4, 4, 4]	29128	0.0008488964346349696	0.07724957555178219
[1, 1, 1, 1, 1, 1, 1, 2, 2, 2, 3, 3, 3, 3, 4, 4, 4, 4]	25891	0.0008488964346349696	0.07809847198641716
[1, 1, 1, 1, 1, 1, 1, 1, 2, 2, 3]	21846	0.0008488964346349696	0.07894736842105213
[1, 1, 1, 1, 1, 1, 1, 1, 2, 2, 3, 4]	21846	0.0008488964346349696	0.0797962648556871
[1, 1, 1, 1, 1, 2, 2, 2, 2, 2, 2, 2, 2, 3]	21846	0.0008488964346349696	0.08064516129032206
[1, 1, 1, 1, 1, 1, 1, 1, 2, 3, 3, 3]	19419	0.0008488964346349696	0.08149405772495703
[1, 1, 1, 1, 1, 1, 2, 2, 2, 2, 2, 3, 3, 3, 4]	19419	0.0008488964346349696	0.082342954159592
[1, 1, 1, 1, 1, 1, 2, 2, 2, 2, 2, 3, 3, 3, 4, 4, 4, 4, 4]	19419	0.0008488964346349696	0.08319185059422697
[1, 1, 1, 1, 1, 2, 2, 2, 2, 2, 2, 2, 3, 3, 3]	19419	0.0008488964346349696	0.08404074702886194
[1, 1, 1, 1, 1, 2, 2, 2, 2, 2, 2, 2, 3, 3, 3, 4, 4, 4]	19419	0.0008488964346349696	0.08488964346349691
[1, 1, 1, 1, 1, 2, 2, 2, 2, 2, 2, 3, 3, 3, 3, 3, 4, 4]	17261	0.0008488964346349696	0.08573853989813188
[1, 1, 1, 1, 1, 1, 1, 1, 2, 2, 4, 4, 4, 4]	16384	0.0008488964346349696	0.08658743633276685
[1, 1, 1, 1, 1, 1, 1, 2, 2, 2, 2, 4, 4, 4, 4]	16384	0.0008488964346349696	0.08743633276740181
[1, 1, 1, 1, 2, 2, 2, 2, 2, 2, 2, 2, 2, 2, 4]	16384	0.0008488964346349696	0.08828522920203678
[1, 1, 1, 1, 1, 1, 1, 2, 2, 2, 3, 3, 4, 4]	14564	0.0008488964346349696	0.08913412563667175
[1, 1, 1, 1, 1, 2, 2, 2, 2, 3, 3, 3, 3, 3, 3, 3, 3, 3, 4, 4, 4, 4, 4, 4, 4, 4, 4]	13638	0.0008488964346349696	0.08998302207130672
[1, 1, 1, 1, 1, 1, 1, 1, 3, 3, 3, 3]	12946	0.0008488964346349696	0.09083191850594169
[1, 1, 1, 1, 2, 2, 2, 2, 2, 2, 2, 2, 3, 3, 3, 3]	12946	0.0008488964346349696	0.09168081494057666
[1, 1, 1, 1, 1, 1, 2, 2, 2, 3, 3, 3, 3, 3, 3, 4, 4]	11508	0.0008488964346349696	0.09252971137521163
[1, 1, 1, 1, 1, 1, 2, 2, 2, 3, 3, 3, 3, 3, 3, 4, 4, 4, 4, 4, 4, 4, 4]	11508	0.0008488964346349696	0.0933786078098466
[1, 1, 1, 1, 1, 1, 1, 2, 2, 2, 3, 4, 4]	10923	0.0008488964346349696	0.09422750424448156
[1, 1, 1, 1, 1, 1, 1, 2, 2, 2, 3, 4, 4, 4]	10923	0.0008488964346349696	0.09507640067911653
[1, 1, 1, 1, 1, 1, 2, 2, 2, 2, 3, 3, 3, 4]	9710	0.0016977928692699393	0.09677419354838647
[1, 1, 1, 1, 1, 1, 2, 2, 2, 2, 3, 3, 3, 4]	9710	0.0016977928692699393	0.0984719864176564
[1, 1, 1, 1, 1, 1, 2, 2, 2, 2, 3, 3, 3, 4, 4]	9710	0.0008488964346349696	0.09932088285229138
[1, 1, 1, 1, 2, 2, 2, 2, 2, 2, 2, 2, 3, 3, 3]	9710	0.0008488964346349696	0.10016977928692634
[1, 1, 1, 1, 1, 1, 1, 2, 3, 3, 3, 3, 3, 4, 4, 4]	8631	0.0016977928692699393	0.10186757215619628
[1, 1, 1, 1, 1, 1, 1, 2, 3, 3, 3, 3, 3, 4, 4, 4]	8631	0.0016977928692699393	0.10356536502546622
[1, 1, 1, 1, 1, 1, 2, 2, 2, 3, 3, 3, 3, 3, 4, 4]	8631	0.0008488964346349696	0.10441426146010119
[1, 1, 1, 1, 1, 1, 2, 2, 2, 3, 3, 3, 3, 3, 4, 4, 4]	8631	0.0016977928692699393	0.10611205432937112
[1, 1, 1, 1, 1, 1, 2, 2, 2, 3, 3, 3, 3, 3, 4, 4, 4]	8631	0.0016977928692699393	0.10780984719864106
[1, 1, 1, 1, 1, 2, 2, 2, 2, 2, 3, 3, 3, 3, 3]	8631	0.0008488964346349696	0.10865874363327603
[1, 1, 1, 1, 1, 1, 1, 1, 2]	8192	0.0008488964346349696	0.109507640067911
[1, 1, 1, 1, 1, 1, 1, 2, 2, 2]	8192	0.002546689303904909	0.1120543293718159
[1, 1, 1, 1, 1, 1, 1, 2, 2, 2]	8192	0.002546689303904909	0.11460101867572081
[1, 1, 1, 1, 1, 1, 1, 2, 2, 2]	8192	0.002546689303904909	0.11714770797962572
[1, 1, 1, 1, 1, 1, 2, 2, 2, 2, 2]	8192	0.0008488964346349696	0.11799660441426069
[1, 1, 1, 1, 1, 1, 2, 2, 2, 2, 2, 4, 4]	8192	0.0008488964346349696	0.11884550084889565
[1, 1, 1, 1, 1, 2, 2, 2, 2, 2, 2, 2]	8192	0.002546689303904909	0.12139219015280056
[1, 1, 1, 1, 1, 2, 2, 2, 2, 2, 2, 2]	8192	0.002546689303904909	0.12393887945670547
[1, 1, 1, 1, 1, 2, 2, 2, 2, 2, 2, 2]	8192	0.002546689303904909	0.12648556876061037
[1, 1, 1, 1, 1, 1, 2, 2, 2, 2, 3, 3, 4]	7282	0.0008488964346349696	0.12733446519524536
[1, 1, 1, 1, 1, 1, 2, 2, 2, 2, 3, 3, 4, 4]	7282	0.0008488964346349696	0.12818336162988034
[1, 1, 1, 1, 1, 2, 2, 2, 2, 2, 2, 3, 3]	7282	0.0016977928692699393	0.12988115449915028
[1, 1, 1, 1, 1, 2, 2, 2, 2, 2, 2, 3, 3]	7282	0.0016977928692699393	0.1315789473684202
[1, 1, 1, 1, 2, 2, 2, 2, 2, 2, 2, 2, 3, 3, 4, 4, 4, 4]	7282	0.0008488964346349696	0.1324278438030552
[1, 1, 2, 2, 2, 2, 2, 2, 2, 3, 3, 3, 3, 3, 3, 3, 3, 3, 3, 3, 3, 3, 3, 4]	7184	0.0008488964346349696	0.13327674023769018
[1, 1, 1, 2, 2, 2, 2, 2, 2, 2, 3, 3, 3, 3, 3, 3, 3, 3, 3, 4, 4]	6819	0.0008488964346349696	0.13412563667232516
[1, 1, 1, 1, 1, 1, 1, 2, 3, 3, 3, 3]	6473	0.0008488964346349696	0.13497453310696014
[1, 1, 1, 1, 1, 1, 2, 2, 2, 3, 3, 3, 3]	6473	0.0008488964346349696	0.13582342954159513
[1, 1, 1, 1, 1, 2, 2, 2, 2, 2, 3, 3, 3, 3, 4]	6473	0.0008488964346349696	0.1366723259762301
[1, 1, 1, 1, 2, 2, 2, 2, 2, 2, 2, 3, 3, 3, 3, 4]	6473	0.0008488964346349696	0.1375212224108651
[1, 1, 1, 1, 1, 1, 1, 2, 2, 3]	5462	0.0008488964346349696	0.13837011884550007
[1, 1, 1, 1, 1, 1, 1, 2, 2, 3, 4]	5462	0.0016977928692699393	0.14006791171477
[1, 1, 1, 1, 1, 1, 1, 2, 2, 3, 4]	5462	0.0016977928692699393	0.14176570458403995
[1, 1, 1, 1, 1, 1, 1, 2, 2, 3, 4, 4]	5462	0.0008488964346349696	0.14261460101867493
[1, 1, 1, 1, 1, 1, 2, 2, 2, 2, 3]	5462	0.0008488964346349696	0.1434634974533099
[1, 1, 1, 1, 1, 1, 2, 2, 2, 2, 3, 4]	5462	0.0008488964346349696	0.1443123938879449
[1, 1, 1, 1, 1, 2, 2, 2, 2, 2, 2, 3]	5462	0.0008488964346349696	0.14516129032257988
[1, 1, 1, 1, 1, 2, 2, 2, 2, 2, 2, 3, 4]	5462	0.0008488964346349696	0.14601018675721486
[1, 1, 1, 1, 2, 2, 2, 2, 2, 3, 3, 3, 3, 3, 3, 3, 3]	5115	0.0008488964346349696	0.14685908319184984
[1, 1, 1, 1, 1, 1, 2, 2, 2, 3, 3, 3]	4855	0.0008488964346349696	0.14770797962648483
[1, 1, 1, 1, 1, 1, 2, 2, 2, 3, 3, 3, 4]	4855	0.0008488964346349696	0.1485568760611198
[1, 1, 1, 1, 1, 1, 2, 2, 2, 3, 3, 3, 4, 4]	4855	0.0008488964346349696	0.1494057724957548
[1, 1, 1, 1, 1, 2, 2, 2, 2, 2, 3, 3, 3]	4855	0.0016977928692699393	0.15110356536502473
[1, 1, 1, 1, 1, 2, 2, 2, 2, 2, 3, 3, 3]	4855	0.0016977928692699393	0.15280135823429467
[1, 1, 1, 1, 1, 2, 2, 2, 2, 2, 3, 3, 3, 4]	4855	0.0016977928692699393	0.1544991511035646
[1, 1, 1, 1, 1, 2, 2, 2, 2, 2, 3, 3, 3, 4]	4855	0.0016977928692699393	0.15619694397283454
[1, 1, 1, 2, 2, 2, 2, 2, 2, 3, 3, 3, 3, 3, 3, 3, 3, 3, 3, 4]	4546	0.0008488964346349696	0.15704584040746952
[1, 1, 1, 1, 1, 1, 2, 2, 3, 3, 3, 3, 3, 4, 4, 4, 4]	4316	0.0008488964346349696	0.1578947368421045
[1, 1, 1, 1, 1, 2, 2, 2, 2, 3, 3, 3, 3, 3, 4, 4, 4]	4316	0.0008488964346349696	0.1587436332767395
[1, 1, 1, 1, 2, 2, 2, 2, 2, 2, 3, 3, 3, 3, 3, 4, 4, 4, 4, 4]	4316	0.0008488964346349696	0.15959252971137447
[1, 1, 2, 2, 2, 2, 2, 2, 2, 2, 2, 2, 3, 3, 3, 3, 3, 4, 4, 4, 4]	4316	0.0008488964346349696	0.16044142614600945
[1, 1, 1, 1, 1, 1, 1, 2, 2]	4096	0.0008488964346349696	0.16129032258064444
[1, 1, 1, 1, 1, 1, 1, 2, 2, 4, 4, 4, 4, 4, 4, 4]	4096	0.0008488964346349696	0.16213921901527942
[1, 1, 1, 1, 1, 1, 2, 2, 2, 2]	4096	0.0016977928692699393	0.16383701188454936
[1, 1, 1, 1, 1, 1, 2, 2, 2, 2]	4096	0.0016977928692699393	0.1655348047538193
[1, 1, 1, 1, 1, 1, 2, 2, 2, 2, 4]	4096	0.0008488964346349696	0.16638370118845427
[1, 1, 1, 1, 1, 1, 2, 2, 2, 2, 4, 4]	4096	0.0008488964346349696	0.16723259762308926
[1, 1, 1, 1, 2, 2, 2, 2, 2, 2, 2, 2]	4096	0.0008488964346349696	0.16808149405772424
[1, 1, 1, 1, 1, 2, 2, 2, 3, 3, 3, 3, 3, 3, 3, 4, 4]	3836	0.0008488964346349696	0.16893039049235922
[1, 1, 1, 1, 1, 1, 1, 2, 3, 3]	3641	0.0008488964346349696	0.1697792869269942
[1, 1, 1, 1, 1, 1, 1, 2, 3, 3, 4]	3641	0.0008488964346349696	0.1706281833616292
[1, 1, 1, 1, 1, 1, 1, 2, 3, 3, 4, 4, 4, 4, 4, 4, 4]	3641	0.0008488964346349696	0.17147707979626417
[1, 1, 1, 1, 1, 1, 2, 2, 2, 3, 3]	3641	0.0016977928692699393	0.1731748726655341
[1, 1, 1, 1, 1, 1, 2, 2, 2, 3, 3]	3641	0.0016977928692699393	0.17487266553480404
[1, 1, 1, 1, 1, 1, 2, 2, 2, 3, 3, 4]	3641	0.0016977928692699393	0.17657045840407398
[1, 1, 1, 1, 1, 1, 2, 2, 2, 3, 3, 4]	3641	0.0016977928692699393	0.17826825127334392
[1, 1, 1, 1, 1, 1, 2, 2, 2, 3, 3, 4, 4, 4, 4, 4, 4]	3641	0.0008488964346349696	0.1791171477079789
[1, 1, 1, 1, 1, 2, 2, 2, 2, 2, 3, 3, 4]	3641	0.0008488964346349696	0.17996604414261388
[1, 1, 1, 1, 1, 2, 2, 2, 2, 2, 3, 3, 4, 4, 4, 4]	3641	0.0008488964346349696	0.18081494057724887
[1, 1, 2, 2, 2, 2, 2, 2, 2, 2, 3, 3, 3, 3, 3, 3, 3, 3, 3, 4]	3410	0.0008488964346349696	0.18166383701188385
[2, 2, 2, 2, 2, 2, 2, 2, 2, 2, 3, 3, 3, 3, 3, 3, 3, 3, 3, 4]	3410	0.0008488964346349696	0.18251273344651883
[1, 1, 1, 1, 1, 1, 2, 2, 3, 3, 3, 3]	3237	0.0008488964346349696	0.18336162988115381
[1, 1, 1, 1, 1, 1, 2, 2, 3, 3, 3, 3, 4, 4, 4]	3237	0.0008488964346349696	0.1842105263157888
[1, 1, 1, 1, 1, 1, 2, 2, 3, 3, 3, 3, 4, 4, 4, 4]	3237	0.0008488964346349696	0.18505942275042378
[1, 1, 1, 1, 1, 1, 2, 2, 3, 3, 3, 3, 4, 4, 4, 4, 4]	3237	0.0042444821731748485	0.18930390492359864
[1, 1, 1, 1, 1, 1, 2, 2, 3, 3, 3, 3, 4, 4, 4, 4, 4]	3237	0.0042444821731748485	0.1935483870967735
[1, 1, 1, 1, 1, 1, 2, 2, 3, 3, 3, 3, 4, 4, 4, 4, 4]	3237	0.0042444821731748485	0.19779286926994835
[1, 1, 1, 1, 1, 1, 2, 2, 3, 3, 3, 3, 4, 4, 4, 4, 4]	3237	0.0042444821731748485	0.2020373514431232
[1, 1, 1, 1, 1, 1, 2, 2, 3, 3, 3, 3, 4, 4, 4, 4, 4]	3237	0.0042444821731748485	0.20628183361629807
[1, 1, 1, 1, 2, 2, 2, 2, 2, 2, 3, 3, 3, 3]	3237	0.0016977928692699393	0.207979626485568
[1, 1, 1, 1, 2, 2, 2, 2, 2, 2, 3, 3, 3, 3]	3237	0.0016977928692699393	0.20967741935483794
[1, 2, 2, 2, 2, 2, 2, 3, 3, 3, 3, 3, 3, 3, 3, 3, 3, 3, 3, 3, 3, 3, 3, 4, 4, 4, 4, 4, 4, 4]	3193	0.0008488964346349696	0.21052631578947292
[1, 1, 1, 1, 1, 1, 2, 3, 3, 3, 3, 3, 3, 4]	2877	0.0008488964346349696	0.2113752122241079
[1, 1, 1, 1, 1, 1, 1, 2, 3]	2731	0.0016977928692699393	0.21307300509337784
[1, 1, 1, 1, 1, 1, 1, 2, 3]	2731	0.0016977928692699393	0.21477079796264778
[1, 1, 1, 1, 1, 1, 1, 2, 3, 4]	2731	0.0008488964346349696	0.21561969439728276
[1, 1, 1, 1, 1, 1, 1, 2, 3, 4, 4, 4]	2731	0.0008488964346349696	0.21646859083191775
[1, 1, 1, 1, 1, 1, 2, 2, 2, 3]	2731	0.0033955857385398786	0.21986417657045762
[1, 1, 1, 1, 1, 1, 2, 2, 2, 3]	2731	0.0033955857385398786	0.2232597623089975
[1, 1, 1, 1, 1, 1, 2, 2, 2, 3]	2731	0.0033955857385398786	0.22665534804753737
[1, 1, 1, 1, 1, 1, 2, 2, 2, 3]	2731	0.0033955857385398786	0.23005093378607724
[1, 1, 1, 1, 1, 2, 2, 2, 2, 2, 3]	2731	0.0016977928692699393	0.23174872665534718
[1, 1, 1, 1, 1, 2, 2, 2, 2, 2, 3]	2731	0.0016977928692699393	0.23344651952461712
[1, 1, 1, 1, 1, 2, 2, 2, 2, 2, 3, 4]	2731	0.0008488964346349696	0.2342954159592521
[1, 1, 1, 1, 2, 2, 2, 2, 3, 3, 3, 3, 3, 3, 3, 3, 4]	2558	0.0008488964346349696	0.23514431239388708
[1, 1, 1, 1, 2, 2, 2, 2, 3, 3, 3, 3, 3, 3, 3, 3, 4, 4, 4, 4, 4]	2558	0.0008488964346349696	0.23599320882852207
[1, 1, 1, 2, 2, 2, 2, 2, 2, 3, 3, 3, 3, 3, 3, 3, 3, 4, 4]	2558	0.0008488964346349696	0.23684210526315705
[1, 1, 1, 1, 1, 1, 2, 2, 3, 3, 3]	2428	0.0008488964346349696	0.23769100169779203
[1, 1, 1, 1, 1, 1, 2, 2, 3, 3, 3, 4]	2428	0.002546689303904909	0.24023769100169695
[1, 1, 1, 1, 1, 1, 2, 2, 3, 3, 3, 4]	2428	0.002546689303904909	0.24278438030560187
[1, 1, 1, 1, 1, 1, 2, 2, 3, 3, 3, 4]	2428	0.002546689303904909	0.2453310696095068
[1, 1, 1, 1, 1, 1, 2, 2, 3, 3, 3, 4, 4, 4, 4, 4, 4]	2428	0.0016977928692699393	0.24702886247877673
[1, 1, 1, 1, 1, 1, 2, 2, 3, 3, 3, 4, 4, 4, 4, 4, 4]	2428	0.0016977928692699393	0.24872665534804667
[1, 1, 1, 1, 1, 2, 2, 2, 2, 3, 3, 3]	2428	0.0016977928692699393	0.25042444821731663
[1, 1, 1, 1, 1, 2, 2, 2, 2, 3, 3, 3]	2428	0.0016977928692699393	0.2521222410865866
[1, 1, 1, 1, 1, 2, 2, 2, 2, 3, 3, 3, 4, 4, 4, 4]	2428	0.0008488964346349696	0.2529711375212216
[1, 1, 1, 1, 2, 2, 2, 2, 2, 3, 3, 3, 3, 3, 4, 4, 4]	2158	0.0008488964346349696	0.25382003395585656
[1, 1, 1, 2, 2, 2, 2, 2, 2, 2, 3, 3, 3, 3, 3, 4, 4]	2158	0.0008488964346349696	0.25466893039049154
[1, 1, 1, 1, 1, 1, 1, 2]	2048	0.0008488964346349696	0.2555178268251265
[1, 1, 1, 1, 1, 1, 1, 2, 4, 4]	2048	0.0008488964346349696	0.2563667232597615
[1, 1, 1, 1, 1, 2, 2, 2, 2, 2]	2048	0.0008488964346349696	0.2572156196943965
[1, 1, 1, 1, 2, 2, 2, 2, 2, 2, 2]	2048	0.0008488964346349696	0.2580645161290315
[1, 1, 1, 1, 2, 2, 2, 2, 3, 3, 3, 3, 3, 3, 3, 4, 4]	1918	0.0008488964346349696	0.25891341256366646
[1, 1, 1, 2, 2, 2, 2, 2, 2, 3, 3, 3, 3, 3, 3, 3, 4, 4, 4, 4]	1918	0.0008488964346349696	0.25976230899830144
[1, 1, 1, 1, 1, 1, 1, 3, 3, 4, 4, 4, 4, 4, 4]	1821	0.0008488964346349696	0.2606112054329364
[1, 1, 1, 1, 1, 1, 1, 3, 3, 4, 4, 4, 4, 4, 4, 4, 4]	1821	0.0008488964346349696	0.2614601018675714
[1, 1, 1, 1, 1, 1, 2, 2, 3, 3]	1821	0.0042444821731748485	0.26570458404074626
[1, 1, 1, 1, 1, 1, 2, 2, 3, 3]	1821	0.0042444821731748485	0.2699490662139211
[1, 1, 1, 1, 1, 1, 2, 2, 3, 3]	1821	0.0042444821731748485	0.274193548387096
[1, 1, 1, 1, 1, 1, 2, 2, 3, 3]	1821	0.0042444821731748485	0.27843803056027083
[1, 1, 1, 1, 1, 1, 2, 2, 3, 3]	1821	0.0042444821731748485	0.2826825127334457
[1, 1, 1, 1, 1, 1, 2, 2, 3, 3, 4, 4, 4, 4]	1821	0.0008488964346349696	0.2835314091680807
[1, 1, 1, 1, 1, 1, 2, 2, 3, 3, 4, 4, 4, 4, 4, 4]	1821	0.0008488964346349696	0.28438030560271566
[1, 1, 1, 1, 1, 1, 2, 2, 3, 3, 4, 4, 4, 4, 4, 4, 4]	1821	0.0033955857385398786	0.28777589134125553
[1, 1, 1, 1, 1, 1, 2, 2, 3, 3, 4, 4, 4, 4, 4, 4, 4]	1821	0.0033955857385398786	0.2911714770797954
[1, 1, 1, 1, 1, 1, 2, 2, 3, 3, 4, 4, 4, 4, 4, 4, 4]	1821	0.0033955857385398786	0.2945670628183353
[1, 1, 1, 1, 1, 1, 2, 2, 3, 3, 4, 4, 4, 4, 4, 4, 4]	1821	0.0033955857385398786	0.29796264855687515
[1, 1, 1, 1, 1, 2, 2, 2, 2, 3, 3]	1821	0.0033955857385398786	0.30135823429541503
[1, 1, 1, 1, 1, 2, 2, 2, 2, 3, 3]	1821	0.0033955857385398786	0.3047538200339549
[1, 1, 1, 1, 1, 2, 2, 2, 2, 3, 3]	1821	0.0033955857385398786	0.3081494057724948
[1, 1, 1, 1, 1, 2, 2, 2, 2, 3, 3]	1821	0.0033955857385398786	0.31154499151103465
[1, 1, 1, 1, 1, 2, 2, 2, 2, 3, 3, 4]	1821	0.0016977928692699393	0.3132427843803046
[1, 1, 1, 1, 1, 2, 2, 2, 2, 3, 3, 4]	1821	0.0016977928692699393	0.3149405772495746
[1, 1, 1, 1, 2, 2, 2, 2, 2, 2, 3, 3]	1821	0.0008488964346349696	0.31578947368420957
[1, 1, 1, 1, 2, 2, 2, 2, 2, 2, 3, 3, 4, 4, 4]	1821	0.0008488964346349696	0.31663837011884455
[1, 1, 1, 1, 1, 1, 2, 3, 3, 3, 3]	1619	0.0016977928692699393	0.3183361629881145
[1, 1, 1, 1, 1, 1, 2, 3, 3, 3, 3]	1619	0.0016977928692699393	0.3200339558573845
[1, 1, 1, 1, 1, 1, 2, 3, 3, 3, 3, 4, 4, 4]	1619	0.0016977928692699393	0.32173174872665444
[1, 1, 1, 1, 1, 1, 2, 3, 3, 3, 3, 4, 4, 4]	1619	0.0016977928692699393	0.3234295415959244
[1, 1, 1, 1, 1, 2, 2, 2, 3, 3, 3, 3, 4, 4]	1619	0.0008488964346349696	0.3242784380305594
[1, 1, 1, 1, 1, 2, 2, 2, 3, 3, 3, 3, 4, 4, 4, 4, 4]	1619	0.0008488964346349696	0.3251273344651944
[1, 1, 1, 2, 2, 2, 2, 2, 2, 2, 3, 3, 3, 3, 4]	1619	0.0008488964346349696	0.32597623089982936
[1, 1, 1, 2, 2, 2, 2, 2, 2, 2, 3, 3, 3, 3, 4, 4]	1619	0.0008488964346349696	0.32682512733446434
[1, 1, 1, 1, 1, 1, 3, 3, 3, 3, 3, 3, 4, 4, 4, 4, 4]	1439	0.0016977928692699393	0.3285229202037343
[1, 1, 1, 1, 1, 1, 3, 3, 3, 3, 3, 3, 4, 4, 4, 4, 4]	1439	0.0016977928692699393	0.33022071307300427
[1, 1, 1, 1, 1, 2, 2, 3, 3, 3, 3, 3, 3]	1439	0.0008488964346349696	0.33106960950763925
[1, 1, 1, 1, 1, 2, 2, 3, 3, 3, 3, 3, 3, 4, 4]	1439	0.0008488964346349696	0.33191850594227423
[1, 1, 1, 1, 1, 2, 2, 3, 3, 3, 3, 3, 3, 4, 4, 4, 4]	1439	0.0008488964346349696	0.3327674023769092
[1, 1, 1, 1, 2, 2, 2, 2, 3, 3, 3, 3, 3, 3]	1439	0.0008488964346349696	0.3336162988115442
[1, 1, 1, 1, 1, 1, 1, 3]	1366	0.0008488964346349696	0.3344651952461792
[1, 1, 1, 1, 1, 1, 1, 3, 4, 4, 4, 4]	1366	0.0008488964346349696	0.33531409168081416
[1, 1, 1, 1, 1, 1, 1, 3, 4, 4, 4, 4, 4, 4, 4, 4, 4]	1366	0.0008488964346349696	0.33616298811544915
[1, 1, 1, 1, 1, 1, 2, 2, 3, 4, 4]	1366	0.0008488964346349696	0.33701188455008413
[1, 1, 1, 1, 1, 1, 2, 2, 3, 4, 4, 4, 4, 4, 4, 4]	1366	0.0016977928692699393	0.3387096774193541
[1, 1, 1, 1, 1, 1, 2, 2, 3, 4, 4, 4, 4, 4, 4, 4]	1366	0.0016977928692699393	0.34040747028862406
[1, 1, 1, 1, 1, 1, 2, 2, 3, 4, 4, 4, 4, 4, 4, 4, 4]	1366	0.0008488964346349696	0.34125636672325904
[1, 1, 1, 1, 1, 2, 2, 2, 2, 3]	1366	0.0008488964346349696	0.342105263157894
[1, 1, 1, 1, 1, 2, 2, 2, 2, 3, 4]	1366	0.0016977928692699393	0.343803056027164
[1, 1, 1, 1, 1, 2, 2, 2, 2, 3, 4]	1366	0.0016977928692699393	0.34550084889643395
[1, 1, 1, 1, 1, 2, 2, 2, 2, 3, 4, 4, 4, 4, 4, 4]	1366	0.0008488964346349696	0.34634974533106894
[1, 1, 1, 2, 2, 2, 2, 2, 2, 2, 2, 3]	1366	0.0008488964346349696	0.3471986417657039
[1, 1, 2, 2, 2, 2, 2, 2, 2, 3, 3, 3, 3, 3, 3, 3, 3]	1279	0.0008488964346349696	0.3480475382003389
[1, 1, 1, 1, 1, 1, 2, 3, 3, 3]	1214	0.0016977928692699393	0.34974533106960887
[1, 1, 1, 1, 1, 1, 2, 3, 3, 3]	1214	0.0016977928692699393	0.35144312393887883
[1, 1, 1, 1, 1, 1, 2, 3, 3, 3, 4]	1214	0.0008488964346349696	0.3522920203735138
[1, 1, 1, 1, 1, 1, 2, 3, 3, 3, 4, 4]	1214	0.0008488964346349696	0.3531409168081488
[1, 1, 1, 1, 1, 1, 2, 3, 3, 3, 4, 4, 4, 4, 4, 4]	1214	0.0008488964346349696	0.3539898132427838
[1, 1, 1, 1, 1, 2, 2, 2, 3, 3, 3]	1214	0.0008488964346349696	0.35483870967741876
[1, 1, 1, 1, 1, 2, 2, 2, 3, 3, 3, 4, 4]	1214	0.0008488964346349696	0.35568760611205374
[1, 1, 1, 1, 1, 2, 2, 2, 3, 3, 3, 4, 4, 4, 4, 4]	1214	0.0016977928692699393	0.3573853989813237
[1, 1, 1, 1, 1, 2, 2, 2, 3, 3, 3, 4, 4, 4, 4, 4]	1214	0.0016977928692699393	0.3590831918505937
[1, 1, 1, 1, 2, 2, 2, 2, 2, 3, 3, 3]	1214	0.0008488964346349696	0.35993208828522866
[1, 1, 1, 1, 2, 2, 2, 2, 2, 3, 3, 3, 4]	1214	0.0008488964346349696	0.36078098471986364
[1, 1, 1, 1, 2, 2, 2, 2, 2, 3, 3, 3, 4, 4]	1214	0.0008488964346349696	0.3616298811544986
[1, 1, 1, 2, 2, 2, 2, 2, 2, 2, 3, 3, 3, 4]	1214	0.0008488964346349696	0.3624787775891336
[1, 1, 1, 2, 2, 2, 2, 2, 2, 2, 3, 3, 3, 4, 4]	1214	0.0016977928692699393	0.36417657045840357
[1, 1, 1, 2, 2, 2, 2, 2, 2, 2, 3, 3, 3, 4, 4]	1214	0.0016977928692699393	0.36587436332767354
[1, 1, 1, 1, 2, 2, 3, 3, 3, 3, 3, 3, 3, 3, 3, 3, 4]	1137	0.0008488964346349696	0.3667232597623085
[1, 1, 1, 1, 1, 1, 3, 3, 3, 3, 3, 4]	1079	0.0008488964346349696	0.3675721561969435
[1, 1, 1, 1, 1, 2, 2, 3, 3, 3, 3, 3]	1079	0.0016977928692699393	0.36926994906621347
[1, 1, 1, 1, 1, 2, 2, 3, 3, 3, 3, 3]	1079	0.0016977928692699393	0.37096774193548343
[1, 1, 1, 1, 1, 2, 2, 3, 3, 3, 3, 3, 4]	1079	0.0008488964346349696	0.3718166383701184
[1, 1, 1, 1, 1, 2, 2, 3, 3, 3, 3, 3, 4, 4, 4]	1079	0.0008488964346349696	0.3726655348047534
[1, 1, 1, 1, 2, 2, 2, 2, 3, 3, 3, 3, 3]	1079	0.0008488964346349696	0.3735144312393884
[1, 1, 1, 1, 2, 2, 2, 2, 3, 3, 3, 3, 3, 4, 4]	1079	0.0016977928692699393	0.37521222410865834
[1, 1, 1, 1, 2, 2, 2, 2, 3, 3, 3, 3, 3, 4, 4]	1079	0.0016977928692699393	0.3769100169779283
[1, 1, 1, 1, 2, 2, 2, 2, 3, 3, 3, 3, 3, 4, 4, 4]	1079	0.0016977928692699393	0.3786078098471983
[1, 1, 1, 1, 2, 2, 2, 2, 3, 3, 3, 3, 3, 4, 4, 4]	1079	0.0016977928692699393	0.38030560271646824
[1, 1, 1, 1, 2, 2, 2, 2, 3, 3, 3, 3, 3, 4, 4, 4, 4]	1079	0.0008488964346349696	0.3811544991511032
[1, 1, 1, 2, 2, 2, 2, 2, 2, 3, 3, 3, 3, 3, 4, 4, 4, 4, 4]	1079	0.0008488964346349696	0.3820033955857382
[1, 1, 1, 1, 1, 1, 1]	1024	0.0008488964346349696	0.3828522920203732
[1, 1, 1, 1, 1, 1, 2, 2]	1024	0.0016977928692699393	0.38455008488964315
[1, 1, 1, 1, 1, 1, 2, 2]	1024	0.0016977928692699393	0.3862478777589131
[1, 1, 1, 1, 1, 1, 2, 2, 4, 4]	1024	0.0008488964346349696	0.3870967741935481
[1, 1, 1, 1, 1, 1, 2, 2, 4, 4, 4, 4]	1024	0.0008488964346349696	0.3879456706281831
[1, 1, 1, 1, 1, 1, 2, 2, 4, 4, 4, 4, 4, 4, 4, 4, 4]	1024	0.0008488964346349696	0.38879456706281806
[1, 1, 1, 1, 1, 2, 2, 2, 2]	1024	0.0008488964346349696	0.38964346349745305
[1, 1, 1, 1, 1, 2, 2, 2, 2, 4]	1024	0.0008488964346349696	0.39049235993208803
[1, 1, 1, 1, 1, 2, 2, 2, 2, 4, 4]	1024	0.0008488964346349696	0.391341256366723
[1, 1, 1, 2, 2, 2, 3, 3, 3, 3, 3, 3, 3, 3, 3, 3, 3, 3, 4, 4, 4]	1011	0.0008488964346349696	0.392190152801358
[1, 1, 1, 1, 1, 2, 3, 3, 3, 3, 3, 3, 3, 4, 4, 4]	959	0.0008488964346349696	0.393039049235993
[1, 1, 1, 1, 1, 2, 3, 3, 3, 3, 3, 3, 3, 4, 4, 4, 4]	959	0.0008488964346349696	0.39388794567062796
[1, 1, 1, 1, 1, 1, 2, 3, 3, 4]	911	0.002546689303904909	0.39643463497453285
[1, 1, 1, 1, 1, 1, 2, 3, 3, 4]	911	0.002546689303904909	0.39898132427843774
[1, 1, 1, 1, 1, 1, 2, 3, 3, 4]	911	0.002546689303904909	0.40152801358234264
[1, 1, 1, 1, 1, 1, 2, 3, 3, 4, 4, 4, 4, 4, 4, 4, 4]	911	0.0008488964346349696	0.4023769100169776
[1, 1, 1, 1, 1, 2, 2, 2, 3, 3]	911	0.002546689303904909	0.4049235993208825
[1, 1, 1, 1, 1, 2, 2, 2, 3, 3]	911	0.002546689303904909	0.4074702886247874
[1, 1, 1, 1, 1, 2, 2, 2, 3, 3]	911	0.002546689303904909	0.4100169779286923
[1, 1, 1, 1, 1, 2, 2, 2, 3, 3, 4, 4, 4, 4, 4, 4, 4]	911	0.0016977928692699393	0.41171477079796226
[1, 1, 1, 1, 1, 2, 2, 2, 3, 3, 4, 4, 4, 4, 4, 4, 4]	911	0.0016977928692699393	0.4134125636672322
[1, 1, 1, 1, 2, 2, 2, 2, 2, 3, 3, 4, 4]	911	0.0008488964346349696	0.4142614601018672
[1, 1, 1, 1, 2, 2, 2, 2, 2, 3, 3, 4, 4, 4, 4]	911	0.0008488964346349696	0.4151103565365022
[1, 1, 1, 1, 2, 2, 2, 2, 2, 3, 3, 4, 4, 4, 4, 4]	911	0.0008488964346349696	0.41595925297113717
[1, 2, 2, 2, 2, 2, 2, 2, 2, 2, 2, 3, 3, 4]	911	0.0008488964346349696	0.41680814940577215
[1, 2, 2, 2, 2, 2, 2, 2, 3, 3, 3, 3, 3, 3, 3, 3, 3, 4, 4]	853	0.0008488964346349696	0.41765704584040714
[1, 1, 1, 1, 1, 1, 3, 3, 3, 3]	810	0.0016977928692699393	0.4193548387096771
[1, 1, 1, 1, 1, 1, 3, 3, 3, 3]	810	0.0016977928692699393	0.42105263157894707
[1, 1, 1, 1, 1, 1, 3, 3, 3, 3, 4, 4, 4, 4, 4, 4]	810	0.0008488964346349696	0.42190152801358205
[1, 1, 1, 1, 1, 2, 2, 3, 3, 3, 3, 4]	810	0.0016977928692699393	0.423599320882852
[1, 1, 1, 1, 1, 2, 2, 3, 3, 3, 3, 4]	810	0.0016977928692699393	0.425297113752122
[1, 1, 1, 1, 1, 2, 2, 3, 3, 3, 3, 4, 4, 4]	810	0.0008488964346349696	0.42614601018675696
[1, 1, 1, 1, 1, 2, 2, 3, 3, 3, 3, 4, 4, 4, 4, 4, 4]	810	0.0008488964346349696	0.42699490662139195
[1, 1, 1, 1, 2, 2, 2, 2, 3, 3, 3, 3]	810	0.0016977928692699393	0.4286926994906619
[1, 1, 1, 1, 2, 2, 2, 2, 3, 3, 3, 3]	810	0.0016977928692699393	0.4303904923599319
[1, 1, 1, 1, 2, 2, 2, 2, 3, 3, 3, 3, 4]	810	0.002546689303904909	0.43293718166383677
[1, 1, 1, 1, 2, 2, 2, 2, 3, 3, 3, 3, 4]	810	0.002546689303904909	0.43548387096774166
[1, 1, 1, 1, 2, 2, 2, 2, 3, 3, 3, 3, 4]	810	0.002546689303904909	0.43803056027164655
[1, 1, 1, 1, 2, 2, 2, 2, 3, 3, 3, 3, 4, 4]	810	0.0008488964346349696	0.43887945670628153
[1, 1, 1, 2, 2, 2, 2, 2, 2, 3, 3, 3, 3, 4, 4, 4, 4, 4]	810	0.0008488964346349696	0.4397283531409165
[1, 1, 2, 2, 2, 2, 2, 2, 2, 2, 3, 3, 3, 3]	810	0.0008488964346349696	0.4405772495755515
[1, 1, 1, 2, 2, 2, 3, 3, 3, 3, 3, 3, 3, 3, 3, 3, 3, 4]	758	0.0008488964346349696	0.4414261460101865
[1, 1, 1, 1, 1, 2, 3, 3, 3, 3, 3, 3, 4]	720	0.0008488964346349696	0.44227504244482146
[1, 1, 1, 1, 1, 1, 2, 3]	683	0.0016977928692699393	0.44397283531409143
[1, 1, 1, 1, 1, 1, 2, 3]	683	0.0016977928692699393	0.4456706281833614
[1, 1, 1, 1, 1, 1, 2, 3, 4]	683	0.0008488964346349696	0.4465195246179964
[1, 1, 1, 1, 1, 1, 2, 3, 4, 4]	683	0.0008488964346349696	0.44736842105263136
[1, 1, 1, 1, 1, 1, 2, 3, 4, 4, 4, 4, 4, 4, 4, 4]	683	0.0008488964346349696	0.44821731748726634
[1, 1, 1, 1, 1, 2, 2, 2, 3]	683	0.0008488964346349696	0.4490662139219013
[1, 1, 1, 1, 1, 2, 2, 2, 3, 4]	683	0.0016977928692699393	0.4507640067911713
[1, 1, 1, 1, 1, 2, 2, 2, 3, 4]	683	0.0016977928692699393	0.45246179966044126
[1, 1, 1, 1, 1, 2, 2, 2, 3, 4, 4]	683	0.0008488964346349696	0.45331069609507624
[1, 1, 1, 1, 1, 2, 2, 2, 3, 4, 4, 4]	683	0.0008488964346349696	0.4541595925297112
[1, 1, 1, 1, 1, 2, 2, 2, 3, 4, 4, 4, 4, 4, 4]	683	0.0008488964346349696	0.4550084889643462
[1, 1, 1, 1, 1, 2, 2, 2, 3, 4, 4, 4, 4, 4, 4, 4]	683	0.0016977928692699393	0.45670628183361617
[1, 1, 1, 1, 1, 2, 2, 2, 3, 4, 4, 4, 4, 4, 4, 4]	683	0.0016977928692699393	0.45840407470288613
[1, 1, 1, 1, 2, 2, 2, 2, 2, 3]	683	0.002546689303904909	0.460950764006791
[1, 1, 1, 1, 2, 2, 2, 2, 2, 3]	683	0.002546689303904909	0.4634974533106959
[1, 1, 1, 1, 2, 2, 2, 2, 2, 3]	683	0.002546689303904909	0.4660441426146008
[1, 1, 1, 1, 2, 2, 2, 2, 2, 3, 4, 4, 4, 4, 4, 4, 4]	683	0.0008488964346349696	0.4668930390492358
[1, 1, 1, 1, 1, 3, 3, 3, 3, 3, 3, 3, 3, 4, 4, 4]	640	0.0008488964346349696	0.4677419354838708
[1, 1, 1, 1, 2, 2, 3, 3, 3, 3, 3, 3, 3, 3, 4, 4, 4]	640	0.0008488964346349696	0.46859083191850576
[1, 1, 1, 1, 2, 2, 3, 3, 3, 3, 3, 3, 3, 3, 4, 4, 4, 4, 4, 4]	640	0.0008488964346349696	0.46943972835314074
[1, 1, 1, 2, 2, 2, 2, 3, 3, 3, 3, 3, 3, 3, 3, 4]	640	0.0008488964346349696	0.4702886247877757
[1, 1, 1, 1, 1, 1, 3, 3, 3]	607	0.0008488964346349696	0.4711375212224107
[1, 1, 1, 1, 1, 1, 3, 3, 3, 4]	607	0.0008488964346349696	0.4719864176570457
[1, 1, 1, 1, 1, 1, 3, 3, 3, 4, 4, 4, 4, 4]	607	0.0008488964346349696	0.47283531409168067
[1, 1, 1, 1, 1, 2, 2, 3, 3, 3]	607	0.006791171477079757	0.4796264855687604
[1, 1, 1, 1, 1, 2, 2, 3, 3, 3]	607	0.006791171477079757	0.48641765704584017
[1, 1, 1, 1, 1, 2, 2, 3, 3, 3]	607	0.006791171477079757	0.4932088285229199
[1, 1, 1, 1, 1, 2, 2, 3, 3, 3]	607	0.006791171477079757	0.49999999999999967
[1, 1, 1, 1, 1, 2, 2, 3, 3, 3]	607	0.006791171477079757	0.5067911714770794
[1, 1, 1, 1, 1, 2, 2, 3, 3, 3]	607	0.006791171477079757	0.5135823429541592
[1, 1, 1, 1, 1, 2, 2, 3, 3, 3]	607	0.006791171477079757	0.5203735144312389
[1, 1, 1, 1, 1, 2, 2, 3, 3, 3]	607	0.006791171477079757	0.5271646859083187
[1, 1, 1, 1, 1, 2, 2, 3, 3, 3, 4]	607	0.0008488964346349696	0.5280135823429536
[1, 1, 1, 1, 1, 2, 2, 3, 3, 3, 4, 4]	607	0.0008488964346349696	0.5288624787775885
[1, 1, 1, 1, 1, 2, 2, 3, 3, 3, 4, 4, 4, 4, 4]	607	0.0008488964346349696	0.5297113752122234
[1, 1, 1, 1, 1, 2, 2, 3, 3, 3, 4, 4, 4, 4, 4, 4, 4]	607	0.0008488964346349696	0.5305602716468584
[1, 1, 1, 1, 2, 2, 2, 2, 3, 3, 3]	607	0.002546689303904909	0.5331069609507633
[1, 1, 1, 1, 2, 2, 2, 2, 3, 3, 3]	607	0.002546689303904909	0.5356536502546682
[1, 1, 1, 1, 2, 2, 2, 2, 3, 3, 3]	607	0.002546689303904909	0.538200339558573
[1, 1, 1, 1, 2, 2, 2, 2, 3, 3, 3, 4]	607	0.0008488964346349696	0.539049235993208
[1, 1, 1, 1, 2, 2, 2, 2, 3, 3, 3, 4, 4]	607	0.0008488964346349696	0.5398981324278429
[1, 1, 1, 1, 2, 2, 2, 2, 3, 3, 3, 4, 4, 4, 4, 4, 4]	607	0.0008488964346349696	0.5407470288624778
[1, 1, 1, 1, 2, 2, 2, 2, 3, 3, 3, 4, 4, 4, 4, 4, 4, 4, 4, 4, 4, 4]	607	0.0008488964346349696	0.5415959252971128
[1, 1, 1, 2, 2, 2, 2, 2, 2, 3, 3, 3]	607	0.0008488964346349696	0.5424448217317477
[1, 1, 1, 1, 2, 2, 2, 3, 3, 3, 3, 3, 4]	540	0.0008488964346349696	0.5432937181663826
[1, 1, 1, 1, 1, 2, 2, 2]	512	0.0016977928692699393	0.5449915110356526
[1, 1, 1, 1, 1, 2, 2, 2]	512	0.0016977928692699393	0.5466893039049225
[1, 1, 1, 1, 1, 2, 2, 2, 4]	512	0.0008488964346349696	0.5475382003395575
[1, 1, 1, 1, 1, 2, 2, 2, 4, 4]	512	0.0008488964346349696	0.5483870967741924
[1, 1, 1, 1, 2, 2, 3, 3, 3, 3, 3, 3, 3, 4, 4, 4]	480	0.0008488964346349696	0.5492359932088273
[1, 1, 1, 1, 2, 2, 3, 3, 3, 3, 3, 3, 3, 4, 4, 4, 4]	480	0.002546689303904909	0.5517826825127322
[1, 1, 1, 1, 2, 2, 3, 3, 3, 3, 3, 3, 3, 4, 4, 4, 4]	480	0.002546689303904909	0.5543293718166371
[1, 1, 1, 1, 2, 2, 3, 3, 3, 3, 3, 3, 3, 4, 4, 4, 4]	480	0.002546689303904909	0.556876061120542
[1, 1, 1, 2, 2, 2, 2, 3, 3, 3, 3, 3, 3, 3, 4, 4]	480	0.0008488964346349696	0.5577249575551769
[1, 1, 1, 1, 1, 1, 3, 3]	456	0.0008488964346349696	0.5585738539898119
[1, 1, 1, 1, 1, 1, 3, 3, 4, 4]	456	0.0008488964346349696	0.5594227504244468
[1, 1, 1, 1, 1, 1, 3, 3, 4, 4, 4, 4]	456	0.0008488964346349696	0.5602716468590817
[1, 1, 1, 1, 1, 2, 2, 3, 3]	456	0.0008488964346349696	0.5611205432937166
[1, 1, 1, 1, 1, 2, 2, 3, 3, 4]	456	0.0008488964346349696	0.5619694397283516
[1, 1, 1, 1, 1, 2, 2, 3, 3, 4, 4, 4, 4, 4, 4, 4, 4]	456	0.0008488964346349696	0.5628183361629865
[1, 1, 1, 1, 2, 2, 2, 2, 3, 3]	456	0.0016977928692699393	0.5645161290322565
[1, 1, 1, 1, 2, 2, 2, 2, 3, 3]	456	0.0016977928692699393	0.5662139219015264
[1, 1, 1, 1, 2, 2, 2, 2, 3, 3, 4, 4]	456	0.0008488964346349696	0.5670628183361613
[1, 1, 1, 1, 2, 2, 2, 2, 3, 3, 4, 4, 4, 4]	456	0.0008488964346349696	0.5679117147707963
[1, 1, 1, 1, 2, 2, 2, 2, 3, 3, 4, 4, 4, 4, 4, 4]	456	0.0016977928692699393	0.5696095076400662
[1, 1, 1, 1, 2, 2, 2, 2, 3, 3, 4, 4, 4, 4, 4, 4]	456	0.0016977928692699393	0.5713073005093362
[1, 1, 1, 1, 2, 2, 2, 2, 3, 3, 4, 4, 4, 4, 4, 4, 4]	456	0.0008488964346349696	0.5721561969439711
[1, 1, 1, 2, 2, 2, 2, 2, 2, 3, 3, 4, 4, 4]	456	0.0008488964346349696	0.5730050933786061
[1, 1, 2, 2, 2, 2, 2, 2, 2, 2, 3, 3, 4]	456	0.0008488964346349696	0.573853989813241
[1, 1, 2, 2, 2, 2, 2, 2, 2, 2, 3, 3, 4, 4]	456	0.0008488964346349696	0.5747028862478759
[1, 2, 2, 2, 2, 2, 2, 2, 2, 2, 3, 3]	456	0.0008488964346349696	0.5755517826825108
[1, 1, 1, 2, 2, 2, 3, 3, 3, 3, 3, 3, 3, 3, 3]	427	0.0008488964346349696	0.5764006791171458
[1, 1, 1, 1, 1, 2, 3, 3, 3, 3, 4]	405	0.0008488964346349696	0.5772495755517807
[1, 1, 1, 1, 1, 2, 3, 3, 3, 3, 4, 4, 4, 4]	405	0.0008488964346349696	0.5780984719864156
[1, 1, 1, 1, 2, 2, 2, 3, 3, 3, 3, 4, 4, 4, 4, 4, 4]	405	0.0008488964346349696	0.5789473684210505
[1, 1, 1, 2, 2, 2, 2, 2, 3, 3, 3, 3]	405	0.002546689303904909	0.5814940577249554
[1, 1, 1, 2, 2, 2, 2, 2, 3, 3, 3, 3]	405	0.002546689303904909	0.5840407470288603
[1, 1, 1, 2, 2, 2, 2, 2, 3, 3, 3, 3]	405	0.002546689303904909	0.5865874363327652
[1, 2, 2, 2, 2, 2, 2, 2, 2, 3, 3, 3, 3, 4, 4]	405	0.0008488964346349696	0.5874363327674001
[1, 1, 1, 1, 2, 2, 3, 3, 3, 3, 3, 3]	360	0.0008488964346349696	0.5882852292020351
[1, 1, 1, 1, 2, 2, 3, 3, 3, 3, 3, 3, 4, 4]	360	0.0008488964346349696	0.58913412563667
[1, 1, 1, 1, 2, 2, 3, 3, 3, 3, 3, 3, 4, 4, 4, 4]	360	0.0008488964346349696	0.5899830220713049
[1, 1, 2, 2, 2, 2, 2, 2, 3, 3, 3, 3, 3, 3]	360	0.0008488964346349696	0.5908319185059399
[1, 1, 2, 2, 2, 2, 2, 2, 3, 3, 3, 3, 3, 3, 4]	360	0.0008488964346349696	0.5916808149405748
[1, 1, 2, 2, 2, 2, 2, 2, 3, 3, 3, 3, 3, 3, 4, 4]	360	0.0008488964346349696	0.5925297113752097
[1, 1, 2, 2, 2, 2, 2, 2, 3, 3, 3, 3, 3, 3, 4, 4, 4, 4, 4, 4]	360	0.0008488964346349696	0.5933786078098446
[1, 1, 1, 1, 1, 1, 3]	342	0.0008488964346349696	0.5942275042444796
[1, 1, 1, 1, 1, 2, 2, 3]	342	0.002546689303904909	0.5967741935483845
[1, 1, 1, 1, 1, 2, 2, 3]	342	0.002546689303904909	0.5993208828522893
[1, 1, 1, 1, 1, 2, 2, 3]	342	0.002546689303904909	0.6018675721561942
[1, 1, 1, 1, 1, 2, 2, 3, 4]	342	0.0016977928692699393	0.6035653650254642
[1, 1, 1, 1, 1, 2, 2, 3, 4]	342	0.0016977928692699393	0.6052631578947342
[1, 1, 1, 1, 1, 2, 2, 3, 4, 4]	342	0.0008488964346349696	0.6061120543293691
[1, 1, 1, 1, 2, 2, 2, 2, 3]	342	0.0008488964346349696	0.606960950764004
[1, 1, 1, 1, 2, 2, 2, 2, 3, 4]	342	0.002546689303904909	0.6095076400679089
[1, 1, 1, 1, 2, 2, 2, 2, 3, 4]	342	0.002546689303904909	0.6120543293718138
[1, 1, 1, 1, 2, 2, 2, 2, 3, 4]	342	0.002546689303904909	0.6146010186757187
[1, 1, 1, 1, 2, 2, 2, 2, 3, 4, 4]	342	0.0008488964346349696	0.6154499151103536
[1, 1, 1, 1, 2, 2, 2, 2, 3, 4, 4, 4, 4, 4, 4]	342	0.0016977928692699393	0.6171477079796236
[1, 1, 1, 1, 2, 2, 2, 2, 3, 4, 4, 4, 4, 4, 4]	342	0.0016977928692699393	0.6188455008488936
[1, 1, 1, 2, 2, 2, 2, 2, 2, 3, 4, 4, 4]	342	0.0008488964346349696	0.6196943972835285
[1, 1, 1, 1, 1, 2, 3, 3, 3]	304	0.0008488964346349696	0.6205432937181634
[1, 1, 1, 1, 2, 2, 2, 3, 3, 3]	304	0.002546689303904909	0.6230899830220683
[1, 1, 1, 1, 2, 2, 2, 3, 3, 3]	304	0.002546689303904909	0.6256366723259732
[1, 1, 1, 1, 2, 2, 2, 3, 3, 3]	304	0.002546689303904909	0.6281833616298781
[1, 1, 1, 1, 2, 2, 2, 3, 3, 3, 4, 4]	304	0.0008488964346349696	0.629032258064513
[1, 1, 1, 1, 2, 2, 2, 3, 3, 3, 4, 4, 4, 4, 4, 4, 4]	304	0.0008488964346349696	0.6298811544991479
[1, 1, 1, 2, 2, 2, 2, 2, 3, 3, 3]	304	0.0008488964346349696	0.6307300509337829
[1, 1, 1, 2, 2, 2, 2, 2, 3, 3, 3, 4]	304	0.0008488964346349696	0.6315789473684178
[1, 1, 2, 2, 2, 2, 2, 2, 2, 3, 3, 3, 4, 4, 4, 4]	304	0.0008488964346349696	0.6324278438030527
[1, 2, 2, 2, 2, 2, 2, 2, 2, 3, 3, 3, 4, 4, 4, 4]	304	0.0008488964346349696	0.6332767402376877
[1, 1, 1, 1, 1, 3, 3, 3, 3, 3]	270	0.0008488964346349696	0.6341256366723226
[1, 1, 1, 1, 2, 2, 3, 3, 3, 3, 3]	270	0.0008488964346349696	0.6349745331069575
[1, 1, 1, 1, 2, 2, 3, 3, 3, 3, 3, 4, 4, 4]	270	0.0008488964346349696	0.6358234295415924
[1, 1, 1, 1, 2, 2, 3, 3, 3, 3, 3, 4, 4, 4, 4, 4]	270	0.0008488964346349696	0.6366723259762274
[1, 1, 1, 1, 2, 2, 3, 3, 3, 3, 3, 4, 4, 4, 4, 4, 4]	270	0.002546689303904909	0.6392190152801323
[1, 1, 1, 1, 2, 2, 3, 3, 3, 3, 3, 4, 4, 4, 4, 4, 4]	270	0.002546689303904909	0.6417657045840371
[1, 1, 1, 1, 2, 2, 3, 3, 3, 3, 3, 4, 4, 4, 4, 4, 4]	270	0.002546689303904909	0.644312393887942
[1, 1, 1, 2, 2, 2, 2, 3, 3, 3, 3, 3, 4, 4]	270	0.0008488964346349696	0.645161290322577
[1, 1, 2, 2, 2, 2, 2, 2, 3, 3, 3, 3, 3]	270	0.0008488964346349696	0.6460101867572119
[1, 1, 2, 2, 2, 2, 2, 2, 3, 3, 3, 3, 3, 4]	270	0.0008488964346349696	0.6468590831918468
[1, 1, 2, 2, 2, 2, 2, 2, 3, 3, 3, 3, 3, 4, 4, 4, 4, 4]	270	0.0008488964346349696	0.6477079796264817
[1, 1, 1, 1, 1, 1, 4]	256	0.0008488964346349696	0.6485568760611167
[1, 1, 1, 1, 1, 1, 4, 4, 4, 4]	256	0.0016977928692699393	0.6502546689303866
[1, 1, 1, 1, 1, 1, 4, 4, 4, 4]	256	0.0016977928692699393	0.6519524617996566
[1, 1, 1, 1, 1, 2, 2]	256	0.002546689303904909	0.6544991511035615
[1, 1, 1, 1, 1, 2, 2]	256	0.002546689303904909	0.6570458404074664
[1, 1, 1, 1, 1, 2, 2]	256	0.002546689303904909	0.6595925297113713
[1, 1, 1, 1, 2, 2, 2, 2]	256	0.002546689303904909	0.6621392190152762
[1, 1, 1, 1, 2, 2, 2, 2]	256	0.002546689303904909	0.6646859083191811
[1, 1, 1, 1, 2, 2, 2, 2]	256	0.002546689303904909	0.667232597623086
[1, 1, 1, 1, 2, 2, 2, 2, 4]	256	0.0008488964346349696	0.6680814940577209
[1, 1, 1, 1, 2, 2, 2, 2, 4, 4]	256	0.0008488964346349696	0.6689303904923558
[1, 1, 1, 1, 2, 2, 2, 2, 4, 4, 4, 4, 4, 4, 4, 4]	256	0.0008488964346349696	0.6697792869269907
[1, 1, 1, 2, 2, 2, 3, 3, 3, 3, 3, 3, 3, 4]	240	0.0008488964346349696	0.6706281833616257
[1, 1, 2, 2, 2, 2, 2, 3, 3, 3, 3, 3, 3, 3, 4, 4, 4]	240	0.0008488964346349696	0.6714770797962606
[1, 2, 2, 2, 2, 2, 2, 3, 3, 3, 3, 3, 3, 3, 4]	240	0.0008488964346349696	0.6723259762308955
[1, 1, 1, 1, 1, 2, 3, 3]	228	0.002546689303904909	0.6748726655348004
[1, 1, 1, 1, 1, 2, 3, 3]	228	0.002546689303904909	0.6774193548387053
[1, 1, 1, 1, 1, 2, 3, 3]	228	0.002546689303904909	0.6799660441426102
[1, 1, 1, 1, 1, 2, 3, 3, 4, 4]	228	0.0016977928692699393	0.6816638370118802
[1, 1, 1, 1, 1, 2, 3, 3, 4, 4]	228	0.0016977928692699393	0.6833616298811501
[1, 1, 1, 1, 1, 2, 3, 3, 4, 4, 4, 4]	228	0.0008488964346349696	0.684210526315785
[1, 1, 1, 1, 2, 2, 2, 3, 3]	228	0.002546689303904909	0.6867572156196899
[1, 1, 1, 1, 2, 2, 2, 3, 3]	228	0.002546689303904909	0.6893039049235948
[1, 1, 1, 1, 2, 2, 2, 3, 3]	228	0.002546689303904909	0.6918505942274997
[1, 1, 1, 1, 2, 2, 2, 3, 3, 4]	228	0.0042444821731748485	0.6960950764006746
[1, 1, 1, 1, 2, 2, 2, 3, 3, 4]	228	0.0042444821731748485	0.7003395585738494
[1, 1, 1, 1, 2, 2, 2, 3, 3, 4]	228	0.0042444821731748485	0.7045840407470243
[1, 1, 1, 1, 2, 2, 2, 3, 3, 4]	228	0.0042444821731748485	0.7088285229201992
[1, 1, 1, 1, 2, 2, 2, 3, 3, 4]	228	0.0042444821731748485	0.713073005093374
[1, 1, 1, 1, 2, 2, 2, 3, 3, 4, 4, 4, 4, 4]	228	0.0008488964346349696	0.7139219015280089
[1, 1, 1, 2, 2, 2, 2, 2, 3, 3]	228	0.0016977928692699393	0.7156196943972789
[1, 1, 1, 2, 2, 2, 2, 2, 3, 3]	228	0.0016977928692699393	0.7173174872665489
[1, 1, 1, 2, 2, 2, 2, 2, 3, 3, 4, 4, 4, 4, 4, 4]	228	0.0008488964346349696	0.7181663837011838
[1, 1, 1, 1, 1, 3, 3, 3, 3]	203	0.0008488964346349696	0.7190152801358187
[1, 1, 1, 1, 2, 2, 3, 3, 3, 3]	203	0.0008488964346349696	0.7198641765704537
[1, 1, 1, 1, 2, 2, 3, 3, 3, 3, 4, 4, 4, 4, 4]	203	0.0008488964346349696	0.7207130730050886
[1, 1, 1, 1, 2, 2, 3, 3, 3, 3, 4, 4, 4, 4, 4, 4]	203	0.0008488964346349696	0.7215619694397235
[1, 1, 1, 2, 2, 2, 2, 3, 3, 3, 3, 4, 4]	203	0.0008488964346349696	0.7224108658743584
[1, 1, 2, 2, 2, 2, 2, 2, 3, 3, 3, 3, 4, 4, 4, 4, 4]	203	0.0008488964346349696	0.7232597623089934
[1, 2, 2, 2, 2, 2, 2, 2, 3, 3, 3, 3]	203	0.0008488964346349696	0.7241086587436283
[1, 1, 1, 1, 2, 3, 3, 3, 3, 3, 3, 4]	180	0.0008488964346349696	0.7249575551782632
[1, 1, 1, 1, 1, 2, 3]	171	0.0016977928692699393	0.7266553480475332
[1, 1, 1, 1, 1, 2, 3]	171	0.0016977928692699393	0.7283531409168031
[1, 1, 1, 1, 1, 2, 3, 4, 4, 4]	171	0.0008488964346349696	0.7292020373514381
[1, 1, 1, 1, 2, 2, 2, 3]	171	0.0016977928692699393	0.730899830220708
[1, 1, 1, 1, 2, 2, 2, 3]	171	0.0016977928692699393	0.732597623089978
[1, 1, 1, 1, 2, 2, 2, 3, 4]	171	0.0008488964346349696	0.7334465195246129
[1, 1, 1, 1, 2, 2, 2, 3, 4, 4, 4, 4]	171	0.0008488964346349696	0.7342954159592479
[1, 1, 1, 2, 2, 2, 2, 2, 3, 4]	171	0.0008488964346349696	0.7351443123938828
[1, 1, 2, 2, 2, 2, 2, 2, 2, 3, 4, 4, 4]	171	0.0008488964346349696	0.7359932088285177
[2, 2, 2, 2, 2, 2, 2, 2, 2, 3, 4, 4, 4, 4, 4]	171	0.0008488964346349696	0.7368421052631526
[1, 1, 1, 1, 1, 3, 3, 3, 4, 4]	152	0.0008488964346349696	0.7376910016977876
[1, 1, 1, 1, 2, 2, 3, 3, 3]	152	0.0016977928692699393	0.7393887945670575
[1, 1, 1, 1, 2, 2, 3, 3, 3]	152	0.0016977928692699393	0.7410865874363275
[1, 1, 1, 1, 2, 2, 3, 3, 3, 4]	152	0.0016977928692699393	0.7427843803055975
[1, 1, 1, 1, 2, 2, 3, 3, 3, 4]	152	0.0016977928692699393	0.7444821731748674
[1, 1, 1, 1, 2, 2, 3, 3, 3, 4, 4]	152	0.002546689303904909	0.7470288624787723
[1, 1, 1, 1, 2, 2, 3, 3, 3, 4, 4]	152	0.002546689303904909	0.7495755517826772
[1, 1, 1, 1, 2, 2, 3, 3, 3, 4, 4]	152	0.002546689303904909	0.7521222410865821
[1, 1, 1, 1, 2, 2, 3, 3, 3, 4, 4, 4, 4, 4]	152	0.0008488964346349696	0.752971137521217
[1, 1, 1, 1, 2, 2, 3, 3, 3, 4, 4, 4, 4, 4, 4]	152	0.0008488964346349696	0.753820033955852
[1, 1, 1, 2, 2, 2, 2, 3, 3, 3, 4, 4]	152	0.0008488964346349696	0.7546689303904869
[1, 1, 1, 2, 2, 2, 2, 3, 3, 3, 4, 4, 4, 4, 4, 4, 4]	152	0.0008488964346349696	0.7555178268251218
[1, 1, 1, 2, 2, 2, 2, 3, 3, 3, 4, 4, 4, 4, 4, 4, 4, 4, 4, 4]	152	0.0008488964346349696	0.7563667232597567
[1, 1, 2, 2, 2, 2, 2, 2, 3, 3, 3]	152	0.0016977928692699393	0.7580645161290267
[1, 1, 2, 2, 2, 2, 2, 2, 3, 3, 3]	152	0.0016977928692699393	0.7597623089982967
[1, 1, 2, 2, 2, 2, 2, 2, 3, 3, 3, 4, 4]	152	0.0008488964346349696	0.7606112054329316
[1, 1, 2, 2, 2, 2, 2, 2, 3, 3, 3, 4, 4, 4, 4]	152	0.0008488964346349696	0.7614601018675665
[2, 2, 2, 2, 2, 2, 2, 2, 3, 3, 3, 4]	152	0.0008488964346349696	0.7623089983022014
[1, 1, 1, 1, 2, 3, 3, 3, 3, 3, 4, 4, 4, 4, 4]	135	0.0008488964346349696	0.7631578947368364
[1, 1, 1, 2, 2, 2, 3, 3, 3, 3, 3]	135	0.0008488964346349696	0.7640067911714713
[1, 1, 1, 2, 2, 2, 3, 3, 3, 3, 3, 4]	135	0.0008488964346349696	0.7648556876061062
[1, 1, 1, 2, 2, 2, 3, 3, 3, 3, 3, 4, 4]	135	0.0008488964346349696	0.7657045840407412
[1, 1, 1, 2, 2, 2, 3, 3, 3, 3, 3, 4, 4, 4, 4, 4, 4]	135	0.0008488964346349696	0.7665534804753761
[1, 1, 2, 2, 2, 2, 2, 3, 3, 3, 3, 3, 4]	135	0.0008488964346349696	0.767402376910011
[1, 1, 2, 2, 2, 2, 2, 3, 3, 3, 3, 3, 4, 4, 4, 4, 4, 4, 4, 4]	135	0.0008488964346349696	0.7682512733446459
[1, 1, 1, 1, 1, 2]	128	0.002546689303904909	0.7707979626485508
[1, 1, 1, 1, 1, 2]	128	0.002546689303904909	0.7733446519524557
[1, 1, 1, 1, 1, 2]	128	0.002546689303904909	0.7758913412563606
[1, 1, 1, 1, 2, 2, 2]	128	0.002546689303904909	0.7784380305602655
[1, 1, 1, 1, 2, 2, 2]	128	0.002546689303904909	0.7809847198641704
[1, 1, 1, 1, 2, 2, 2]	128	0.002546689303904909	0.7835314091680753
[1, 1, 1, 1, 2, 2, 2, 4]	128	0.0008488964346349696	0.7843803056027102
[1, 1, 1, 1, 2, 2, 2, 4, 4]	128	0.0016977928692699393	0.7860780984719802
[1, 1, 1, 1, 2, 2, 2, 4, 4]	128	0.0016977928692699393	0.7877758913412501
[1, 1, 1, 1, 2, 2, 2, 4, 4, 4, 4, 4, 4, 4, 4, 4, 4]	128	0.0008488964346349696	0.7886247877758851
[1, 1, 1, 2, 2, 2, 2, 2, 4, 4, 4, 4, 4, 4, 4, 4, 4]	128	0.0008488964346349696	0.78947368421052
[1, 1, 2, 2, 2, 2, 2, 2, 2]	128	0.0008488964346349696	0.7903225806451549
[1, 1, 2, 2, 2, 2, 3, 3, 3, 3, 3, 3, 3, 4, 4, 4, 4]	120	0.0008488964346349696	0.7911714770797899
[1, 1, 1, 1, 1, 3, 3, 4, 4, 4]	114	0.0008488964346349696	0.7920203735144248
[1, 1, 1, 1, 2, 2, 3, 3]	114	0.002546689303904909	0.7945670628183297
[1, 1, 1, 1, 2, 2, 3, 3]	114	0.002546689303904909	0.7971137521222346
[1, 1, 1, 1, 2, 2, 3, 3]	114	0.002546689303904909	0.7996604414261395
[1, 1, 1, 1, 2, 2, 3, 3, 4]	114	0.0008488964346349696	0.8005093378607744
[1, 1, 1, 1, 2, 2, 3, 3, 4, 4, 4, 4, 4, 4, 4, 4]	114	0.0008488964346349696	0.8013582342954093
[1, 1, 1, 1, 2, 2, 3, 3, 4, 4, 4, 4, 4, 4, 4, 4, 4]	114	0.0008488964346349696	0.8022071307300442
[1, 1, 1, 2, 2, 2, 2, 3, 3, 4]	114	0.0008488964346349696	0.8030560271646792
[1, 1, 2, 2, 2, 2, 2, 2, 3, 3]	114	0.0016977928692699393	0.8047538200339491
[1, 1, 2, 2, 2, 2, 2, 2, 3, 3]	114	0.0016977928692699393	0.8064516129032191
[1, 1, 2, 2, 2, 2, 2, 2, 3, 3, 4]	114	0.0008488964346349696	0.807300509337854
[1, 1, 2, 2, 2, 2, 2, 2, 3, 3, 4, 4]	114	0.0008488964346349696	0.808149405772489
[1, 1, 2, 2, 2, 2, 2, 2, 3, 3, 4, 4, 4]	114	0.0008488964346349696	0.8089983022071239
[2, 2, 2, 2, 2, 2, 2, 2, 3, 3, 4, 4, 4, 4, 4]	114	0.0008488964346349696	0.8098471986417588
[1, 2, 2, 2, 2, 3, 3, 3, 3, 3, 3, 3, 3, 3, 4, 4, 4, 4]	107	0.0008488964346349696	0.8106960950763937
[1, 1, 1, 1, 2, 3, 3, 3, 3, 4]	102	0.0008488964346349696	0.8115449915110287
[1, 1, 1, 2, 2, 2, 3, 3, 3, 3]	102	0.0008488964346349696	0.8123938879456636
[1, 1, 1, 2, 2, 2, 3, 3, 3, 3, 4, 4]	102	0.0008488964346349696	0.8132427843802985
[1, 1, 1, 2, 2, 2, 3, 3, 3, 3, 4, 4, 4, 4, 4, 4]	102	0.0008488964346349696	0.8140916808149334
[2, 2, 2, 2, 3, 3, 3, 3, 3, 3, 3, 3, 3, 3, 3, 4, 4, 4, 4]	95	0.0008488964346349696	0.8149405772495684
[1, 1, 2, 2, 2, 2, 3, 3, 3, 3, 3, 3]	90	0.0008488964346349696	0.8157894736842033
[1, 1, 1, 1, 2, 2, 3]	86	0.0033955857385398786	0.8191850594227432
[1, 1, 1, 1, 2, 2, 3]	86	0.0033955857385398786	0.8225806451612832
[1, 1, 1, 1, 2, 2, 3]	86	0.0033955857385398786	0.8259762308998231
[1, 1, 1, 1, 2, 2, 3]	86	0.0033955857385398786	0.829371816638363
[1, 1, 1, 1, 2, 2, 3, 4]	86	0.002546689303904909	0.8319185059422679
[1, 1, 1, 1, 2, 2, 3, 4]	86	0.002546689303904909	0.8344651952461728
[1, 1, 1, 1, 2, 2, 3, 4]	86	0.002546689303904909	0.8370118845500777
[1, 1, 1, 1, 2, 2, 3, 4, 4, 4]	86	0.0008488964346349696	0.8378607809847126
[1, 1, 1, 2, 2, 2, 2, 3]	86	0.0008488964346349696	0.8387096774193475
[1, 1, 1, 1, 2, 3, 3, 3]	76	0.0008488964346349696	0.8395585738539825
[1, 1, 1, 1, 2, 3, 3, 3, 4, 4]	76	0.0016977928692699393	0.8412563667232524
[1, 1, 1, 1, 2, 3, 3, 3, 4, 4]	76	0.0016977928692699393	0.8429541595925224
[1, 1, 1, 2, 2, 2, 3, 3, 3, 4]	76	0.0016977928692699393	0.8446519524617924
[1, 1, 1, 2, 2, 2, 3, 3, 3, 4]	76	0.0016977928692699393	0.8463497453310623
[1, 1, 1, 2, 2, 2, 3, 3, 3, 4, 4]	76	0.0008488964346349696	0.8471986417656973
[2, 2, 2, 2, 3, 3, 3, 3, 3, 3, 3, 3, 3, 3, 4]	72	0.0008488964346349696	0.8480475382003322
[1, 1, 1, 2, 2, 3, 3, 3, 3, 3, 4]	68	0.0008488964346349696	0.8488964346349671
[1, 1, 1, 2, 2, 3, 3, 3, 3, 3, 4, 4]	68	0.0008488964346349696	0.849745331069602
[1, 1, 2, 2, 2, 2, 3, 3, 3, 3, 3, 4]	68	0.0016977928692699393	0.851443123938872
[1, 1, 2, 2, 2, 2, 3, 3, 3, 3, 3, 4]	68	0.0016977928692699393	0.853140916808142
[1, 1, 2, 2, 2, 2, 3, 3, 3, 3, 3, 4, 4, 4]	68	0.0008488964346349696	0.8539898132427769
[1, 1, 2, 2, 2, 2, 3, 3, 3, 3, 3, 4, 4, 4, 4, 4]	68	0.0008488964346349696	0.8548387096774118
[1, 1, 2, 2, 2, 2, 3, 3, 3, 3, 3, 4, 4, 4, 4, 4, 4]	68	0.0008488964346349696	0.8556876061120468
[1, 1, 1, 1, 2, 2]	64	0.0008488964346349696	0.8565365025466817
[1, 1, 1, 1, 2, 2, 4]	64	0.0008488964346349696	0.8573853989813166
[1, 1, 1, 1, 2, 2, 4, 4]	64	0.0016977928692699393	0.8590831918505866
[1, 1, 1, 1, 2, 2, 4, 4]	64	0.0016977928692699393	0.8607809847198565
[1, 1, 1, 2, 2, 2, 2]	64	0.002546689303904909	0.8633276740237614
[1, 1, 1, 2, 2, 2, 2]	64	0.002546689303904909	0.8658743633276663
[1, 1, 1, 2, 2, 2, 2]	64	0.002546689303904909	0.8684210526315712
[1, 1, 1, 2, 2, 2, 2, 4]	64	0.0008488964346349696	0.8692699490662061
[2, 2, 2, 2, 2, 2, 2, 2, 4, 4]	64	0.0008488964346349696	0.8701188455008411
[1, 1, 1, 1, 2, 3, 3, 4]	57	0.0016977928692699393	0.871816638370111
[1, 1, 1, 1, 2, 3, 3, 4]	57	0.0016977928692699393	0.873514431239381
[1, 1, 1, 1, 2, 3, 3, 4, 4]	57	0.0008488964346349696	0.8743633276740159
[1, 1, 1, 2, 2, 2, 3, 3, 4, 4]	57	0.0008488964346349696	0.8752122241086508
[1, 1, 1, 2, 2, 2, 3, 3, 4, 4, 4]	57	0.0008488964346349696	0.8760611205432858
[1, 1, 2, 2, 2, 2, 2, 3, 3, 4, 4, 4]	57	0.0008488964346349696	0.8769100169779207
[1, 1, 2, 2, 2, 2, 2, 3, 3, 4, 4, 4, 4, 4, 4, 4, 4]	57	0.0008488964346349696	0.8777589134125556
[1, 2, 2, 2, 2, 2, 2, 3, 3]	57	0.0008488964346349696	0.8786078098471906
[2, 2, 2, 2, 3, 3, 3, 3, 3, 3, 3, 3, 3, 4, 4, 4, 4, 4]	54	0.0008488964346349696	0.8794567062818255
[1, 1, 1, 2, 2, 3, 3, 3, 3, 4, 4, 4, 4, 4]	51	0.0008488964346349696	0.8803056027164604
[1, 1, 2, 2, 2, 2, 3, 3, 3, 3]	51	0.0008488964346349696	0.8811544991510953
[1, 1, 2, 2, 2, 2, 3, 3, 3, 3, 4]	51	0.0008488964346349696	0.8820033955857303
[1, 2, 2, 2, 2, 2, 3, 3, 3, 3, 4, 4, 4, 4, 4]	51	0.0008488964346349696	0.8828522920203652
[2, 2, 2, 2, 2, 3, 3, 3, 3, 3, 3, 4]	45	0.0008488964346349696	0.8837011884550001
[1, 1, 1, 1, 2, 3]	43	0.0008488964346349696	0.884550084889635
[1, 1, 1, 2, 2, 2, 3]	43	0.0016977928692699393	0.886247877758905
[1, 1, 1, 2, 2, 2, 3]	43	0.0016977928692699393	0.887945670628175
[1, 1, 1, 2, 2, 2, 3, 4]	43	0.0008488964346349696	0.8887945670628099
[1, 1, 1, 2, 2, 2, 3, 4, 4]	43	0.0008488964346349696	0.8896434634974448
[1, 1, 1, 2, 2, 2, 3, 4, 4, 4]	43	0.0016977928692699393	0.8913412563667148
[1, 1, 1, 2, 2, 2, 3, 4, 4, 4]	43	0.0016977928692699393	0.8930390492359848
[1, 1, 1, 2, 2, 2, 3, 4, 4, 4, 4, 4, 4, 4]	43	0.0008488964346349696	0.8938879456706197
[1, 1, 2, 2, 2, 2, 2, 3]	43	0.0016977928692699393	0.8955857385398897
[1, 1, 2, 2, 2, 2, 2, 3]	43	0.0016977928692699393	0.8972835314091596
[1, 1, 1, 1, 3, 3, 3, 4, 4, 4]	38	0.0016977928692699393	0.8989813242784296
[1, 1, 1, 1, 3, 3, 3, 4, 4, 4]	38	0.0016977928692699393	0.9006791171476995
[1, 1, 1, 2, 2, 3, 3, 3]	38	0.0008488964346349696	0.9015280135823345
[1, 1, 1, 2, 2, 3, 3, 3, 4]	38	0.0008488964346349696	0.9023769100169694
[1, 1, 1, 2, 2, 3, 3, 3, 4, 4]	38	0.0008488964346349696	0.9032258064516043
[1, 1, 2, 2, 2, 2, 3, 3, 3, 4]	38	0.0008488964346349696	0.9040747028862393
[1, 2, 2, 2, 2, 3, 3, 3, 3, 3]	34	0.0016977928692699393	0.9057724957555092
[1, 2, 2, 2, 2, 3, 3, 3, 3, 3]	34	0.0016977928692699393	0.9074702886247792
[1, 2, 2, 2, 2, 3, 3, 3, 3, 3, 4]	34	0.0008488964346349696	0.9083191850594141
[1, 1, 1, 1, 2]	32	0.0008488964346349696	0.909168081494049
[1, 1, 1, 2, 2, 2, 4, 4, 4]	32	0.0008488964346349696	0.910016977928684
[1, 1, 1, 2, 2, 2, 4, 4, 4, 4]	32	0.002546689303904909	0.9125636672325889
[1, 1, 1, 2, 2, 2, 4, 4, 4, 4]	32	0.002546689303904909	0.9151103565364938
[1, 1, 1, 2, 2, 2, 4, 4, 4, 4]	32	0.002546689303904909	0.9176570458403986
[1, 1, 2, 2, 2, 2, 2]	32	0.0008488964346349696	0.9185059422750336
[1, 1, 1, 2, 2, 3, 3, 4]	29	0.0008488964346349696	0.9193548387096685
[1, 1, 1, 2, 2, 3, 3, 4, 4]	29	0.0008488964346349696	0.9202037351443034
[1, 1, 1, 2, 2, 3, 3, 4, 4, 4]	29	0.0008488964346349696	0.9210526315789384
[1, 1, 2, 2, 2, 2, 3, 3]	29	0.0016977928692699393	0.9227504244482083
[1, 1, 2, 2, 2, 2, 3, 3]	29	0.0016977928692699393	0.9244482173174783
[1, 1, 1, 2, 3, 3, 3, 3]	26	0.0008488964346349696	0.9252971137521132
[1, 1, 1, 2, 3, 3, 3, 3, 4]	26	0.0008488964346349696	0.9261460101867481
[1, 1, 1, 2, 3, 3, 3, 3, 4, 4]	26	0.0008488964346349696	0.9269949066213831
[1, 1, 2, 2, 2, 3, 3, 3, 3, 4]	26	0.0008488964346349696	0.927843803056018
[1, 1, 1, 2, 2, 3]	22	0.0008488964346349696	0.9286926994906529
[1, 1, 1, 2, 2, 3, 4, 4]	22	0.0008488964346349696	0.9295415959252878
[1, 1, 1, 2, 2, 3, 4, 4, 4, 4]	22	0.0016977928692699393	0.9312393887945578
[1, 1, 1, 2, 2, 3, 4, 4, 4, 4]	22	0.0016977928692699393	0.9329371816638278
[1, 1, 2, 2, 2, 2, 3, 4]	22	0.0008488964346349696	0.9337860780984627
[1, 1, 2, 2, 2, 2, 3, 4, 4, 4]	22	0.0008488964346349696	0.9346349745330976
[1, 2, 2, 2, 2, 2, 3]	22	0.0008488964346349696	0.9354838709677326
[1, 1, 1, 2, 3, 3, 3, 4, 4]	19	0.0008488964346349696	0.9363327674023675
[1, 1, 2, 2, 2, 3, 3, 3]	19	0.0008488964346349696	0.9371816638370024
[1, 2, 2, 2, 2, 3, 3, 3, 4, 4, 4]	19	0.0008488964346349696	0.9380305602716373
[1, 1, 2, 2, 3, 3, 3, 3, 3, 4]	17	0.0008488964346349696	0.9388794567062723
[2, 2, 2, 2, 3, 3, 3, 3, 3, 4]	17	0.0016977928692699393	0.9405772495755422
[2, 2, 2, 2, 3, 3, 3, 3, 3, 4]	17	0.0016977928692699393	0.9422750424448122
[1, 1, 1, 1]	16	0.0016977928692699393	0.9439728353140822
[1, 1, 1, 1]	16	0.0016977928692699393	0.9456706281833521
[1, 1, 1, 2, 2, 4, 4]	16	0.0042444821731748485	0.949915110356527
[1, 1, 1, 2, 2, 4, 4]	16	0.0042444821731748485	0.9541595925297018
[1, 1, 1, 2, 2, 4, 4]	16	0.0042444821731748485	0.9584040747028767
[1, 1, 1, 2, 2, 4, 4]	16	0.0042444821731748485	0.9626485568760516
[1, 1, 1, 2, 2, 4, 4]	16	0.0042444821731748485	0.9668930390492264
[1, 1, 2, 2, 2, 2, 4, 4]	16	0.0008488964346349696	0.9677419354838613
[1, 2, 2, 2, 2, 2, 4, 4]	16	0.0008488964346349696	0.9685908319184963
[1, 1, 1, 2, 3, 3, 4, 4]	15	0.0016977928692699393	0.9702886247877662
[1, 1, 1, 2, 3, 3, 4, 4]	15	0.0016977928692699393	0.9719864176570362
[1, 1, 1, 2, 3, 3, 4, 4, 4]	15	0.0008488964346349696	0.9728353140916711
[1, 1, 1, 2, 3, 3, 4, 4, 4, 4]	15	0.0016977928692699393	0.9745331069609411
[1, 1, 1, 2, 3, 3, 4, 4, 4, 4]	15	0.0016977928692699393	0.976230899830211
[1, 1, 2, 2, 2, 3, 3, 4, 4, 4]	15	0.0008488964346349696	0.977079796264846
[1, 2, 2, 2, 2, 3, 3, 4]	15	0.0008488964346349696	0.9779286926994809
[1, 1, 1, 3, 3, 3, 3, 4]	13	0.0008488964346349696	0.9787775891341158
[1, 1, 2, 2, 3, 3, 3, 3, 4, 4, 4, 4, 4, 4, 4, 4, 4]	13	0.0008488964346349696	0.9796264855687508
[1, 2, 2, 3, 3, 3, 3, 3, 3, 4]	12	0.0008488964346349696	0.9804753820033857
[1, 1, 2, 2, 2, 3, 4, 4]	11	0.002546689303904909	0.9830220713072906
[1, 1, 2, 2, 2, 3, 4, 4]	11	0.002546689303904909	0.9855687606111955
[1, 1, 2, 2, 2, 3, 4, 4]	11	0.002546689303904909	0.9881154499151004
[1, 1, 2, 2, 2, 3, 4, 4, 4, 4]	11	0.0016977928692699393	0.9898132427843703
[1, 1, 2, 2, 2, 3, 4, 4, 4, 4]	11	0.0016977928692699393	0.9915110356536403
[1, 2, 2, 2, 2, 3, 4, 4, 4, 4]	11	0.0016977928692699393	0.9932088285229103
[1, 2, 2, 2, 2, 3, 4, 4, 4, 4]	11	0.0016977928692699393	0.9949066213921802
[1, 1, 2, 2, 3, 3, 3, 4]	10	0.0008488964346349696	0.9957555178268152
[1, 2, 2, 3, 3, 3, 3, 3, 4, 4, 4]	9	0.0008488964346349696	0.9966044142614501
[1, 1, 2, 2, 3, 3, 4]	8	0.0008488964346349696	0.997453310696085
[1, 2, 2, 2, 3, 3, 4, 4, 4, 4]	8	0.0008488964346349696	0.9983022071307199
[1, 2, 2, 3, 3, 3, 3]	7	0.0008488964346349696	0.9991511035653549
[1, 1, 1, 3, 4]	6	0.0008488964346349696	0.9999999999999898
