# Supplementary material for: Transcription factor specificity limits the number of DNA-binding motifs
Source: PLoS One. 2022 Jan 28;17(1):e0263307. doi: 10.1371/journal.pone.0263307 (PMC8797260; doi:10.1371/journal.pone.0263307)
Supplement: S1 File — (ZIP) [file pone.0263307.s009.zip › Supplementary File 1 Data used in figures/SupFig3/hg19_weight_matricesFAE_a4_D2.txt]

LinearMotif	N_Classes	Frequency	Acum_Frequency
[1, 1, 1, 1, 1, 1, 1, 1, 1, 1, 1, 1, 1, 2, 2, 2, 2, 2, 2, 3]	1431655766	0.0008488964346349696	0.0008488964346349696
[1, 1, 1, 1, 1, 1, 1, 1, 1, 1, 1, 2, 2, 2, 2, 2, 3, 3, 3, 3, 3]	141398101	0.0008488964346349696	0.0016977928692699393
[1, 1, 1, 1, 1, 1, 1, 1, 1, 1, 1, 1, 1, 2, 2, 2]	134217728	0.0008488964346349696	0.002546689303904909
[1, 1, 1, 1, 1, 1, 1, 1, 1, 1, 1, 1, 2, 2, 2, 3, 3, 3, 3]	106048576	0.0008488964346349696	0.0033955857385398786
[1, 1, 1, 1, 1, 1, 1, 1, 1, 1, 1, 2, 2, 2, 2, 3, 3, 3, 3]	53024288	0.0008488964346349696	0.0042444821731748485
[1, 1, 1, 1, 1, 1, 1, 1, 1, 1, 2, 2, 2, 2, 2, 2, 3, 3, 3]	39768216	0.0008488964346349696	0.005093378607809818
[1, 1, 1, 1, 1, 1, 1, 1, 1, 1, 1, 1, 2, 3, 3, 3]	19884108	0.0008488964346349696	0.005942275042444788
[1, 1, 1, 1, 1, 1, 1, 1, 1, 2, 2, 2, 2, 2, 2, 3, 3, 3, 3, 3]	17674763	0.0008488964346349696	0.006791171477079757
[1, 1, 1, 1, 1, 1, 1, 1, 1, 1, 1, 1, 2, 3]	11184811	0.0008488964346349696	0.007640067911714727
[1, 1, 1, 1, 1, 1, 1, 1, 1, 1, 1, 2, 2, 2, 3, 4, 4]	11184811	0.0008488964346349696	0.008488964346349697
[1, 1, 1, 1, 1, 1, 1, 1, 1, 1, 1, 1, 3, 3, 3, 4, 4]	9942054	0.0008488964346349696	0.009337860780984667
[1, 1, 1, 1, 1, 1, 1, 1, 1, 2, 2, 2, 2, 2, 2, 3, 3, 3, 4, 4, 4]	9942054	0.0008488964346349696	0.010186757215619638
[1, 1, 1, 1, 1, 1, 1, 1, 1, 1, 1, 2, 2, 3]	5592406	0.0008488964346349696	0.011035653650254608
[1, 1, 1, 1, 1, 1, 1, 1, 1, 2, 2, 2, 2, 2, 3, 3, 3, 4, 4]	4971027	0.0008488964346349696	0.011884550084889579
[1, 1, 1, 1, 1, 1, 1, 1, 1, 1, 1, 1]	4194304	0.0008488964346349696	0.012733446519524549
[1, 1, 1, 1, 1, 1, 1, 1, 1, 1, 1, 2, 2]	4194304	0.0008488964346349696	0.01358234295415952
[1, 1, 1, 1, 1, 1, 1, 1, 1, 1, 2, 2, 2, 3, 3, 4, 4]	3728271	0.0008488964346349696	0.01443123938879449
[1, 1, 1, 1, 1, 1, 1, 1, 1, 2, 2, 2, 2, 3, 3, 3, 3]	3314018	0.0008488964346349696	0.01528013582342946
[1, 1, 1, 1, 1, 1, 1, 1, 1, 1, 1, 2]	2097152	0.0008488964346349696	0.01612903225806443
[1, 1, 1, 1, 1, 1, 1, 1, 1, 2, 2, 2, 2, 2]	2097152	0.0008488964346349696	0.016977928692699398
[1, 1, 1, 1, 1, 1, 1, 1, 1, 1, 2, 2, 3, 3, 4]	1864136	0.0008488964346349696	0.017826825127334366
[1, 1, 1, 1, 1, 1, 1, 1, 2, 2, 2, 2, 2, 2, 3, 3, 4]	1864136	0.0008488964346349696	0.018675721561969335
[1, 1, 1, 1, 1, 1, 1, 1, 1, 2, 2, 2, 2, 3]	1398102	0.0008488964346349696	0.019524617996604304
[1, 1, 1, 1, 1, 1, 1, 1, 1, 2, 2, 2, 2, 3, 4]	1398102	0.0008488964346349696	0.020373514431239272
[1, 1, 1, 1, 1, 1, 1, 1, 2, 2, 2, 2, 2, 2, 3, 4]	1398102	0.0008488964346349696	0.02122241086587424
[1, 1, 1, 1, 1, 1, 2, 2, 2, 2, 2, 2, 2, 2, 3, 3, 3, 3, 3]	1104673	0.0008488964346349696	0.02207130730050921
[1, 1, 1, 1, 1, 1, 1, 2, 2, 2, 2, 2, 2, 2, 3, 3, 4]	932068	0.0008488964346349696	0.02292020373514418
[1, 1, 1, 1, 1, 1, 1, 1, 1, 2, 2, 2, 3]	699051	0.0008488964346349696	0.023769100169779147
[1, 1, 1, 1, 1, 1, 1, 1, 2, 2, 2, 2, 2, 3, 4]	699051	0.0008488964346349696	0.024617996604414116
[1, 1, 1, 1, 1, 1, 1, 1, 2, 2, 2, 2, 3, 3, 3]	621379	0.0008488964346349696	0.025466893039049084
[1, 1, 1, 1, 1, 1, 1, 1, 2, 2, 2, 2, 3, 3, 3, 4]	621379	0.0008488964346349696	0.026315789473684053
[1, 1, 1, 1, 2, 2, 2, 2, 2, 2, 2, 2, 2, 3, 3, 3, 3, 3, 3, 3, 3, 3, 3, 4]	581886	0.0008488964346349696	0.02716468590831902
[1, 1, 1, 1, 1, 1, 1, 1, 1, 2, 2, 2]	524288	0.0008488964346349696	0.02801358234295399
[1, 1, 1, 1, 2, 2, 2, 2, 2, 2, 2, 2, 2, 2, 3, 3, 3, 3, 3, 3, 3, 4]	490966	0.0008488964346349696	0.02886247877758896
[1, 1, 1, 1, 1, 1, 1, 1, 1, 1, 3, 3]	466034	0.0008488964346349696	0.029711375212223928
[1, 1, 1, 1, 1, 1, 1, 1, 1, 1, 3, 3, 4, 4]	466034	0.0008488964346349696	0.030560271646858896
[1, 1, 1, 1, 1, 1, 1, 2, 2, 2, 2, 2, 2, 3, 3, 4, 4]	466034	0.0008488964346349696	0.03140916808149387
[1, 1, 1, 1, 1, 1, 1, 1, 2, 2, 2, 3, 3, 3, 3]	414253	0.0008488964346349696	0.03225806451612884
[1, 1, 1, 1, 1, 1, 2, 2, 2, 2, 2, 2, 3, 3, 3, 3, 3, 3]	368225	0.0008488964346349696	0.033106960950763806
[1, 1, 1, 1, 1, 1, 1, 1, 1, 2, 2, 3, 4]	349526	0.0008488964346349696	0.033955857385398774
[1, 1, 1, 1, 1, 1, 1, 1, 2, 2, 2, 2, 3, 4]	349526	0.0016977928692699393	0.03565365025466871
[1, 1, 1, 1, 1, 1, 1, 1, 2, 2, 2, 2, 3, 4]	349526	0.0016977928692699393	0.03735144312393865
[1, 1, 1, 1, 1, 1, 1, 2, 2, 2, 2, 2, 2, 3]	349526	0.0008488964346349696	0.03820033955857362
[1, 1, 1, 1, 1, 1, 1, 2, 2, 2, 2, 2, 2, 3, 4, 4]	349526	0.0008488964346349696	0.039049235993208586
[1, 1, 1, 1, 1, 1, 1, 2, 2, 2, 2, 2, 3, 3, 3]	310690	0.0008488964346349696	0.039898132427843555
[1, 1, 1, 1, 1, 1, 2, 2, 2, 2, 2, 2, 3, 3, 3, 3, 3, 4, 4, 4]	276169	0.0008488964346349696	0.040747028862478524
[1, 1, 1, 1, 2, 2, 2, 2, 2, 2, 2, 2, 2, 2, 3, 3, 3, 3, 3, 4, 4, 4]	276169	0.0008488964346349696	0.04159592529711349
[1, 1, 1, 1, 1, 1, 2, 2, 2, 2, 2, 2, 2, 2]	262144	0.0008488964346349696	0.04244482173174846
[1, 1, 1, 2, 2, 2, 2, 2, 2, 2, 2, 2, 2, 2, 3, 3, 3, 3, 3, 3, 3, 4]	245483	0.0008488964346349696	0.04329371816638343
[1, 1, 1, 1, 1, 1, 1, 1, 2, 2, 2, 3, 3]	233017	0.0008488964346349696	0.0441426146010184
[1, 1, 2, 2, 2, 2, 2, 2, 2, 2, 2, 2, 2, 2, 3, 3, 3, 3, 3, 3, 3, 3, 3, 4]	218207	0.0008488964346349696	0.04499151103565337
[1, 1, 1, 1, 1, 1, 1, 1, 2, 2, 3, 3, 3, 3, 4, 4, 4]	207127	0.0016977928692699393	0.046689303904923304
[1, 1, 1, 1, 1, 1, 1, 1, 2, 2, 3, 3, 3, 3, 4, 4, 4]	207127	0.0016977928692699393	0.04838709677419324
[1, 1, 1, 2, 2, 2, 2, 2, 2, 2, 2, 2, 2, 2, 2, 3, 3, 3, 3, 4]	207127	0.0008488964346349696	0.04923599320882821
[1, 1, 1, 1, 2, 2, 2, 2, 2, 3, 3, 3, 3, 3, 3, 3, 3, 3, 3, 3, 3, 3, 3, 3, 3, 4, 4, 4, 4]	204339	0.0008488964346349696	0.05008488964346318
[1, 1, 1, 1, 1, 1, 2, 2, 2, 2, 2, 3, 3, 3, 3, 3, 3, 4, 4]	184113	0.0008488964346349696	0.05093378607809815
[1, 1, 1, 1, 1, 1, 1, 1, 2, 2, 3, 3, 3, 4, 4]	155345	0.0008488964346349696	0.051782682512733116
[1, 1, 1, 1, 1, 1, 1, 2, 2, 2, 2, 3, 3, 3]	155345	0.0008488964346349696	0.052631578947368085
[1, 1, 1, 1, 1, 1, 1, 1, 2, 2, 2]	131072	0.0008488964346349696	0.053480475382003054
[1, 1, 1, 1, 1, 1, 1, 1, 2, 2, 2, 4, 4, 4, 4]	131072	0.0008488964346349696	0.05432937181663802
[1, 1, 1, 1, 1, 1, 1, 2, 2, 2, 2, 2]	131072	0.0008488964346349696	0.05517826825127299
[1, 1, 1, 1, 1, 1, 2, 2, 2, 2, 2, 2, 2]	131072	0.0008488964346349696	0.05602716468590796
[1, 1, 1, 1, 1, 1, 1, 2, 2, 3, 3, 3, 3, 3, 3, 3, 4, 4, 4, 4]	122742	0.0008488964346349696	0.05687606112054293
[1, 1, 1, 1, 2, 2, 2, 2, 2, 2, 2, 2, 3, 3, 3, 3, 3, 3, 3]	122742	0.0008488964346349696	0.0577249575551779
[1, 1, 1, 1, 1, 1, 1, 1, 2, 2, 3, 3]	116509	0.0033955857385398786	0.06112054329371778
[1, 1, 1, 1, 1, 1, 1, 1, 2, 2, 3, 3]	116509	0.0033955857385398786	0.06451612903225766
[1, 1, 1, 1, 1, 1, 1, 1, 2, 2, 3, 3]	116509	0.0033955857385398786	0.06791171477079753
[1, 1, 1, 1, 1, 1, 1, 1, 2, 2, 3, 3]	116509	0.0033955857385398786	0.07130730050933741
[1, 1, 1, 1, 1, 1, 1, 1, 2, 2, 3, 3, 4]	116509	0.0016977928692699393	0.07300509337860735
[1, 1, 1, 1, 1, 1, 1, 1, 2, 2, 3, 3, 4]	116509	0.0016977928692699393	0.07470288624787728
[1, 1, 1, 1, 1, 1, 1, 2, 2, 2, 2, 3, 3]	116509	0.0008488964346349696	0.07555178268251225
[1, 1, 1, 1, 1, 2, 2, 2, 2, 2, 2, 2, 2, 3, 3, 4, 4, 4]	116509	0.0008488964346349696	0.07640067911714722
[1, 1, 1, 1, 1, 1, 1, 2, 2, 2, 3, 3, 3, 3, 4, 4, 4, 4]	103564	0.0008488964346349696	0.07724957555178219
[1, 2, 2, 2, 2, 2, 2, 2, 2, 2, 2, 3, 3, 3, 3, 3, 3, 3, 3, 3, 3, 3, 3, 3, 3, 3, 3, 4, 4, 4]	102170	0.0008488964346349696	0.07809847198641716
[1, 1, 1, 1, 1, 1, 1, 1, 2, 2, 3]	87382	0.0008488964346349696	0.07894736842105213
[1, 1, 1, 1, 1, 1, 1, 1, 2, 2, 3, 4]	87382	0.0008488964346349696	0.0797962648556871
[1, 1, 1, 1, 1, 2, 2, 2, 2, 2, 2, 2, 2, 3]	87382	0.0008488964346349696	0.08064516129032206
[1, 1, 1, 1, 1, 1, 1, 1, 2, 3, 3, 3]	77673	0.0008488964346349696	0.08149405772495703
[1, 1, 1, 1, 1, 1, 2, 2, 2, 2, 2, 3, 3, 3, 4]	77673	0.0008488964346349696	0.082342954159592
[1, 1, 1, 1, 1, 1, 2, 2, 2, 2, 2, 3, 3, 3, 4, 4, 4, 4, 4]	77673	0.0008488964346349696	0.08319185059422697
[1, 1, 1, 1, 1, 2, 2, 2, 2, 2, 2, 2, 3, 3, 3]	77673	0.0008488964346349696	0.08404074702886194
[1, 1, 1, 1, 1, 2, 2, 2, 2, 2, 2, 2, 3, 3, 3, 4, 4, 4]	77673	0.0008488964346349696	0.08488964346349691
[1, 1, 1, 1, 1, 2, 2, 2, 2, 2, 2, 3, 3, 3, 3, 3, 4, 4]	69043	0.0008488964346349696	0.08573853989813188
[1, 1, 1, 1, 1, 1, 1, 1, 2, 2, 4, 4, 4, 4]	65536	0.0008488964346349696	0.08658743633276685
[1, 1, 1, 1, 1, 1, 1, 2, 2, 2, 2, 4, 4, 4, 4]	65536	0.0008488964346349696	0.08743633276740181
[1, 1, 1, 1, 2, 2, 2, 2, 2, 2, 2, 2, 2, 2, 4]	65536	0.0008488964346349696	0.08828522920203678
[1, 1, 1, 1, 1, 1, 1, 2, 2, 2, 3, 3, 4, 4]	58255	0.0008488964346349696	0.08913412563667175
[1, 1, 1, 1, 1, 2, 2, 2, 2, 3, 3, 3, 3, 3, 3, 3, 3, 3, 4, 4, 4, 4, 4, 4, 4, 4, 4]	54552	0.0008488964346349696	0.08998302207130672
[1, 1, 1, 1, 1, 1, 1, 1, 3, 3, 3, 3]	51782	0.0008488964346349696	0.09083191850594169
[1, 1, 1, 1, 2, 2, 2, 2, 2, 2, 2, 2, 3, 3, 3, 3]	51782	0.0008488964346349696	0.09168081494057666
[1, 1, 1, 1, 1, 1, 2, 2, 2, 3, 3, 3, 3, 3, 3, 4, 4]	46029	0.0008488964346349696	0.09252971137521163
[1, 1, 1, 1, 1, 1, 2, 2, 2, 3, 3, 3, 3, 3, 3, 4, 4, 4, 4, 4, 4, 4, 4]	46029	0.0008488964346349696	0.0933786078098466
[1, 1, 1, 1, 1, 1, 1, 2, 2, 2, 3, 4, 4]	43691	0.0008488964346349696	0.09422750424448156
[1, 1, 1, 1, 1, 1, 1, 2, 2, 2, 3, 4, 4, 4]	43691	0.0008488964346349696	0.09507640067911653
[1, 1, 1, 1, 1, 1, 2, 2, 2, 2, 3, 3, 3, 4]	38837	0.0016977928692699393	0.09677419354838647
[1, 1, 1, 1, 1, 1, 2, 2, 2, 2, 3, 3, 3, 4]	38837	0.0016977928692699393	0.0984719864176564
[1, 1, 1, 1, 1, 1, 2, 2, 2, 2, 3, 3, 3, 4, 4]	38837	0.0008488964346349696	0.09932088285229138
[1, 1, 1, 1, 2, 2, 2, 2, 2, 2, 2, 2, 3, 3, 3]	38837	0.0008488964346349696	0.10016977928692634
[1, 1, 1, 1, 1, 1, 1, 2, 3, 3, 3, 3, 3, 4, 4, 4]	34522	0.0016977928692699393	0.10186757215619628
[1, 1, 1, 1, 1, 1, 1, 2, 3, 3, 3, 3, 3, 4, 4, 4]	34522	0.0016977928692699393	0.10356536502546622
[1, 1, 1, 1, 1, 1, 2, 2, 2, 3, 3, 3, 3, 3, 4, 4]	34522	0.0008488964346349696	0.10441426146010119
[1, 1, 1, 1, 1, 1, 2, 2, 2, 3, 3, 3, 3, 3, 4, 4, 4]	34522	0.0016977928692699393	0.10611205432937112
[1, 1, 1, 1, 1, 1, 2, 2, 2, 3, 3, 3, 3, 3, 4, 4, 4]	34522	0.0016977928692699393	0.10780984719864106
[1, 1, 1, 1, 1, 2, 2, 2, 2, 2, 3, 3, 3, 3, 3]	34522	0.0008488964346349696	0.10865874363327603
[1, 1, 1, 1, 1, 1, 1, 1, 2]	32768	0.0008488964346349696	0.109507640067911
[1, 1, 1, 1, 1, 1, 1, 2, 2, 2]	32768	0.002546689303904909	0.1120543293718159
[1, 1, 1, 1, 1, 1, 1, 2, 2, 2]	32768	0.002546689303904909	0.11460101867572081
[1, 1, 1, 1, 1, 1, 1, 2, 2, 2]	32768	0.002546689303904909	0.11714770797962572
[1, 1, 1, 1, 1, 1, 2, 2, 2, 2, 2]	32768	0.0008488964346349696	0.11799660441426069
[1, 1, 1, 1, 1, 1, 2, 2, 2, 2, 2, 4, 4]	32768	0.0008488964346349696	0.11884550084889565
[1, 1, 1, 1, 1, 2, 2, 2, 2, 2, 2, 2]	32768	0.002546689303904909	0.12139219015280056
[1, 1, 1, 1, 1, 2, 2, 2, 2, 2, 2, 2]	32768	0.002546689303904909	0.12393887945670547
[1, 1, 1, 1, 1, 2, 2, 2, 2, 2, 2, 2]	32768	0.002546689303904909	0.12648556876061037
[1, 1, 1, 1, 1, 1, 2, 2, 2, 2, 3, 3, 4]	29128	0.0008488964346349696	0.12733446519524536
[1, 1, 1, 1, 1, 1, 2, 2, 2, 2, 3, 3, 4, 4]	29128	0.0008488964346349696	0.12818336162988034
[1, 1, 1, 1, 1, 2, 2, 2, 2, 2, 2, 3, 3]	29128	0.0016977928692699393	0.12988115449915028
[1, 1, 1, 1, 1, 2, 2, 2, 2, 2, 2, 3, 3]	29128	0.0016977928692699393	0.1315789473684202
[1, 1, 1, 1, 2, 2, 2, 2, 2, 2, 2, 2, 3, 3, 4, 4, 4, 4]	29128	0.0008488964346349696	0.1324278438030552
[1, 1, 2, 2, 2, 2, 2, 2, 2, 3, 3, 3, 3, 3, 3, 3, 3, 3, 3, 3, 3, 3, 3, 4]	28736	0.0008488964346349696	0.13327674023769018
[1, 1, 1, 2, 2, 2, 2, 2, 2, 2, 3, 3, 3, 3, 3, 3, 3, 3, 3, 4, 4]	27276	0.0008488964346349696	0.13412563667232516
[1, 1, 1, 1, 1, 1, 1, 2, 3, 3, 3, 3]	25891	0.0008488964346349696	0.13497453310696014
[1, 1, 1, 1, 1, 1, 2, 2, 2, 3, 3, 3, 3]	25891	0.0008488964346349696	0.13582342954159513
[1, 1, 1, 1, 1, 2, 2, 2, 2, 2, 3, 3, 3, 3, 4]	25891	0.0008488964346349696	0.1366723259762301
[1, 1, 1, 1, 2, 2, 2, 2, 2, 2, 2, 3, 3, 3, 3, 4]	25891	0.0008488964346349696	0.1375212224108651
[1, 1, 1, 1, 1, 1, 1, 2, 2, 3]	21846	0.0008488964346349696	0.13837011884550007
[1, 1, 1, 1, 1, 1, 1, 2, 2, 3, 4]	21846	0.0016977928692699393	0.14006791171477
[1, 1, 1, 1, 1, 1, 1, 2, 2, 3, 4]	21846	0.0016977928692699393	0.14176570458403995
[1, 1, 1, 1, 1, 1, 1, 2, 2, 3, 4, 4]	21846	0.0008488964346349696	0.14261460101867493
[1, 1, 1, 1, 1, 1, 2, 2, 2, 2, 3]	21846	0.0008488964346349696	0.1434634974533099
[1, 1, 1, 1, 1, 1, 2, 2, 2, 2, 3, 4]	21846	0.0008488964346349696	0.1443123938879449
[1, 1, 1, 1, 1, 2, 2, 2, 2, 2, 2, 3]	21846	0.0008488964346349696	0.14516129032257988
[1, 1, 1, 1, 1, 2, 2, 2, 2, 2, 2, 3, 4]	21846	0.0008488964346349696	0.14601018675721486
[1, 1, 1, 1, 2, 2, 2, 2, 2, 3, 3, 3, 3, 3, 3, 3, 3]	20457	0.0008488964346349696	0.14685908319184984
[1, 1, 1, 1, 1, 1, 2, 2, 2, 3, 3, 3]	19419	0.0008488964346349696	0.14770797962648483
[1, 1, 1, 1, 1, 1, 2, 2, 2, 3, 3, 3, 4]	19419	0.0008488964346349696	0.1485568760611198
[1, 1, 1, 1, 1, 1, 2, 2, 2, 3, 3, 3, 4, 4]	19419	0.0008488964346349696	0.1494057724957548
[1, 1, 1, 1, 1, 2, 2, 2, 2, 2, 3, 3, 3]	19419	0.0016977928692699393	0.15110356536502473
[1, 1, 1, 1, 1, 2, 2, 2, 2, 2, 3, 3, 3]	19419	0.0016977928692699393	0.15280135823429467
[1, 1, 1, 1, 1, 2, 2, 2, 2, 2, 3, 3, 3, 4]	19419	0.0016977928692699393	0.1544991511035646
[1, 1, 1, 1, 1, 2, 2, 2, 2, 2, 3, 3, 3, 4]	19419	0.0016977928692699393	0.15619694397283454
[1, 1, 1, 2, 2, 2, 2, 2, 2, 3, 3, 3, 3, 3, 3, 3, 3, 3, 3, 4]	18184	0.0008488964346349696	0.15704584040746952
[1, 1, 1, 1, 1, 1, 2, 2, 3, 3, 3, 3, 3, 4, 4, 4, 4]	17261	0.0008488964346349696	0.1578947368421045
[1, 1, 1, 1, 1, 2, 2, 2, 2, 3, 3, 3, 3, 3, 4, 4, 4]	17261	0.0008488964346349696	0.1587436332767395
[1, 1, 1, 1, 2, 2, 2, 2, 2, 2, 3, 3, 3, 3, 3, 4, 4, 4, 4, 4]	17261	0.0008488964346349696	0.15959252971137447
[1, 1, 2, 2, 2, 2, 2, 2, 2, 2, 2, 2, 3, 3, 3, 3, 3, 4, 4, 4, 4]	17261	0.0008488964346349696	0.16044142614600945
[1, 1, 1, 1, 1, 1, 1, 2, 2]	16384	0.0008488964346349696	0.16129032258064444
[1, 1, 1, 1, 1, 1, 1, 2, 2, 4, 4, 4, 4, 4, 4, 4]	16384	0.0008488964346349696	0.16213921901527942
[1, 1, 1, 1, 1, 1, 2, 2, 2, 2]	16384	0.0016977928692699393	0.16383701188454936
[1, 1, 1, 1, 1, 1, 2, 2, 2, 2]	16384	0.0016977928692699393	0.1655348047538193
[1, 1, 1, 1, 1, 1, 2, 2, 2, 2, 4]	16384	0.0008488964346349696	0.16638370118845427
[1, 1, 1, 1, 1, 1, 2, 2, 2, 2, 4, 4]	16384	0.0008488964346349696	0.16723259762308926
[1, 1, 1, 1, 2, 2, 2, 2, 2, 2, 2, 2]	16384	0.0008488964346349696	0.16808149405772424
[1, 1, 1, 1, 1, 2, 2, 2, 3, 3, 3, 3, 3, 3, 3, 4, 4]	15343	0.0008488964346349696	0.16893039049235922
[1, 1, 1, 1, 1, 1, 1, 2, 3, 3]	14564	0.0008488964346349696	0.1697792869269942
[1, 1, 1, 1, 1, 1, 1, 2, 3, 3, 4]	14564	0.0008488964346349696	0.1706281833616292
[1, 1, 1, 1, 1, 1, 1, 2, 3, 3, 4, 4, 4, 4, 4, 4, 4]	14564	0.0008488964346349696	0.17147707979626417
[1, 1, 1, 1, 1, 1, 2, 2, 2, 3, 3]	14564	0.0016977928692699393	0.1731748726655341
[1, 1, 1, 1, 1, 1, 2, 2, 2, 3, 3]	14564	0.0016977928692699393	0.17487266553480404
[1, 1, 1, 1, 1, 1, 2, 2, 2, 3, 3, 4]	14564	0.0016977928692699393	0.17657045840407398
[1, 1, 1, 1, 1, 1, 2, 2, 2, 3, 3, 4]	14564	0.0016977928692699393	0.17826825127334392
[1, 1, 1, 1, 1, 1, 2, 2, 2, 3, 3, 4, 4, 4, 4, 4, 4]	14564	0.0008488964346349696	0.1791171477079789
[1, 1, 1, 1, 1, 2, 2, 2, 2, 2, 3, 3, 4]	14564	0.0008488964346349696	0.17996604414261388
[1, 1, 1, 1, 1, 2, 2, 2, 2, 2, 3, 3, 4, 4, 4, 4]	14564	0.0008488964346349696	0.18081494057724887
[1, 1, 2, 2, 2, 2, 2, 2, 2, 2, 3, 3, 3, 3, 3, 3, 3, 3, 3, 4]	13638	0.0008488964346349696	0.18166383701188385
[1, 1, 1, 1, 1, 1, 2, 2, 3, 3, 3, 3]	12946	0.0008488964346349696	0.18251273344651883
[1, 1, 1, 1, 1, 1, 2, 2, 3, 3, 3, 3, 4, 4, 4]	12946	0.0008488964346349696	0.18336162988115381
[1, 1, 1, 1, 1, 1, 2, 2, 3, 3, 3, 3, 4, 4, 4, 4]	12946	0.0008488964346349696	0.1842105263157888
[1, 1, 1, 1, 1, 1, 2, 2, 3, 3, 3, 3, 4, 4, 4, 4, 4]	12946	0.0042444821731748485	0.18845500848896365
[1, 1, 1, 1, 1, 1, 2, 2, 3, 3, 3, 3, 4, 4, 4, 4, 4]	12946	0.0042444821731748485	0.1926994906621385
[1, 1, 1, 1, 1, 1, 2, 2, 3, 3, 3, 3, 4, 4, 4, 4, 4]	12946	0.0042444821731748485	0.19694397283531337
[1, 1, 1, 1, 1, 1, 2, 2, 3, 3, 3, 3, 4, 4, 4, 4, 4]	12946	0.0042444821731748485	0.20118845500848823
[1, 1, 1, 1, 1, 1, 2, 2, 3, 3, 3, 3, 4, 4, 4, 4, 4]	12946	0.0042444821731748485	0.20543293718166308
[1, 1, 1, 1, 2, 2, 2, 2, 2, 2, 3, 3, 3, 3]	12946	0.0016977928692699393	0.20713073005093302
[1, 1, 1, 1, 2, 2, 2, 2, 2, 2, 3, 3, 3, 3]	12946	0.0016977928692699393	0.20882852292020296
[1, 1, 1, 1, 1, 1, 2, 3, 3, 3, 3, 3, 3, 4]	11508	0.0008488964346349696	0.20967741935483794
[1, 1, 1, 1, 1, 1, 1, 2, 3]	10923	0.0016977928692699393	0.21137521222410788
[1, 1, 1, 1, 1, 1, 1, 2, 3]	10923	0.0016977928692699393	0.21307300509337782
[1, 1, 1, 1, 1, 1, 1, 2, 3, 4]	10923	0.0008488964346349696	0.2139219015280128
[1, 1, 1, 1, 1, 1, 1, 2, 3, 4, 4, 4]	10923	0.0008488964346349696	0.21477079796264778
[1, 1, 1, 1, 1, 1, 2, 2, 2, 3]	10923	0.0033955857385398786	0.21816638370118765
[1, 1, 1, 1, 1, 1, 2, 2, 2, 3]	10923	0.0033955857385398786	0.22156196943972753
[1, 1, 1, 1, 1, 1, 2, 2, 2, 3]	10923	0.0033955857385398786	0.2249575551782674
[1, 1, 1, 1, 1, 1, 2, 2, 2, 3]	10923	0.0033955857385398786	0.22835314091680728
[1, 1, 1, 1, 1, 2, 2, 2, 2, 2, 3]	10923	0.0016977928692699393	0.23005093378607722
[1, 1, 1, 1, 1, 2, 2, 2, 2, 2, 3]	10923	0.0016977928692699393	0.23174872665534715
[1, 1, 1, 1, 1, 2, 2, 2, 2, 2, 3, 4]	10923	0.0008488964346349696	0.23259762308998214
[1, 1, 1, 1, 2, 2, 2, 2, 3, 3, 3, 3, 3, 3, 3, 3, 4]	10229	0.0008488964346349696	0.23344651952461712
[1, 1, 1, 1, 2, 2, 2, 2, 3, 3, 3, 3, 3, 3, 3, 3, 4, 4, 4, 4, 4]	10229	0.0008488964346349696	0.2342954159592521
[1, 1, 1, 2, 2, 2, 2, 2, 2, 3, 3, 3, 3, 3, 3, 3, 3, 4, 4]	10229	0.0008488964346349696	0.23514431239388708
[1, 1, 1, 1, 1, 1, 2, 2, 3, 3, 3]	9710	0.0008488964346349696	0.23599320882852207
[1, 1, 1, 1, 1, 1, 2, 2, 3, 3, 3, 4]	9710	0.002546689303904909	0.238539898132427
[1, 1, 1, 1, 1, 1, 2, 2, 3, 3, 3, 4]	9710	0.002546689303904909	0.2410865874363319
[1, 1, 1, 1, 1, 1, 2, 2, 3, 3, 3, 4]	9710	0.002546689303904909	0.24363327674023683
[1, 1, 1, 1, 1, 1, 2, 2, 3, 3, 3, 4, 4, 4, 4, 4, 4]	9710	0.0016977928692699393	0.24533106960950676
[1, 1, 1, 1, 1, 1, 2, 2, 3, 3, 3, 4, 4, 4, 4, 4, 4]	9710	0.0016977928692699393	0.2470288624787767
[1, 1, 1, 1, 1, 2, 2, 2, 2, 3, 3, 3]	9710	0.0016977928692699393	0.24872665534804664
[1, 1, 1, 1, 1, 2, 2, 2, 2, 3, 3, 3]	9710	0.0016977928692699393	0.2504244482173166
[1, 1, 1, 1, 1, 2, 2, 2, 2, 3, 3, 3, 4, 4, 4, 4]	9710	0.0008488964346349696	0.25127334465195156
[1, 1, 1, 1, 2, 2, 2, 2, 2, 3, 3, 3, 3, 3, 4, 4, 4]	8631	0.0008488964346349696	0.25212224108658654
[1, 1, 1, 2, 2, 2, 2, 2, 2, 2, 3, 3, 3, 3, 3, 4, 4]	8631	0.0008488964346349696	0.2529711375212215
[1, 1, 1, 1, 1, 1, 1, 2]	8192	0.0008488964346349696	0.2538200339558565
[1, 1, 1, 1, 1, 1, 1, 2, 4, 4]	8192	0.0008488964346349696	0.2546689303904915
[1, 1, 1, 1, 1, 2, 2, 2, 2, 2]	8192	0.0008488964346349696	0.25551782682512647
[1, 1, 1, 1, 2, 2, 2, 2, 2, 2, 2]	8192	0.0008488964346349696	0.25636672325976145
[1, 1, 1, 1, 2, 2, 2, 2, 3, 3, 3, 3, 3, 3, 3, 4, 4]	7672	0.0008488964346349696	0.25721561969439644
[1, 1, 1, 2, 2, 2, 2, 2, 2, 3, 3, 3, 3, 3, 3, 3, 4, 4, 4, 4]	7672	0.0008488964346349696	0.2580645161290314
[1, 1, 1, 1, 1, 1, 1, 3, 3, 4, 4, 4, 4, 4, 4]	7282	0.0008488964346349696	0.2589134125636664
[1, 1, 1, 1, 1, 1, 1, 3, 3, 4, 4, 4, 4, 4, 4, 4, 4]	7282	0.0008488964346349696	0.2597623089983014
[1, 1, 1, 1, 1, 1, 2, 2, 3, 3]	7282	0.0042444821731748485	0.26400679117147624
[1, 1, 1, 1, 1, 1, 2, 2, 3, 3]	7282	0.0042444821731748485	0.2682512733446511
[1, 1, 1, 1, 1, 1, 2, 2, 3, 3]	7282	0.0042444821731748485	0.27249575551782595
[1, 1, 1, 1, 1, 1, 2, 2, 3, 3]	7282	0.0042444821731748485	0.2767402376910008
[1, 1, 1, 1, 1, 1, 2, 2, 3, 3]	7282	0.0042444821731748485	0.28098471986417567
[1, 1, 1, 1, 1, 1, 2, 2, 3, 3, 4, 4, 4, 4]	7282	0.0008488964346349696	0.28183361629881065
[1, 1, 1, 1, 1, 1, 2, 2, 3, 3, 4, 4, 4, 4, 4, 4]	7282	0.0008488964346349696	0.28268251273344563
[1, 1, 1, 1, 1, 1, 2, 2, 3, 3, 4, 4, 4, 4, 4, 4, 4]	7282	0.0033955857385398786	0.2860780984719855
[1, 1, 1, 1, 1, 1, 2, 2, 3, 3, 4, 4, 4, 4, 4, 4, 4]	7282	0.0033955857385398786	0.2894736842105254
[1, 1, 1, 1, 1, 1, 2, 2, 3, 3, 4, 4, 4, 4, 4, 4, 4]	7282	0.0033955857385398786	0.29286926994906526
[1, 1, 1, 1, 1, 1, 2, 2, 3, 3, 4, 4, 4, 4, 4, 4, 4]	7282	0.0033955857385398786	0.29626485568760513
[1, 1, 1, 1, 1, 2, 2, 2, 2, 3, 3]	7282	0.0033955857385398786	0.299660441426145
[1, 1, 1, 1, 1, 2, 2, 2, 2, 3, 3]	7282	0.0033955857385398786	0.3030560271646849
[1, 1, 1, 1, 1, 2, 2, 2, 2, 3, 3]	7282	0.0033955857385398786	0.30645161290322476
[1, 1, 1, 1, 1, 2, 2, 2, 2, 3, 3]	7282	0.0033955857385398786	0.30984719864176463
[1, 1, 1, 1, 1, 2, 2, 2, 2, 3, 3, 4]	7282	0.0016977928692699393	0.3115449915110346
[1, 1, 1, 1, 1, 2, 2, 2, 2, 3, 3, 4]	7282	0.0016977928692699393	0.31324278438030456
[1, 1, 1, 1, 2, 2, 2, 2, 2, 2, 3, 3]	7282	0.0008488964346349696	0.31409168081493954
[1, 1, 1, 1, 2, 2, 2, 2, 2, 2, 3, 3, 4, 4, 4]	7282	0.0008488964346349696	0.3149405772495745
[2, 2, 2, 2, 2, 2, 2, 2, 2, 2, 3, 3, 3, 3, 3, 3, 3, 3, 3, 4]	6819	0.0008488964346349696	0.3157894736842095
[1, 1, 1, 1, 1, 1, 2, 3, 3, 3, 3]	6473	0.0016977928692699393	0.3174872665534795
[1, 1, 1, 1, 1, 1, 2, 3, 3, 3, 3]	6473	0.0016977928692699393	0.31918505942274944
[1, 1, 1, 1, 1, 1, 2, 3, 3, 3, 3, 4, 4, 4]	6473	0.0016977928692699393	0.3208828522920194
[1, 1, 1, 1, 1, 1, 2, 3, 3, 3, 3, 4, 4, 4]	6473	0.0016977928692699393	0.32258064516128937
[1, 1, 1, 1, 1, 2, 2, 2, 3, 3, 3, 3, 4, 4]	6473	0.0008488964346349696	0.32342954159592435
[1, 1, 1, 1, 1, 2, 2, 2, 3, 3, 3, 3, 4, 4, 4, 4, 4]	6473	0.0008488964346349696	0.32427843803055934
[1, 1, 1, 2, 2, 2, 2, 2, 2, 2, 3, 3, 3, 3, 4]	6473	0.0008488964346349696	0.3251273344651943
[1, 1, 1, 2, 2, 2, 2, 2, 2, 2, 3, 3, 3, 3, 4, 4]	6473	0.0008488964346349696	0.3259762308998293
[1, 2, 2, 2, 2, 2, 2, 3, 3, 3, 3, 3, 3, 3, 3, 3, 3, 3, 3, 3, 3, 3, 3, 4, 4, 4, 4, 4, 4, 4]	6386	0.0008488964346349696	0.3268251273344643
[1, 1, 1, 1, 1, 1, 3, 3, 3, 3, 3, 3, 4, 4, 4, 4, 4]	5754	0.0016977928692699393	0.32852292020373425
[1, 1, 1, 1, 1, 1, 3, 3, 3, 3, 3, 3, 4, 4, 4, 4, 4]	5754	0.0016977928692699393	0.3302207130730042
[1, 1, 1, 1, 1, 2, 2, 3, 3, 3, 3, 3, 3]	5754	0.0008488964346349696	0.3310696095076392
[1, 1, 1, 1, 1, 2, 2, 3, 3, 3, 3, 3, 3, 4, 4]	5754	0.0008488964346349696	0.3319185059422742
[1, 1, 1, 1, 1, 2, 2, 3, 3, 3, 3, 3, 3, 4, 4, 4, 4]	5754	0.0008488964346349696	0.33276740237690916
[1, 1, 1, 1, 2, 2, 2, 2, 3, 3, 3, 3, 3, 3]	5754	0.0008488964346349696	0.33361629881154414
[1, 1, 1, 1, 1, 1, 1, 3]	5462	0.0008488964346349696	0.3344651952461791
[1, 1, 1, 1, 1, 1, 1, 3, 4, 4, 4, 4]	5462	0.0008488964346349696	0.3353140916808141
[1, 1, 1, 1, 1, 1, 1, 3, 4, 4, 4, 4, 4, 4, 4, 4, 4]	5462	0.0008488964346349696	0.3361629881154491
[1, 1, 1, 1, 1, 1, 2, 2, 3, 4, 4]	5462	0.0008488964346349696	0.3370118845500841
[1, 1, 1, 1, 1, 1, 2, 2, 3, 4, 4, 4, 4, 4, 4, 4]	5462	0.0016977928692699393	0.33870967741935404
[1, 1, 1, 1, 1, 1, 2, 2, 3, 4, 4, 4, 4, 4, 4, 4]	5462	0.0016977928692699393	0.340407470288624
[1, 1, 1, 1, 1, 1, 2, 2, 3, 4, 4, 4, 4, 4, 4, 4, 4]	5462	0.0008488964346349696	0.341256366723259
[1, 1, 1, 1, 1, 2, 2, 2, 2, 3]	5462	0.0008488964346349696	0.34210526315789397
[1, 1, 1, 1, 1, 2, 2, 2, 2, 3, 4]	5462	0.0016977928692699393	0.34380305602716393
[1, 1, 1, 1, 1, 2, 2, 2, 2, 3, 4]	5462	0.0016977928692699393	0.3455008488964339
[1, 1, 1, 1, 1, 2, 2, 2, 2, 3, 4, 4, 4, 4, 4, 4]	5462	0.0008488964346349696	0.3463497453310689
[1, 1, 1, 2, 2, 2, 2, 2, 2, 2, 2, 3]	5462	0.0008488964346349696	0.34719864176570386
[1, 1, 2, 2, 2, 2, 2, 2, 2, 3, 3, 3, 3, 3, 3, 3, 3]	5115	0.0008488964346349696	0.34804753820033885
[1, 1, 1, 1, 1, 1, 2, 3, 3, 3]	4855	0.0016977928692699393	0.3497453310696088
[1, 1, 1, 1, 1, 1, 2, 3, 3, 3]	4855	0.0016977928692699393	0.3514431239388788
[1, 1, 1, 1, 1, 1, 2, 3, 3, 3, 4]	4855	0.0008488964346349696	0.35229202037351376
[1, 1, 1, 1, 1, 1, 2, 3, 3, 3, 4, 4]	4855	0.0008488964346349696	0.35314091680814874
[1, 1, 1, 1, 1, 1, 2, 3, 3, 3, 4, 4, 4, 4, 4, 4]	4855	0.0008488964346349696	0.3539898132427837
[1, 1, 1, 1, 1, 2, 2, 2, 3, 3, 3]	4855	0.0008488964346349696	0.3548387096774187
[1, 1, 1, 1, 1, 2, 2, 2, 3, 3, 3, 4, 4]	4855	0.0008488964346349696	0.3556876061120537
[1, 1, 1, 1, 1, 2, 2, 2, 3, 3, 3, 4, 4, 4, 4, 4]	4855	0.0016977928692699393	0.35738539898132365
[1, 1, 1, 1, 1, 2, 2, 2, 3, 3, 3, 4, 4, 4, 4, 4]	4855	0.0016977928692699393	0.3590831918505936
[1, 1, 1, 1, 2, 2, 2, 2, 2, 3, 3, 3]	4855	0.0008488964346349696	0.3599320882852286
[1, 1, 1, 1, 2, 2, 2, 2, 2, 3, 3, 3, 4]	4855	0.0008488964346349696	0.3607809847198636
[1, 1, 1, 1, 2, 2, 2, 2, 2, 3, 3, 3, 4, 4]	4855	0.0008488964346349696	0.36162988115449857
[1, 1, 1, 2, 2, 2, 2, 2, 2, 2, 3, 3, 3, 4]	4855	0.0008488964346349696	0.36247877758913355
[1, 1, 1, 2, 2, 2, 2, 2, 2, 2, 3, 3, 3, 4, 4]	4855	0.0016977928692699393	0.3641765704584035
[1, 1, 1, 2, 2, 2, 2, 2, 2, 2, 3, 3, 3, 4, 4]	4855	0.0016977928692699393	0.3658743633276735
[1, 1, 1, 1, 2, 2, 3, 3, 3, 3, 3, 3, 3, 3, 3, 3, 4]	4546	0.0008488964346349696	0.36672325976230846
[1, 1, 1, 1, 1, 1, 3, 3, 3, 3, 3, 4]	4316	0.0008488964346349696	0.36757215619694344
[1, 1, 1, 1, 1, 2, 2, 3, 3, 3, 3, 3]	4316	0.0016977928692699393	0.3692699490662134
[1, 1, 1, 1, 1, 2, 2, 3, 3, 3, 3, 3]	4316	0.0016977928692699393	0.3709677419354834
[1, 1, 1, 1, 1, 2, 2, 3, 3, 3, 3, 3, 4]	4316	0.0008488964346349696	0.37181663837011836
[1, 1, 1, 1, 1, 2, 2, 3, 3, 3, 3, 3, 4, 4, 4]	4316	0.0008488964346349696	0.37266553480475334
[1, 1, 1, 1, 2, 2, 2, 2, 3, 3, 3, 3, 3]	4316	0.0008488964346349696	0.3735144312393883
[1, 1, 1, 1, 2, 2, 2, 2, 3, 3, 3, 3, 3, 4, 4]	4316	0.0016977928692699393	0.3752122241086583
[1, 1, 1, 1, 2, 2, 2, 2, 3, 3, 3, 3, 3, 4, 4]	4316	0.0016977928692699393	0.37691001697792825
[1, 1, 1, 1, 2, 2, 2, 2, 3, 3, 3, 3, 3, 4, 4, 4]	4316	0.0016977928692699393	0.3786078098471982
[1, 1, 1, 1, 2, 2, 2, 2, 3, 3, 3, 3, 3, 4, 4, 4]	4316	0.0016977928692699393	0.3803056027164682
[1, 1, 1, 1, 2, 2, 2, 2, 3, 3, 3, 3, 3, 4, 4, 4, 4]	4316	0.0008488964346349696	0.38115449915110317
[1, 1, 1, 2, 2, 2, 2, 2, 2, 3, 3, 3, 3, 3, 4, 4, 4, 4, 4]	4316	0.0008488964346349696	0.38200339558573815
[1, 1, 1, 1, 1, 1, 1]	4096	0.0008488964346349696	0.38285229202037313
[1, 1, 1, 1, 1, 1, 2, 2]	4096	0.0016977928692699393	0.3845500848896431
[1, 1, 1, 1, 1, 1, 2, 2]	4096	0.0016977928692699393	0.38624787775891306
[1, 1, 1, 1, 1, 1, 2, 2, 4, 4]	4096	0.0008488964346349696	0.38709677419354804
[1, 1, 1, 1, 1, 1, 2, 2, 4, 4, 4, 4]	4096	0.0008488964346349696	0.387945670628183
[1, 1, 1, 1, 1, 1, 2, 2, 4, 4, 4, 4, 4, 4, 4, 4, 4]	4096	0.0008488964346349696	0.388794567062818
[1, 1, 1, 1, 1, 2, 2, 2, 2]	4096	0.0008488964346349696	0.389643463497453
[1, 1, 1, 1, 1, 2, 2, 2, 2, 4]	4096	0.0008488964346349696	0.390492359932088
[1, 1, 1, 1, 1, 2, 2, 2, 2, 4, 4]	4096	0.0008488964346349696	0.39134125636672296
[1, 1, 1, 2, 2, 2, 3, 3, 3, 3, 3, 3, 3, 3, 3, 3, 3, 3, 4, 4, 4]	4041	0.0008488964346349696	0.39219015280135794
[1, 1, 1, 1, 1, 2, 3, 3, 3, 3, 3, 3, 3, 4, 4, 4]	3836	0.0008488964346349696	0.3930390492359929
[1, 1, 1, 1, 1, 2, 3, 3, 3, 3, 3, 3, 3, 4, 4, 4, 4]	3836	0.0008488964346349696	0.3938879456706279
[1, 1, 1, 1, 1, 1, 2, 3, 3, 4]	3641	0.002546689303904909	0.3964346349745328
[1, 1, 1, 1, 1, 1, 2, 3, 3, 4]	3641	0.002546689303904909	0.3989813242784377
[1, 1, 1, 1, 1, 1, 2, 3, 3, 4]	3641	0.002546689303904909	0.4015280135823426
[1, 1, 1, 1, 1, 1, 2, 3, 3, 4, 4, 4, 4, 4, 4, 4, 4]	3641	0.0008488964346349696	0.40237691001697756
[1, 1, 1, 1, 1, 2, 2, 2, 3, 3]	3641	0.002546689303904909	0.40492359932088245
[1, 1, 1, 1, 1, 2, 2, 2, 3, 3]	3641	0.002546689303904909	0.40747028862478735
[1, 1, 1, 1, 1, 2, 2, 2, 3, 3]	3641	0.002546689303904909	0.41001697792869224
[1, 1, 1, 1, 1, 2, 2, 2, 3, 3, 4, 4, 4, 4, 4, 4, 4]	3641	0.0016977928692699393	0.4117147707979622
[1, 1, 1, 1, 1, 2, 2, 2, 3, 3, 4, 4, 4, 4, 4, 4, 4]	3641	0.0016977928692699393	0.41341256366723217
[1, 1, 1, 1, 2, 2, 2, 2, 2, 3, 3, 4, 4]	3641	0.0008488964346349696	0.41426146010186715
[1, 1, 1, 1, 2, 2, 2, 2, 2, 3, 3, 4, 4, 4, 4]	3641	0.0008488964346349696	0.41511035653650213
[1, 1, 1, 1, 2, 2, 2, 2, 2, 3, 3, 4, 4, 4, 4, 4]	3641	0.0008488964346349696	0.4159592529711371
[1, 1, 1, 1, 1, 1, 3, 3, 3, 3]	3237	0.0016977928692699393	0.4176570458404071
[1, 1, 1, 1, 1, 1, 3, 3, 3, 3]	3237	0.0016977928692699393	0.41935483870967705
[1, 1, 1, 1, 1, 1, 3, 3, 3, 3, 4, 4, 4, 4, 4, 4]	3237	0.0008488964346349696	0.42020373514431203
[1, 1, 1, 1, 1, 2, 2, 3, 3, 3, 3, 4]	3237	0.0016977928692699393	0.421901528013582
[1, 1, 1, 1, 1, 2, 2, 3, 3, 3, 3, 4]	3237	0.0016977928692699393	0.42359932088285196
[1, 1, 1, 1, 1, 2, 2, 3, 3, 3, 3, 4, 4, 4]	3237	0.0008488964346349696	0.42444821731748694
[1, 1, 1, 1, 1, 2, 2, 3, 3, 3, 3, 4, 4, 4, 4, 4, 4]	3237	0.0008488964346349696	0.4252971137521219
[1, 1, 1, 1, 2, 2, 2, 2, 3, 3, 3, 3]	3237	0.0016977928692699393	0.4269949066213919
[1, 1, 1, 1, 2, 2, 2, 2, 3, 3, 3, 3]	3237	0.0016977928692699393	0.42869269949066185
[1, 1, 1, 1, 2, 2, 2, 2, 3, 3, 3, 3, 4]	3237	0.002546689303904909	0.43123938879456675
[1, 1, 1, 1, 2, 2, 2, 2, 3, 3, 3, 3, 4]	3237	0.002546689303904909	0.43378607809847164
[1, 1, 1, 1, 2, 2, 2, 2, 3, 3, 3, 3, 4]	3237	0.002546689303904909	0.43633276740237653
[1, 1, 1, 1, 2, 2, 2, 2, 3, 3, 3, 3, 4, 4]	3237	0.0008488964346349696	0.4371816638370115
[1, 1, 1, 2, 2, 2, 2, 2, 2, 3, 3, 3, 3, 4, 4, 4, 4, 4]	3237	0.0008488964346349696	0.4380305602716465
[1, 1, 2, 2, 2, 2, 2, 2, 2, 2, 3, 3, 3, 3]	3237	0.0008488964346349696	0.4388794567062815
[1, 1, 1, 2, 2, 2, 3, 3, 3, 3, 3, 3, 3, 3, 3, 3, 3, 4]	3031	0.0008488964346349696	0.43972835314091646
[1, 1, 1, 1, 1, 2, 3, 3, 3, 3, 3, 3, 4]	2877	0.0008488964346349696	0.44057724957555144
[1, 1, 1, 1, 1, 1, 2, 3]	2731	0.0016977928692699393	0.4422750424448214
[1, 1, 1, 1, 1, 1, 2, 3]	2731	0.0016977928692699393	0.4439728353140914
[1, 1, 1, 1, 1, 1, 2, 3, 4]	2731	0.0008488964346349696	0.44482173174872636
[1, 1, 1, 1, 1, 1, 2, 3, 4, 4]	2731	0.0008488964346349696	0.44567062818336134
[1, 1, 1, 1, 1, 1, 2, 3, 4, 4, 4, 4, 4, 4, 4, 4]	2731	0.0008488964346349696	0.4465195246179963
[1, 1, 1, 1, 1, 2, 2, 2, 3]	2731	0.0008488964346349696	0.4473684210526313
[1, 1, 1, 1, 1, 2, 2, 2, 3, 4]	2731	0.0016977928692699393	0.44906621392190127
[1, 1, 1, 1, 1, 2, 2, 2, 3, 4]	2731	0.0016977928692699393	0.45076400679117123
[1, 1, 1, 1, 1, 2, 2, 2, 3, 4, 4]	2731	0.0008488964346349696	0.4516129032258062
[1, 1, 1, 1, 1, 2, 2, 2, 3, 4, 4, 4]	2731	0.0008488964346349696	0.4524617996604412
[1, 1, 1, 1, 1, 2, 2, 2, 3, 4, 4, 4, 4, 4, 4]	2731	0.0008488964346349696	0.4533106960950762
[1, 1, 1, 1, 1, 2, 2, 2, 3, 4, 4, 4, 4, 4, 4, 4]	2731	0.0016977928692699393	0.45500848896434615
[1, 1, 1, 1, 1, 2, 2, 2, 3, 4, 4, 4, 4, 4, 4, 4]	2731	0.0016977928692699393	0.4567062818336161
[1, 1, 1, 1, 2, 2, 2, 2, 2, 3]	2731	0.002546689303904909	0.459252971137521
[1, 1, 1, 1, 2, 2, 2, 2, 2, 3]	2731	0.002546689303904909	0.4617996604414259
[1, 1, 1, 1, 2, 2, 2, 2, 2, 3]	2731	0.002546689303904909	0.4643463497453308
[1, 1, 1, 1, 2, 2, 2, 2, 2, 3, 4, 4, 4, 4, 4, 4, 4]	2731	0.0008488964346349696	0.46519524617996577
[1, 1, 1, 1, 1, 3, 3, 3, 3, 3, 3, 3, 3, 4, 4, 4]	2558	0.0008488964346349696	0.46604414261460075
[1, 1, 1, 1, 2, 2, 3, 3, 3, 3, 3, 3, 3, 3, 4, 4, 4]	2558	0.0008488964346349696	0.46689303904923574
[1, 1, 1, 1, 2, 2, 3, 3, 3, 3, 3, 3, 3, 3, 4, 4, 4, 4, 4, 4]	2558	0.0008488964346349696	0.4677419354838707
[1, 1, 1, 2, 2, 2, 2, 3, 3, 3, 3, 3, 3, 3, 3, 4]	2558	0.0008488964346349696	0.4685908319185057
[1, 1, 1, 1, 1, 1, 3, 3, 3]	2428	0.0008488964346349696	0.4694397283531407
[1, 1, 1, 1, 1, 1, 3, 3, 3, 4]	2428	0.0008488964346349696	0.47028862478777567
[1, 1, 1, 1, 1, 1, 3, 3, 3, 4, 4, 4, 4, 4]	2428	0.0008488964346349696	0.47113752122241065
[1, 1, 1, 1, 1, 2, 2, 3, 3, 3]	2428	0.006791171477079757	0.4779286926994904
[1, 1, 1, 1, 1, 2, 2, 3, 3, 3]	2428	0.006791171477079757	0.48471986417657015
[1, 1, 1, 1, 1, 2, 2, 3, 3, 3]	2428	0.006791171477079757	0.4915110356536499
[1, 1, 1, 1, 1, 2, 2, 3, 3, 3]	2428	0.006791171477079757	0.49830220713072965
[1, 1, 1, 1, 1, 2, 2, 3, 3, 3]	2428	0.006791171477079757	0.5050933786078095
[1, 1, 1, 1, 1, 2, 2, 3, 3, 3]	2428	0.006791171477079757	0.5118845500848892
[1, 1, 1, 1, 1, 2, 2, 3, 3, 3]	2428	0.006791171477079757	0.518675721561969
[1, 1, 1, 1, 1, 2, 2, 3, 3, 3]	2428	0.006791171477079757	0.5254668930390487
[1, 1, 1, 1, 1, 2, 2, 3, 3, 3, 4]	2428	0.0008488964346349696	0.5263157894736836
[1, 1, 1, 1, 1, 2, 2, 3, 3, 3, 4, 4]	2428	0.0008488964346349696	0.5271646859083186
[1, 1, 1, 1, 1, 2, 2, 3, 3, 3, 4, 4, 4, 4, 4]	2428	0.0008488964346349696	0.5280135823429535
[1, 1, 1, 1, 1, 2, 2, 3, 3, 3, 4, 4, 4, 4, 4, 4, 4]	2428	0.0008488964346349696	0.5288624787775884
[1, 1, 1, 1, 2, 2, 2, 2, 3, 3, 3]	2428	0.002546689303904909	0.5314091680814933
[1, 1, 1, 1, 2, 2, 2, 2, 3, 3, 3]	2428	0.002546689303904909	0.5339558573853982
[1, 1, 1, 1, 2, 2, 2, 2, 3, 3, 3]	2428	0.002546689303904909	0.5365025466893031
[1, 1, 1, 1, 2, 2, 2, 2, 3, 3, 3, 4]	2428	0.0008488964346349696	0.537351443123938
[1, 1, 1, 1, 2, 2, 2, 2, 3, 3, 3, 4, 4]	2428	0.0008488964346349696	0.5382003395585729
[1, 1, 1, 1, 2, 2, 2, 2, 3, 3, 3, 4, 4, 4, 4, 4, 4]	2428	0.0008488964346349696	0.5390492359932079
[1, 1, 1, 1, 2, 2, 2, 2, 3, 3, 3, 4, 4, 4, 4, 4, 4, 4, 4, 4, 4, 4]	2428	0.0008488964346349696	0.5398981324278428
[1, 1, 1, 2, 2, 2, 2, 2, 2, 3, 3, 3]	2428	0.0008488964346349696	0.5407470288624777
[1, 1, 1, 1, 2, 2, 2, 3, 3, 3, 3, 3, 4]	2158	0.0008488964346349696	0.5415959252971126
[1, 1, 1, 1, 1, 2, 2, 2]	2048	0.0016977928692699393	0.5432937181663826
[1, 1, 1, 1, 1, 2, 2, 2]	2048	0.0016977928692699393	0.5449915110356526
[1, 1, 1, 1, 1, 2, 2, 2, 4]	2048	0.0008488964346349696	0.5458404074702875
[1, 1, 1, 1, 1, 2, 2, 2, 4, 4]	2048	0.0008488964346349696	0.5466893039049224
[1, 1, 1, 1, 2, 2, 3, 3, 3, 3, 3, 3, 3, 4, 4, 4]	1918	0.0008488964346349696	0.5475382003395574
[1, 1, 1, 1, 2, 2, 3, 3, 3, 3, 3, 3, 3, 4, 4, 4, 4]	1918	0.002546689303904909	0.5500848896434622
[1, 1, 1, 1, 2, 2, 3, 3, 3, 3, 3, 3, 3, 4, 4, 4, 4]	1918	0.002546689303904909	0.5526315789473671
[1, 1, 1, 1, 2, 2, 3, 3, 3, 3, 3, 3, 3, 4, 4, 4, 4]	1918	0.002546689303904909	0.555178268251272
[1, 1, 1, 2, 2, 2, 2, 3, 3, 3, 3, 3, 3, 3, 4, 4]	1918	0.0008488964346349696	0.556027164685907
[1, 1, 1, 1, 1, 1, 3, 3]	1821	0.0008488964346349696	0.5568760611205419
[1, 1, 1, 1, 1, 1, 3, 3, 4, 4]	1821	0.0008488964346349696	0.5577249575551768
[1, 1, 1, 1, 1, 1, 3, 3, 4, 4, 4, 4]	1821	0.0008488964346349696	0.5585738539898117
[1, 1, 1, 1, 1, 2, 2, 3, 3]	1821	0.0008488964346349696	0.5594227504244467
[1, 1, 1, 1, 1, 2, 2, 3, 3, 4]	1821	0.0008488964346349696	0.5602716468590816
[1, 1, 1, 1, 1, 2, 2, 3, 3, 4, 4, 4, 4, 4, 4, 4, 4]	1821	0.0008488964346349696	0.5611205432937165
[1, 1, 1, 1, 2, 2, 2, 2, 3, 3]	1821	0.0016977928692699393	0.5628183361629865
[1, 1, 1, 1, 2, 2, 2, 2, 3, 3]	1821	0.0016977928692699393	0.5645161290322565
[1, 1, 1, 1, 2, 2, 2, 2, 3, 3, 4, 4]	1821	0.0008488964346349696	0.5653650254668914
[1, 1, 1, 1, 2, 2, 2, 2, 3, 3, 4, 4, 4, 4]	1821	0.0008488964346349696	0.5662139219015263
[1, 1, 1, 1, 2, 2, 2, 2, 3, 3, 4, 4, 4, 4, 4, 4]	1821	0.0016977928692699393	0.5679117147707963
[1, 1, 1, 1, 2, 2, 2, 2, 3, 3, 4, 4, 4, 4, 4, 4]	1821	0.0016977928692699393	0.5696095076400662
[1, 1, 1, 1, 2, 2, 2, 2, 3, 3, 4, 4, 4, 4, 4, 4, 4]	1821	0.0008488964346349696	0.5704584040747012
[1, 1, 1, 2, 2, 2, 2, 2, 2, 3, 3, 4, 4, 4]	1821	0.0008488964346349696	0.5713073005093361
[1, 1, 2, 2, 2, 2, 2, 2, 2, 2, 3, 3, 4]	1821	0.0008488964346349696	0.572156196943971
[1, 1, 2, 2, 2, 2, 2, 2, 2, 2, 3, 3, 4, 4]	1821	0.0008488964346349696	0.573005093378606
[1, 2, 2, 2, 2, 2, 2, 2, 2, 2, 2, 3, 3, 4]	1821	0.0008488964346349696	0.5738539898132409
[1, 1, 1, 2, 2, 2, 3, 3, 3, 3, 3, 3, 3, 3, 3]	1705	0.0008488964346349696	0.5747028862478758
[1, 2, 2, 2, 2, 2, 2, 2, 3, 3, 3, 3, 3, 3, 3, 3, 3, 4, 4]	1705	0.0008488964346349696	0.5755517826825107
[1, 1, 1, 1, 1, 2, 3, 3, 3, 3, 4]	1619	0.0008488964346349696	0.5764006791171457
[1, 1, 1, 1, 1, 2, 3, 3, 3, 3, 4, 4, 4, 4]	1619	0.0008488964346349696	0.5772495755517806
[1, 1, 1, 1, 2, 2, 2, 3, 3, 3, 3, 4, 4, 4, 4, 4, 4]	1619	0.0008488964346349696	0.5780984719864155
[1, 1, 1, 2, 2, 2, 2, 2, 3, 3, 3, 3]	1619	0.002546689303904909	0.5806451612903204
[1, 1, 1, 2, 2, 2, 2, 2, 3, 3, 3, 3]	1619	0.002546689303904909	0.5831918505942253
[1, 1, 1, 2, 2, 2, 2, 2, 3, 3, 3, 3]	1619	0.002546689303904909	0.5857385398981302
[1, 1, 1, 1, 2, 2, 3, 3, 3, 3, 3, 3]	1439	0.0008488964346349696	0.5865874363327651
[1, 1, 1, 1, 2, 2, 3, 3, 3, 3, 3, 3, 4, 4]	1439	0.0008488964346349696	0.5874363327674
[1, 1, 1, 1, 2, 2, 3, 3, 3, 3, 3, 3, 4, 4, 4, 4]	1439	0.0008488964346349696	0.588285229202035
[1, 1, 2, 2, 2, 2, 2, 2, 3, 3, 3, 3, 3, 3]	1439	0.0008488964346349696	0.5891341256366699
[1, 1, 2, 2, 2, 2, 2, 2, 3, 3, 3, 3, 3, 3, 4]	1439	0.0008488964346349696	0.5899830220713048
[1, 1, 2, 2, 2, 2, 2, 2, 3, 3, 3, 3, 3, 3, 4, 4]	1439	0.0008488964346349696	0.5908319185059397
[1, 1, 2, 2, 2, 2, 2, 2, 3, 3, 3, 3, 3, 3, 4, 4, 4, 4, 4, 4]	1439	0.0008488964346349696	0.5916808149405747
[1, 1, 1, 1, 1, 1, 3]	1366	0.0008488964346349696	0.5925297113752096
[1, 1, 1, 1, 1, 2, 2, 3]	1366	0.002546689303904909	0.5950764006791145
[1, 1, 1, 1, 1, 2, 2, 3]	1366	0.002546689303904909	0.5976230899830194
[1, 1, 1, 1, 1, 2, 2, 3]	1366	0.002546689303904909	0.6001697792869243
[1, 1, 1, 1, 1, 2, 2, 3, 4]	1366	0.0016977928692699393	0.6018675721561942
[1, 1, 1, 1, 1, 2, 2, 3, 4]	1366	0.0016977928692699393	0.6035653650254642
[1, 1, 1, 1, 1, 2, 2, 3, 4, 4]	1366	0.0008488964346349696	0.6044142614600991
[1, 1, 1, 1, 2, 2, 2, 2, 3]	1366	0.0008488964346349696	0.6052631578947341
[1, 1, 1, 1, 2, 2, 2, 2, 3, 4]	1366	0.002546689303904909	0.607809847198639
[1, 1, 1, 1, 2, 2, 2, 2, 3, 4]	1366	0.002546689303904909	0.6103565365025438
[1, 1, 1, 1, 2, 2, 2, 2, 3, 4]	1366	0.002546689303904909	0.6129032258064487
[1, 1, 1, 1, 2, 2, 2, 2, 3, 4, 4]	1366	0.0008488964346349696	0.6137521222410837
[1, 1, 1, 1, 2, 2, 2, 2, 3, 4, 4, 4, 4, 4, 4]	1366	0.0016977928692699393	0.6154499151103536
[1, 1, 1, 1, 2, 2, 2, 2, 3, 4, 4, 4, 4, 4, 4]	1366	0.0016977928692699393	0.6171477079796236
[1, 1, 1, 2, 2, 2, 2, 2, 2, 3, 4, 4, 4]	1366	0.0008488964346349696	0.6179966044142585
[1, 1, 1, 1, 1, 2, 3, 3, 3]	1214	0.0008488964346349696	0.6188455008488934
[1, 1, 1, 1, 2, 2, 2, 3, 3, 3]	1214	0.002546689303904909	0.6213921901527983
[1, 1, 1, 1, 2, 2, 2, 3, 3, 3]	1214	0.002546689303904909	0.6239388794567032
[1, 1, 1, 1, 2, 2, 2, 3, 3, 3]	1214	0.002546689303904909	0.6264855687606081
[1, 1, 1, 1, 2, 2, 2, 3, 3, 3, 4, 4]	1214	0.0008488964346349696	0.627334465195243
[1, 1, 1, 1, 2, 2, 2, 3, 3, 3, 4, 4, 4, 4, 4, 4, 4]	1214	0.0008488964346349696	0.628183361629878
[1, 1, 1, 2, 2, 2, 2, 2, 3, 3, 3]	1214	0.0008488964346349696	0.6290322580645129
[1, 1, 1, 2, 2, 2, 2, 2, 3, 3, 3, 4]	1214	0.0008488964346349696	0.6298811544991478
[1, 1, 2, 2, 2, 2, 2, 2, 2, 3, 3, 3, 4, 4, 4, 4]	1214	0.0008488964346349696	0.6307300509337828
[1, 1, 1, 1, 1, 3, 3, 3, 3, 3]	1079	0.0008488964346349696	0.6315789473684177
[1, 1, 1, 1, 2, 2, 3, 3, 3, 3, 3]	1079	0.0008488964346349696	0.6324278438030526
[1, 1, 1, 1, 2, 2, 3, 3, 3, 3, 3, 4, 4, 4]	1079	0.0008488964346349696	0.6332767402376875
[1, 1, 1, 1, 2, 2, 3, 3, 3, 3, 3, 4, 4, 4, 4, 4]	1079	0.0008488964346349696	0.6341256366723225
[1, 1, 1, 1, 2, 2, 3, 3, 3, 3, 3, 4, 4, 4, 4, 4, 4]	1079	0.002546689303904909	0.6366723259762274
[1, 1, 1, 1, 2, 2, 3, 3, 3, 3, 3, 4, 4, 4, 4, 4, 4]	1079	0.002546689303904909	0.6392190152801323
[1, 1, 1, 1, 2, 2, 3, 3, 3, 3, 3, 4, 4, 4, 4, 4, 4]	1079	0.002546689303904909	0.6417657045840371
[1, 1, 1, 2, 2, 2, 2, 3, 3, 3, 3, 3, 4, 4]	1079	0.0008488964346349696	0.6426146010186721
[1, 1, 2, 2, 2, 2, 2, 2, 3, 3, 3, 3, 3]	1079	0.0008488964346349696	0.643463497453307
[1, 1, 2, 2, 2, 2, 2, 2, 3, 3, 3, 3, 3, 4]	1079	0.0008488964346349696	0.6443123938879419
[1, 1, 2, 2, 2, 2, 2, 2, 3, 3, 3, 3, 3, 4, 4, 4, 4, 4]	1079	0.0008488964346349696	0.6451612903225769
[1, 1, 1, 1, 1, 1, 4]	1024	0.0008488964346349696	0.6460101867572118
[1, 1, 1, 1, 1, 1, 4, 4, 4, 4]	1024	0.0016977928692699393	0.6477079796264817
[1, 1, 1, 1, 1, 1, 4, 4, 4, 4]	1024	0.0016977928692699393	0.6494057724957517
[1, 1, 1, 1, 1, 2, 2]	1024	0.002546689303904909	0.6519524617996566
[1, 1, 1, 1, 1, 2, 2]	1024	0.002546689303904909	0.6544991511035615
[1, 1, 1, 1, 1, 2, 2]	1024	0.002546689303904909	0.6570458404074664
[1, 1, 1, 1, 2, 2, 2, 2]	1024	0.002546689303904909	0.6595925297113713
[1, 1, 1, 1, 2, 2, 2, 2]	1024	0.002546689303904909	0.6621392190152762
[1, 1, 1, 1, 2, 2, 2, 2]	1024	0.002546689303904909	0.6646859083191811
[1, 1, 1, 1, 2, 2, 2, 2, 4]	1024	0.0008488964346349696	0.665534804753816
[1, 1, 1, 1, 2, 2, 2, 2, 4, 4]	1024	0.0008488964346349696	0.6663837011884509
[1, 1, 1, 1, 2, 2, 2, 2, 4, 4, 4, 4, 4, 4, 4, 4]	1024	0.0008488964346349696	0.6672325976230858
[1, 1, 1, 2, 2, 2, 3, 3, 3, 3, 3, 3, 3, 4]	959	0.0008488964346349696	0.6680814940577208
[1, 1, 2, 2, 2, 2, 2, 3, 3, 3, 3, 3, 3, 3, 4, 4, 4]	959	0.0008488964346349696	0.6689303904923557
[1, 1, 1, 1, 1, 2, 3, 3]	911	0.002546689303904909	0.6714770797962606
[1, 1, 1, 1, 1, 2, 3, 3]	911	0.002546689303904909	0.6740237691001655
[1, 1, 1, 1, 1, 2, 3, 3]	911	0.002546689303904909	0.6765704584040704
[1, 1, 1, 1, 1, 2, 3, 3, 4, 4]	911	0.0016977928692699393	0.6782682512733403
[1, 1, 1, 1, 1, 2, 3, 3, 4, 4]	911	0.0016977928692699393	0.6799660441426103
[1, 1, 1, 1, 1, 2, 3, 3, 4, 4, 4, 4]	911	0.0008488964346349696	0.6808149405772452
[1, 1, 1, 1, 2, 2, 2, 3, 3]	911	0.002546689303904909	0.6833616298811501
[1, 1, 1, 1, 2, 2, 2, 3, 3]	911	0.002546689303904909	0.685908319185055
[1, 1, 1, 1, 2, 2, 2, 3, 3]	911	0.002546689303904909	0.6884550084889599
[1, 1, 1, 1, 2, 2, 2, 3, 3, 4]	911	0.0042444821731748485	0.6926994906621348
[1, 1, 1, 1, 2, 2, 2, 3, 3, 4]	911	0.0042444821731748485	0.6969439728353096
[1, 1, 1, 1, 2, 2, 2, 3, 3, 4]	911	0.0042444821731748485	0.7011884550084845
[1, 1, 1, 1, 2, 2, 2, 3, 3, 4]	911	0.0042444821731748485	0.7054329371816593
[1, 1, 1, 1, 2, 2, 2, 3, 3, 4]	911	0.0042444821731748485	0.7096774193548342
[1, 1, 1, 1, 2, 2, 2, 3, 3, 4, 4, 4, 4, 4]	911	0.0008488964346349696	0.7105263157894691
[1, 1, 1, 2, 2, 2, 2, 2, 3, 3]	911	0.0016977928692699393	0.7122241086587391
[1, 1, 1, 2, 2, 2, 2, 2, 3, 3]	911	0.0016977928692699393	0.713921901528009
[1, 1, 1, 2, 2, 2, 2, 2, 3, 3, 4, 4, 4, 4, 4, 4]	911	0.0008488964346349696	0.714770797962644
[1, 2, 2, 2, 2, 2, 2, 2, 2, 2, 3, 3]	911	0.0008488964346349696	0.7156196943972789
[1, 1, 1, 1, 1, 3, 3, 3, 3]	810	0.0008488964346349696	0.7164685908319138
[1, 1, 1, 1, 2, 2, 3, 3, 3, 3]	810	0.0008488964346349696	0.7173174872665488
[1, 1, 1, 1, 2, 2, 3, 3, 3, 3, 4, 4, 4, 4, 4]	810	0.0008488964346349696	0.7181663837011837
[1, 1, 1, 1, 2, 2, 3, 3, 3, 3, 4, 4, 4, 4, 4, 4]	810	0.0008488964346349696	0.7190152801358186
[1, 1, 1, 2, 2, 2, 2, 3, 3, 3, 3, 4, 4]	810	0.0008488964346349696	0.7198641765704535
[1, 1, 2, 2, 2, 2, 2, 2, 3, 3, 3, 3, 4, 4, 4, 4, 4]	810	0.0008488964346349696	0.7207130730050885
[1, 2, 2, 2, 2, 2, 2, 2, 2, 3, 3, 3, 3, 4, 4]	810	0.0008488964346349696	0.7215619694397234
[1, 1, 1, 1, 2, 3, 3, 3, 3, 3, 3, 4]	720	0.0008488964346349696	0.7224108658743583
[1, 1, 1, 1, 1, 2, 3]	683	0.0016977928692699393	0.7241086587436283
[1, 1, 1, 1, 1, 2, 3]	683	0.0016977928692699393	0.7258064516128983
[1, 1, 1, 1, 1, 2, 3, 4, 4, 4]	683	0.0008488964346349696	0.7266553480475332
[1, 1, 1, 1, 2, 2, 2, 3]	683	0.0016977928692699393	0.7283531409168031
[1, 1, 1, 1, 2, 2, 2, 3]	683	0.0016977928692699393	0.7300509337860731
[1, 1, 1, 1, 2, 2, 2, 3, 4]	683	0.0008488964346349696	0.730899830220708
[1, 1, 1, 1, 2, 2, 2, 3, 4, 4, 4, 4]	683	0.0008488964346349696	0.731748726655343
[1, 1, 1, 2, 2, 2, 2, 2, 3, 4]	683	0.0008488964346349696	0.7325976230899779
[1, 1, 2, 2, 2, 2, 2, 2, 2, 3, 4, 4, 4]	683	0.0008488964346349696	0.7334465195246128
[1, 1, 1, 1, 1, 3, 3, 3, 4, 4]	607	0.0008488964346349696	0.7342954159592477
[1, 1, 1, 1, 2, 2, 3, 3, 3]	607	0.0016977928692699393	0.7359932088285177
[1, 1, 1, 1, 2, 2, 3, 3, 3]	607	0.0016977928692699393	0.7376910016977877
[1, 1, 1, 1, 2, 2, 3, 3, 3, 4]	607	0.0016977928692699393	0.7393887945670576
[1, 1, 1, 1, 2, 2, 3, 3, 3, 4]	607	0.0016977928692699393	0.7410865874363276
[1, 1, 1, 1, 2, 2, 3, 3, 3, 4, 4]	607	0.002546689303904909	0.7436332767402325
[1, 1, 1, 1, 2, 2, 3, 3, 3, 4, 4]	607	0.002546689303904909	0.7461799660441374
[1, 1, 1, 1, 2, 2, 3, 3, 3, 4, 4]	607	0.002546689303904909	0.7487266553480423
[1, 1, 1, 1, 2, 2, 3, 3, 3, 4, 4, 4, 4, 4]	607	0.0008488964346349696	0.7495755517826772
[1, 1, 1, 1, 2, 2, 3, 3, 3, 4, 4, 4, 4, 4, 4]	607	0.0008488964346349696	0.7504244482173121
[1, 1, 1, 2, 2, 2, 2, 3, 3, 3, 4, 4]	607	0.0008488964346349696	0.7512733446519471
[1, 1, 1, 2, 2, 2, 2, 3, 3, 3, 4, 4, 4, 4, 4, 4, 4]	607	0.0008488964346349696	0.752122241086582
[1, 1, 1, 2, 2, 2, 2, 3, 3, 3, 4, 4, 4, 4, 4, 4, 4, 4, 4, 4]	607	0.0008488964346349696	0.7529711375212169
[1, 1, 2, 2, 2, 2, 2, 2, 3, 3, 3]	607	0.0016977928692699393	0.7546689303904869
[1, 1, 2, 2, 2, 2, 2, 2, 3, 3, 3]	607	0.0016977928692699393	0.7563667232597568
[1, 1, 2, 2, 2, 2, 2, 2, 3, 3, 3, 4, 4]	607	0.0008488964346349696	0.7572156196943918
[1, 1, 2, 2, 2, 2, 2, 2, 3, 3, 3, 4, 4, 4, 4]	607	0.0008488964346349696	0.7580645161290267
[1, 2, 2, 2, 2, 2, 2, 2, 2, 3, 3, 3, 4, 4, 4, 4]	607	0.0008488964346349696	0.7589134125636616
[1, 1, 1, 1, 2, 3, 3, 3, 3, 3, 4, 4, 4, 4, 4]	540	0.0008488964346349696	0.7597623089982966
[1, 1, 1, 2, 2, 2, 3, 3, 3, 3, 3]	540	0.0008488964346349696	0.7606112054329315
[1, 1, 1, 2, 2, 2, 3, 3, 3, 3, 3, 4]	540	0.0008488964346349696	0.7614601018675664
[1, 1, 1, 2, 2, 2, 3, 3, 3, 3, 3, 4, 4]	540	0.0008488964346349696	0.7623089983022013
[1, 1, 1, 2, 2, 2, 3, 3, 3, 3, 3, 4, 4, 4, 4, 4, 4]	540	0.0008488964346349696	0.7631578947368363
[1, 1, 2, 2, 2, 2, 2, 3, 3, 3, 3, 3, 4]	540	0.0008488964346349696	0.7640067911714712
[1, 1, 2, 2, 2, 2, 2, 3, 3, 3, 3, 3, 4, 4, 4, 4, 4, 4, 4, 4]	540	0.0008488964346349696	0.7648556876061061
[1, 1, 1, 1, 1, 2]	512	0.002546689303904909	0.767402376910011
[1, 1, 1, 1, 1, 2]	512	0.002546689303904909	0.7699490662139159
[1, 1, 1, 1, 1, 2]	512	0.002546689303904909	0.7724957555178208
[1, 1, 1, 1, 2, 2, 2]	512	0.002546689303904909	0.7750424448217257
[1, 1, 1, 1, 2, 2, 2]	512	0.002546689303904909	0.7775891341256306
[1, 1, 1, 1, 2, 2, 2]	512	0.002546689303904909	0.7801358234295355
[1, 1, 1, 1, 2, 2, 2, 4]	512	0.0008488964346349696	0.7809847198641704
[1, 1, 1, 1, 2, 2, 2, 4, 4]	512	0.0016977928692699393	0.7826825127334404
[1, 1, 1, 1, 2, 2, 2, 4, 4]	512	0.0016977928692699393	0.7843803056027103
[1, 1, 1, 1, 2, 2, 2, 4, 4, 4, 4, 4, 4, 4, 4, 4, 4]	512	0.0008488964346349696	0.7852292020373453
[1, 1, 1, 2, 2, 2, 2, 2, 4, 4, 4, 4, 4, 4, 4, 4, 4]	512	0.0008488964346349696	0.7860780984719802
[1, 1, 2, 2, 2, 2, 2, 2, 2]	512	0.0008488964346349696	0.7869269949066151
[1, 1, 2, 2, 2, 2, 3, 3, 3, 3, 3, 3, 3, 4, 4, 4, 4]	480	0.0008488964346349696	0.78777589134125
[1, 2, 2, 2, 2, 2, 2, 3, 3, 3, 3, 3, 3, 3, 4]	480	0.0008488964346349696	0.788624787775885
[1, 1, 1, 1, 1, 3, 3, 4, 4, 4]	456	0.0008488964346349696	0.7894736842105199
[1, 1, 1, 1, 2, 2, 3, 3]	456	0.002546689303904909	0.7920203735144248
[1, 1, 1, 1, 2, 2, 3, 3]	456	0.002546689303904909	0.7945670628183297
[1, 1, 1, 1, 2, 2, 3, 3]	456	0.002546689303904909	0.7971137521222346
[1, 1, 1, 1, 2, 2, 3, 3, 4]	456	0.0008488964346349696	0.7979626485568695
[1, 1, 1, 1, 2, 2, 3, 3, 4, 4, 4, 4, 4, 4, 4, 4]	456	0.0008488964346349696	0.7988115449915044
[1, 1, 1, 1, 2, 2, 3, 3, 4, 4, 4, 4, 4, 4, 4, 4, 4]	456	0.0008488964346349696	0.7996604414261393
[1, 1, 1, 2, 2, 2, 2, 3, 3, 4]	456	0.0008488964346349696	0.8005093378607743
[1, 1, 2, 2, 2, 2, 2, 2, 3, 3]	456	0.0016977928692699393	0.8022071307300442
[1, 1, 2, 2, 2, 2, 2, 2, 3, 3]	456	0.0016977928692699393	0.8039049235993142
[1, 1, 2, 2, 2, 2, 2, 2, 3, 3, 4]	456	0.0008488964346349696	0.8047538200339491
[1, 1, 2, 2, 2, 2, 2, 2, 3, 3, 4, 4]	456	0.0008488964346349696	0.8056027164685841
[1, 1, 2, 2, 2, 2, 2, 2, 3, 3, 4, 4, 4]	456	0.0008488964346349696	0.806451612903219
[1, 1, 1, 1, 2, 3, 3, 3, 3, 4]	405	0.0008488964346349696	0.8073005093378539
[1, 1, 1, 2, 2, 2, 3, 3, 3, 3]	405	0.0008488964346349696	0.8081494057724888
[1, 1, 1, 2, 2, 2, 3, 3, 3, 3, 4, 4]	405	0.0008488964346349696	0.8089983022071238
[1, 1, 1, 2, 2, 2, 3, 3, 3, 3, 4, 4, 4, 4, 4, 4]	405	0.0008488964346349696	0.8098471986417587
[1, 2, 2, 2, 2, 2, 2, 2, 3, 3, 3, 3]	405	0.0008488964346349696	0.8106960950763936
[1, 1, 2, 2, 2, 2, 3, 3, 3, 3, 3, 3]	360	0.0008488964346349696	0.8115449915110285
[1, 1, 1, 1, 2, 2, 3]	342	0.0033955857385398786	0.8149405772495685
[1, 1, 1, 1, 2, 2, 3]	342	0.0033955857385398786	0.8183361629881084
[1, 1, 1, 1, 2, 2, 3]	342	0.0033955857385398786	0.8217317487266483
[1, 1, 1, 1, 2, 2, 3]	342	0.0033955857385398786	0.8251273344651883
[1, 1, 1, 1, 2, 2, 3, 4]	342	0.002546689303904909	0.8276740237690932
[1, 1, 1, 1, 2, 2, 3, 4]	342	0.002546689303904909	0.830220713072998
[1, 1, 1, 1, 2, 2, 3, 4]	342	0.002546689303904909	0.8327674023769029
[1, 1, 1, 1, 2, 2, 3, 4, 4, 4]	342	0.0008488964346349696	0.8336162988115379
[1, 1, 1, 2, 2, 2, 2, 3]	342	0.0008488964346349696	0.8344651952461728
[2, 2, 2, 2, 2, 2, 2, 2, 2, 3, 4, 4, 4, 4, 4]	342	0.0008488964346349696	0.8353140916808077
[1, 1, 1, 1, 2, 3, 3, 3]	304	0.0008488964346349696	0.8361629881154427
[1, 1, 1, 1, 2, 3, 3, 3, 4, 4]	304	0.0016977928692699393	0.8378607809847126
[1, 1, 1, 1, 2, 3, 3, 3, 4, 4]	304	0.0016977928692699393	0.8395585738539826
[1, 1, 1, 2, 2, 2, 3, 3, 3, 4]	304	0.0016977928692699393	0.8412563667232525
[1, 1, 1, 2, 2, 2, 3, 3, 3, 4]	304	0.0016977928692699393	0.8429541595925225
[1, 1, 1, 2, 2, 2, 3, 3, 3, 4, 4]	304	0.0008488964346349696	0.8438030560271574
[2, 2, 2, 2, 2, 2, 2, 2, 3, 3, 3, 4]	304	0.0008488964346349696	0.8446519524617924
[1, 1, 1, 2, 2, 3, 3, 3, 3, 3, 4]	270	0.0008488964346349696	0.8455008488964273
[1, 1, 1, 2, 2, 3, 3, 3, 3, 3, 4, 4]	270	0.0008488964346349696	0.8463497453310622
[1, 1, 2, 2, 2, 2, 3, 3, 3, 3, 3, 4]	270	0.0016977928692699393	0.8480475382003322
[1, 1, 2, 2, 2, 2, 3, 3, 3, 3, 3, 4]	270	0.0016977928692699393	0.8497453310696022
[1, 1, 2, 2, 2, 2, 3, 3, 3, 3, 3, 4, 4, 4]	270	0.0008488964346349696	0.8505942275042371
[1, 1, 2, 2, 2, 2, 3, 3, 3, 3, 3, 4, 4, 4, 4, 4]	270	0.0008488964346349696	0.851443123938872
[1, 1, 2, 2, 2, 2, 3, 3, 3, 3, 3, 4, 4, 4, 4, 4, 4]	270	0.0008488964346349696	0.8522920203735069
[1, 1, 1, 1, 2, 2]	256	0.0008488964346349696	0.8531409168081419
[1, 1, 1, 1, 2, 2, 4]	256	0.0008488964346349696	0.8539898132427768
[1, 1, 1, 1, 2, 2, 4, 4]	256	0.0016977928692699393	0.8556876061120468
[1, 1, 1, 1, 2, 2, 4, 4]	256	0.0016977928692699393	0.8573853989813167
[1, 1, 1, 2, 2, 2, 2]	256	0.002546689303904909	0.8599320882852216
[1, 1, 1, 2, 2, 2, 2]	256	0.002546689303904909	0.8624787775891265
[1, 1, 1, 2, 2, 2, 2]	256	0.002546689303904909	0.8650254668930314
[1, 1, 1, 2, 2, 2, 2, 4]	256	0.0008488964346349696	0.8658743633276663
[1, 1, 1, 1, 2, 3, 3, 4]	228	0.0016977928692699393	0.8675721561969363
[1, 1, 1, 1, 2, 3, 3, 4]	228	0.0016977928692699393	0.8692699490662062
[1, 1, 1, 1, 2, 3, 3, 4, 4]	228	0.0008488964346349696	0.8701188455008412
[1, 1, 1, 2, 2, 2, 3, 3, 4, 4]	228	0.0008488964346349696	0.8709677419354761
[1, 1, 1, 2, 2, 2, 3, 3, 4, 4, 4]	228	0.0008488964346349696	0.871816638370111
[1, 1, 2, 2, 2, 2, 2, 3, 3, 4, 4, 4]	228	0.0008488964346349696	0.872665534804746
[1, 1, 2, 2, 2, 2, 2, 3, 3, 4, 4, 4, 4, 4, 4, 4, 4]	228	0.0008488964346349696	0.8735144312393809
[2, 2, 2, 2, 2, 2, 2, 2, 3, 3, 4, 4, 4, 4, 4]	228	0.0008488964346349696	0.8743633276740158
[1, 2, 2, 2, 2, 3, 3, 3, 3, 3, 3, 3, 3, 3, 4, 4, 4, 4]	214	0.0008488964346349696	0.8752122241086507
[1, 1, 1, 2, 2, 3, 3, 3, 3, 4, 4, 4, 4, 4]	203	0.0008488964346349696	0.8760611205432857
[1, 1, 2, 2, 2, 2, 3, 3, 3, 3]	203	0.0008488964346349696	0.8769100169779206
[1, 1, 2, 2, 2, 2, 3, 3, 3, 3, 4]	203	0.0008488964346349696	0.8777589134125555
[2, 2, 2, 2, 3, 3, 3, 3, 3, 3, 3, 3, 3, 3, 3, 4, 4, 4, 4]	190	0.0008488964346349696	0.8786078098471904
[1, 1, 1, 1, 2, 3]	171	0.0008488964346349696	0.8794567062818254
[1, 1, 1, 2, 2, 2, 3]	171	0.0016977928692699393	0.8811544991510953
[1, 1, 1, 2, 2, 2, 3]	171	0.0016977928692699393	0.8828522920203653
[1, 1, 1, 2, 2, 2, 3, 4]	171	0.0008488964346349696	0.8837011884550002
[1, 1, 1, 2, 2, 2, 3, 4, 4]	171	0.0008488964346349696	0.8845500848896352
[1, 1, 1, 2, 2, 2, 3, 4, 4, 4]	171	0.0016977928692699393	0.8862478777589051
[1, 1, 1, 2, 2, 2, 3, 4, 4, 4]	171	0.0016977928692699393	0.8879456706281751
[1, 1, 1, 2, 2, 2, 3, 4, 4, 4, 4, 4, 4, 4]	171	0.0008488964346349696	0.88879456706281
[1, 1, 2, 2, 2, 2, 2, 3]	171	0.0016977928692699393	0.89049235993208
[1, 1, 2, 2, 2, 2, 2, 3]	171	0.0016977928692699393	0.89219015280135
[1, 1, 1, 1, 3, 3, 3, 4, 4, 4]	152	0.0016977928692699393	0.8938879456706199
[1, 1, 1, 1, 3, 3, 3, 4, 4, 4]	152	0.0016977928692699393	0.8955857385398899
[1, 1, 1, 2, 2, 3, 3, 3]	152	0.0008488964346349696	0.8964346349745248
[1, 1, 1, 2, 2, 3, 3, 3, 4]	152	0.0008488964346349696	0.8972835314091597
[1, 1, 1, 2, 2, 3, 3, 3, 4, 4]	152	0.0008488964346349696	0.8981324278437947
[1, 1, 2, 2, 2, 2, 3, 3, 3, 4]	152	0.0008488964346349696	0.8989813242784296
[2, 2, 2, 2, 3, 3, 3, 3, 3, 3, 3, 3, 3, 3, 4]	143	0.0008488964346349696	0.8998302207130645
[1, 1, 1, 1, 2]	128	0.0008488964346349696	0.9006791171476994
[1, 1, 1, 2, 2, 2, 4, 4, 4]	128	0.0008488964346349696	0.9015280135823344
[1, 1, 1, 2, 2, 2, 4, 4, 4, 4]	128	0.002546689303904909	0.9040747028862393
[1, 1, 1, 2, 2, 2, 4, 4, 4, 4]	128	0.002546689303904909	0.9066213921901441
[1, 1, 1, 2, 2, 2, 4, 4, 4, 4]	128	0.002546689303904909	0.909168081494049
[1, 1, 2, 2, 2, 2, 2]	128	0.0008488964346349696	0.910016977928684
[2, 2, 2, 2, 2, 2, 2, 2, 4, 4]	128	0.0008488964346349696	0.9108658743633189
[1, 1, 1, 2, 2, 3, 3, 4]	114	0.0008488964346349696	0.9117147707979538
[1, 1, 1, 2, 2, 3, 3, 4, 4]	114	0.0008488964346349696	0.9125636672325887
[1, 1, 1, 2, 2, 3, 3, 4, 4, 4]	114	0.0008488964346349696	0.9134125636672237
[1, 1, 2, 2, 2, 2, 3, 3]	114	0.0016977928692699393	0.9151103565364936
[1, 1, 2, 2, 2, 2, 3, 3]	114	0.0016977928692699393	0.9168081494057636
[1, 2, 2, 2, 2, 2, 2, 3, 3]	114	0.0008488964346349696	0.9176570458403985
[2, 2, 2, 2, 3, 3, 3, 3, 3, 3, 3, 3, 3, 4, 4, 4, 4, 4]	107	0.0008488964346349696	0.9185059422750335
[1, 1, 1, 2, 3, 3, 3, 3]	102	0.0008488964346349696	0.9193548387096684
[1, 1, 1, 2, 3, 3, 3, 3, 4]	102	0.0008488964346349696	0.9202037351443033
[1, 1, 1, 2, 3, 3, 3, 3, 4, 4]	102	0.0008488964346349696	0.9210526315789382
[1, 1, 2, 2, 2, 3, 3, 3, 3, 4]	102	0.0008488964346349696	0.9219015280135732
[1, 2, 2, 2, 2, 2, 3, 3, 3, 3, 4, 4, 4, 4, 4]	102	0.0008488964346349696	0.9227504244482081
[2, 2, 2, 2, 2, 3, 3, 3, 3, 3, 3, 4]	90	0.0008488964346349696	0.923599320882843
[1, 1, 1, 2, 2, 3]	86	0.0008488964346349696	0.924448217317478
[1, 1, 1, 2, 2, 3, 4, 4]	86	0.0008488964346349696	0.9252971137521129
[1, 1, 1, 2, 2, 3, 4, 4, 4, 4]	86	0.0016977928692699393	0.9269949066213828
[1, 1, 1, 2, 2, 3, 4, 4, 4, 4]	86	0.0016977928692699393	0.9286926994906528
[1, 1, 2, 2, 2, 2, 3, 4]	86	0.0008488964346349696	0.9295415959252877
[1, 1, 2, 2, 2, 2, 3, 4, 4, 4]	86	0.0008488964346349696	0.9303904923599227
[1, 1, 1, 2, 3, 3, 3, 4, 4]	76	0.0008488964346349696	0.9312393887945576
[1, 1, 2, 2, 2, 3, 3, 3]	76	0.0008488964346349696	0.9320882852291925
[1, 1, 2, 2, 3, 3, 3, 3, 3, 4]	68	0.0008488964346349696	0.9329371816638274
[1, 2, 2, 2, 2, 3, 3, 3, 3, 3]	68	0.0016977928692699393	0.9346349745330974
[1, 2, 2, 2, 2, 3, 3, 3, 3, 3]	68	0.0016977928692699393	0.9363327674023674
[1, 2, 2, 2, 2, 3, 3, 3, 3, 3, 4]	68	0.0008488964346349696	0.9371816638370023
[1, 1, 1, 1]	64	0.0016977928692699393	0.9388794567062723
[1, 1, 1, 1]	64	0.0016977928692699393	0.9405772495755422
[1, 1, 1, 2, 2, 4, 4]	64	0.0042444821731748485	0.9448217317487171
[1, 1, 1, 2, 2, 4, 4]	64	0.0042444821731748485	0.9490662139218919
[1, 1, 1, 2, 2, 4, 4]	64	0.0042444821731748485	0.9533106960950668
[1, 1, 1, 2, 2, 4, 4]	64	0.0042444821731748485	0.9575551782682417
[1, 1, 1, 2, 2, 4, 4]	64	0.0042444821731748485	0.9617996604414165
[1, 1, 2, 2, 2, 2, 4, 4]	64	0.0008488964346349696	0.9626485568760514
[1, 1, 1, 2, 3, 3, 4, 4]	57	0.0016977928692699393	0.9643463497453214
[1, 1, 1, 2, 3, 3, 4, 4]	57	0.0016977928692699393	0.9660441426145914
[1, 1, 1, 2, 3, 3, 4, 4, 4]	57	0.0008488964346349696	0.9668930390492263
[1, 1, 1, 2, 3, 3, 4, 4, 4, 4]	57	0.0016977928692699393	0.9685908319184963
[1, 1, 1, 2, 3, 3, 4, 4, 4, 4]	57	0.0016977928692699393	0.9702886247877662
[1, 1, 2, 2, 2, 3, 3, 4, 4, 4]	57	0.0008488964346349696	0.9711375212224012
[1, 1, 1, 3, 3, 3, 3, 4]	51	0.0008488964346349696	0.9719864176570361
[1, 1, 2, 2, 3, 3, 3, 3, 4, 4, 4, 4, 4, 4, 4, 4, 4]	51	0.0008488964346349696	0.972835314091671
[1, 1, 2, 2, 2, 3, 4, 4]	43	0.002546689303904909	0.9753820033955759
[1, 1, 2, 2, 2, 3, 4, 4]	43	0.002546689303904909	0.9779286926994808
[1, 1, 2, 2, 2, 3, 4, 4]	43	0.002546689303904909	0.9804753820033857
[1, 1, 2, 2, 2, 3, 4, 4, 4, 4]	43	0.0016977928692699393	0.9821731748726557
[1, 1, 2, 2, 2, 3, 4, 4, 4, 4]	43	0.0016977928692699393	0.9838709677419256
[1, 2, 2, 2, 2, 2, 3]	43	0.0008488964346349696	0.9847198641765605
[1, 1, 2, 2, 3, 3, 3, 4]	38	0.0008488964346349696	0.9855687606111955
[1, 2, 2, 2, 2, 3, 3, 3, 4, 4, 4]	38	0.0008488964346349696	0.9864176570458304
[2, 2, 2, 2, 3, 3, 3, 3, 3, 4]	34	0.0016977928692699393	0.9881154499151004
[2, 2, 2, 2, 3, 3, 3, 3, 3, 4]	34	0.0016977928692699393	0.9898132427843703
[1, 2, 2, 2, 2, 2, 4, 4]	32	0.0008488964346349696	0.9906621392190053
[1, 1, 2, 2, 3, 3, 4]	29	0.0008488964346349696	0.9915110356536402
[1, 2, 2, 2, 2, 3, 3, 4]	29	0.0008488964346349696	0.9923599320882751
[1, 2, 2, 3, 3, 3, 3, 3, 3, 4]	23	0.0008488964346349696	0.99320882852291
[1, 1, 1, 3, 4]	22	0.0008488964346349696	0.994057724957545
[1, 2, 2, 2, 2, 3, 4, 4, 4, 4]	22	0.0016977928692699393	0.9957555178268149
[1, 2, 2, 2, 2, 3, 4, 4, 4, 4]	22	0.0016977928692699393	0.9974533106960849
[1, 2, 2, 3, 3, 3, 3, 3, 4, 4, 4]	17	0.0008488964346349696	0.9983022071307198
[1, 2, 2, 2, 3, 3, 4, 4, 4, 4]	15	0.0008488964346349696	0.9991511035653547
[1, 2, 2, 3, 3, 3, 3]	13	0.0008488964346349696	0.9999999999999897
