# Supplementary material for: Transcription factor specificity limits the number of DNA-binding motifs
Source: PLoS One. 2022 Jan 28;17(1):e0263307. doi: 10.1371/journal.pone.0263307 (PMC8797260; doi:10.1371/journal.pone.0263307)
Supplement: S1 File — (ZIP) [file pone.0263307.s009.zip › Supplementary File 1 Data used in figures/SupFig3/hg19_weight_matricesFAE_a4_D9.txt]

LinearMotif	N_Classes	Frequency	Acum_Frequency
[1, 1, 1, 1, 1, 1, 1, 1, 1, 1, 1, 1, 1, 2, 2, 2, 2, 2, 2, 3]	87382	0.001034126163391927	0.001034126163391927
[1, 1, 1, 1, 1, 1, 1, 1, 1, 1, 1, 2, 2, 2, 2, 2, 3, 3, 3, 3, 3]	8631	0.001034126163391927	0.002068252326783854
[1, 1, 1, 1, 1, 1, 1, 1, 1, 1, 1, 1, 1, 2, 2, 2]	8192	0.001034126163391927	0.003102378490175781
[1, 1, 1, 1, 1, 1, 1, 1, 1, 1, 1, 1, 2, 2, 2, 3, 3, 3, 3]	6473	0.001034126163391927	0.004136504653567708
[1, 1, 1, 1, 1, 1, 1, 1, 1, 1, 1, 2, 2, 2, 2, 3, 3, 3, 3]	3237	0.001034126163391927	0.005170630816959634
[1, 1, 1, 1, 1, 1, 1, 1, 1, 1, 2, 2, 2, 2, 2, 2, 3, 3, 3]	2428	0.001034126163391927	0.006204756980351561
[1, 1, 1, 1, 1, 1, 1, 1, 1, 1, 1, 1, 2, 3, 3, 3]	1214	0.001034126163391927	0.007238883143743487
[1, 1, 1, 1, 1, 1, 1, 1, 1, 2, 2, 2, 2, 2, 2, 3, 3, 3, 3, 3]	1079	0.001034126163391927	0.008273009307135414
[1, 1, 2, 2, 2, 2, 2, 2, 2, 2, 2, 2, 2, 2, 3, 3, 3, 3, 3, 3, 3, 3, 3, 4]	853	0.001034126163391927	0.00930713547052734
[1, 2, 2, 2, 2, 2, 2, 2, 2, 2, 2, 3, 3, 3, 3, 3, 3, 3, 3, 3, 3, 3, 3, 3, 3, 3, 3, 4, 4, 4]	799	0.001034126163391927	0.010341261633919267
[1, 1, 1, 1, 1, 1, 1, 1, 1, 1, 1, 1, 2, 3]	683	0.001034126163391927	0.011375387797311193
[1, 1, 1, 1, 1, 1, 1, 1, 1, 1, 1, 2, 2, 2, 3, 4, 4]	683	0.001034126163391927	0.01240951396070312
[1, 1, 1, 1, 1, 1, 1, 1, 1, 1, 1, 1, 3, 3, 3, 4, 4]	607	0.001034126163391927	0.013443640124095046
[1, 1, 1, 1, 1, 1, 1, 1, 1, 2, 2, 2, 2, 2, 2, 3, 3, 3, 4, 4, 4]	607	0.001034126163391927	0.014477766287486973
[1, 1, 1, 1, 2, 2, 2, 2, 2, 2, 2, 2, 2, 3, 3, 3, 3, 3, 3, 3, 3, 3, 3, 4]	569	0.001034126163391927	0.0155118924508789
[1, 1, 1, 1, 2, 2, 2, 2, 2, 2, 2, 2, 2, 2, 3, 3, 3, 3, 3, 3, 3, 4]	480	0.001034126163391927	0.016546018614270828
[1, 1, 1, 2, 2, 2, 2, 2, 2, 2, 2, 2, 2, 2, 3, 3, 3, 3, 3, 3, 3, 4]	480	0.001034126163391927	0.017580144777662756
[1, 1, 1, 2, 2, 2, 2, 2, 2, 2, 2, 2, 2, 2, 2, 3, 3, 3, 3, 4]	405	0.001034126163391927	0.018614270941054684
[1, 1, 1, 1, 1, 1, 1, 1, 1, 1, 1, 2, 2, 3]	342	0.001034126163391927	0.019648397104446613
[1, 1, 1, 1, 1, 1, 1, 1, 1, 2, 2, 2, 2, 2, 3, 3, 3, 4, 4]	304	0.001034126163391927	0.02068252326783854
[1, 1, 1, 1, 1, 1, 2, 2, 2, 2, 2, 2, 2, 2, 3, 3, 3, 3, 3]	270	0.001034126163391927	0.02171664943123047
[1, 1, 1, 1, 2, 2, 2, 2, 2, 2, 2, 2, 2, 2, 3, 3, 3, 3, 3, 4, 4, 4]	270	0.001034126163391927	0.022750775594622397
[1, 1, 1, 1, 1, 1, 1, 1, 1, 1, 1, 1]	256	0.001034126163391927	0.023784901758014326
[1, 1, 1, 1, 1, 1, 1, 1, 1, 1, 1, 2, 2]	256	0.001034126163391927	0.024819027921406254
[1, 1, 1, 1, 1, 1, 1, 1, 1, 1, 2, 2, 2, 3, 3, 4, 4]	228	0.001034126163391927	0.025853154084798182
[1, 1, 1, 1, 1, 1, 1, 1, 1, 2, 2, 2, 2, 3, 3, 3, 3]	203	0.001034126163391927	0.02688728024819011
[1, 1, 1, 1, 2, 2, 2, 2, 2, 3, 3, 3, 3, 3, 3, 3, 3, 3, 3, 3, 3, 3, 3, 3, 3, 4, 4, 4, 4]	200	0.001034126163391927	0.02792140641158204
[1, 1, 1, 1, 1, 1, 1, 1, 1, 1, 1, 2]	128	0.001034126163391927	0.028955532574973967
[1, 1, 1, 1, 1, 1, 1, 1, 1, 2, 2, 2, 2, 2]	128	0.001034126163391927	0.029989658738365895
[1, 1, 1, 1, 2, 2, 2, 2, 2, 2, 2, 2, 3, 3, 3, 3, 3, 3, 3]	120	0.001034126163391927	0.031023784901757823
[1, 1, 1, 1, 1, 1, 1, 1, 1, 1, 2, 2, 3, 3, 4]	114	0.001034126163391927	0.03205791106514975
[1, 1, 1, 1, 1, 1, 1, 1, 2, 2, 2, 2, 2, 2, 3, 3, 4]	114	0.001034126163391927	0.033092037228541676
[1, 1, 1, 1, 1, 1, 1, 2, 2, 2, 2, 2, 2, 2, 3, 3, 4]	114	0.001034126163391927	0.034126163391933605
[1, 1, 2, 2, 2, 2, 2, 2, 2, 3, 3, 3, 3, 3, 3, 3, 3, 3, 3, 3, 3, 3, 3, 4]	113	0.001034126163391927	0.03516028955532553
[1, 1, 1, 1, 1, 1, 2, 2, 2, 2, 2, 2, 3, 3, 3, 3, 3, 3]	90	0.001034126163391927	0.03619441571871746
[1, 1, 1, 1, 1, 1, 1, 1, 1, 2, 2, 2, 2, 3]	86	0.001034126163391927	0.03722854188210939
[1, 1, 1, 1, 1, 1, 1, 1, 1, 2, 2, 2, 2, 3, 4]	86	0.001034126163391927	0.03826266804550132
[1, 1, 1, 1, 1, 1, 1, 1, 2, 2, 2, 2, 2, 2, 3, 4]	86	0.001034126163391927	0.039296794208893246
[1, 2, 2, 2, 2, 2, 2, 3, 3, 3, 3, 3, 3, 3, 3, 3, 3, 3, 3, 3, 3, 3, 3, 4, 4, 4, 4, 4, 4, 4]	75	0.001034126163391927	0.040330920372285174
[1, 1, 1, 1, 1, 1, 2, 2, 2, 2, 2, 2, 3, 3, 3, 3, 3, 4, 4, 4]	68	0.001034126163391927	0.0413650465356771
[1, 1, 2, 2, 2, 2, 2, 2, 2, 2, 2, 2, 3, 3, 3, 3, 3, 4, 4, 4, 4]	68	0.001034126163391927	0.04239917269906903
[1, 1, 1, 1, 1, 1, 2, 2, 2, 2, 2, 2, 2, 2]	64	0.001034126163391927	0.04343329886246096
[1, 1, 1, 1, 2, 2, 2, 2, 2, 2, 2, 2, 2, 2, 4]	64	0.001034126163391927	0.04446742502585289
[1, 1, 1, 1, 1, 1, 1, 2, 2, 2, 2, 2, 2, 3, 3, 4, 4]	57	0.001034126163391927	0.045501551189244815
[1, 1, 1, 1, 1, 2, 2, 2, 2, 2, 2, 2, 2, 3, 3, 4, 4, 4]	57	0.001034126163391927	0.046535677352636744
[1, 1, 1, 2, 2, 2, 2, 2, 2, 2, 3, 3, 3, 3, 3, 3, 3, 3, 3, 4, 4]	54	0.001034126163391927	0.04756980351602867
[1, 1, 2, 2, 2, 2, 2, 2, 2, 2, 3, 3, 3, 3, 3, 3, 3, 3, 3, 4]	54	0.001034126163391927	0.0486039296794206
[2, 2, 2, 2, 2, 2, 2, 2, 2, 2, 3, 3, 3, 3, 3, 3, 3, 3, 3, 4]	54	0.001034126163391927	0.04963805584281253
[1, 1, 1, 1, 2, 2, 2, 2, 2, 2, 2, 2, 3, 3, 3, 3]	51	0.001034126163391927	0.05067218200620446
[1, 1, 1, 1, 1, 1, 2, 2, 2, 2, 2, 3, 3, 3, 3, 3, 3, 4, 4]	45	0.001034126163391927	0.051706308169596385
[1, 1, 1, 1, 1, 1, 1, 1, 1, 2, 2, 2, 3]	43	0.001034126163391927	0.05274043433298831
[1, 1, 1, 1, 1, 1, 1, 1, 2, 2, 2, 2, 2, 3, 4]	43	0.001034126163391927	0.05377456049638024
[1, 1, 1, 1, 1, 1, 1, 2, 2, 2, 2, 2, 2, 3]	43	0.001034126163391927	0.05480868665977217
[1, 1, 1, 1, 1, 1, 1, 2, 2, 2, 2, 2, 2, 3, 4, 4]	43	0.001034126163391927	0.0558428128231641
[1, 1, 1, 1, 1, 2, 2, 2, 2, 2, 2, 2, 2, 3]	43	0.001034126163391927	0.056876938986556026
[1, 1, 1, 1, 1, 1, 1, 1, 2, 2, 2, 2, 3, 3, 3]	38	0.001034126163391927	0.057911065149947955
[1, 1, 1, 1, 1, 1, 1, 1, 2, 2, 2, 2, 3, 3, 3, 4]	38	0.001034126163391927	0.05894519131333988
[1, 1, 1, 1, 1, 1, 1, 2, 2, 2, 2, 2, 3, 3, 3]	38	0.001034126163391927	0.05997931747673181
[1, 1, 1, 1, 1, 2, 2, 2, 2, 2, 2, 2, 3, 3, 3]	38	0.001034126163391927	0.06101344364012374
[1, 1, 1, 1, 1, 2, 2, 2, 2, 2, 2, 2, 3, 3, 3, 4, 4, 4]	38	0.001034126163391927	0.06204756980351567
[1, 1, 1, 1, 2, 2, 2, 2, 2, 2, 2, 2, 3, 3, 3]	38	0.001034126163391927	0.06308169596690759
[1, 1, 1, 2, 2, 2, 2, 2, 2, 3, 3, 3, 3, 3, 3, 3, 3, 3, 3, 4]	36	0.001034126163391927	0.06411582213029951
[1, 1, 1, 1, 1, 2, 2, 2, 2, 2, 2, 3, 3, 3, 3, 3, 4, 4]	34	0.001034126163391927	0.06514994829369143
[1, 1, 1, 1, 1, 1, 1, 1, 1, 2, 2, 2]	32	0.001034126163391927	0.06618407445708335
[1, 1, 1, 1, 1, 1, 2, 2, 2, 2, 2, 2, 2]	32	0.001034126163391927	0.06721820062047527
[1, 1, 1, 1, 1, 1, 1, 1, 1, 1, 3, 3]	29	0.001034126163391927	0.0682523267838672
[1, 1, 1, 1, 1, 1, 1, 1, 1, 1, 3, 3, 4, 4]	29	0.001034126163391927	0.06928645294725912
[1, 1, 1, 1, 2, 2, 2, 2, 2, 2, 2, 2, 3, 3, 4, 4, 4, 4]	29	0.001034126163391927	0.07032057911065104
[1, 1, 1, 1, 1, 2, 2, 2, 2, 3, 3, 3, 3, 3, 3, 3, 3, 3, 4, 4, 4, 4, 4, 4, 4, 4, 4]	27	0.001034126163391927	0.07135470527404296
[1, 1, 1, 1, 1, 1, 1, 1, 2, 2, 2, 3, 3, 3, 3]	26	0.001034126163391927	0.07238883143743488
[1, 1, 1, 1, 2, 2, 2, 2, 2, 2, 2, 3, 3, 3, 3, 4]	26	0.001034126163391927	0.0734229576008268
[1, 1, 1, 1, 1, 1, 1, 1, 1, 2, 2, 3, 4]	22	0.001034126163391927	0.07445708376421872
[1, 1, 1, 1, 1, 1, 1, 1, 2, 2, 2, 2, 3, 4]	22	0.002068252326783854	0.07652533609100258
[1, 1, 1, 1, 1, 1, 1, 1, 2, 2, 2, 2, 3, 4]	22	0.002068252326783854	0.07859358841778644
[1, 1, 1, 1, 2, 2, 2, 2, 2, 3, 3, 3, 3, 3, 3, 3, 3]	20	0.001034126163391927	0.07962771458117836
[1, 1, 1, 2, 2, 2, 2, 2, 2, 3, 3, 3, 3, 3, 3, 3, 3, 4, 4]	20	0.001034126163391927	0.08066184074457028
[1, 1, 2, 2, 2, 2, 2, 2, 2, 3, 3, 3, 3, 3, 3, 3, 3]	20	0.001034126163391927	0.0816959669079622
[1, 1, 1, 1, 1, 1, 1, 2, 2, 2, 2, 3, 3, 3]	19	0.001034126163391927	0.08273009307135412
[1, 1, 1, 1, 1, 1, 2, 2, 2, 2, 2, 3, 3, 3, 4]	19	0.001034126163391927	0.08376421923474604
[1, 1, 1, 1, 1, 1, 2, 2, 2, 2, 2, 3, 3, 3, 4, 4, 4, 4, 4]	19	0.001034126163391927	0.08479834539813796
[1, 1, 1, 2, 2, 2, 3, 3, 3, 3, 3, 3, 3, 3, 3, 3, 3, 3, 4, 4, 4]	18	0.001034126163391927	0.08583247156152989
[1, 1, 1, 1, 1, 2, 2, 2, 2, 2, 3, 3, 3, 3, 3]	17	0.001034126163391927	0.0868665977249218
[1, 1, 1, 1, 2, 2, 2, 2, 2, 2, 3, 3, 3, 3, 3, 4, 4, 4, 4, 4]	17	0.001034126163391927	0.08790072388831373
[1, 1, 1, 2, 2, 2, 2, 2, 2, 2, 3, 3, 3, 3, 3, 4, 4]	17	0.001034126163391927	0.08893485005170565
[1, 1, 1, 1, 1, 1, 1, 2, 2, 2, 2, 2]	16	0.001034126163391927	0.08996897621509757
[1, 1, 1, 1, 1, 2, 2, 2, 2, 2, 2, 2]	16	0.003102378490175781	0.09307135470527335
[1, 1, 1, 1, 1, 2, 2, 2, 2, 2, 2, 2]	16	0.003102378490175781	0.09617373319544913
[1, 1, 1, 1, 1, 2, 2, 2, 2, 2, 2, 2]	16	0.003102378490175781	0.0992761116856249
[1, 1, 1, 1, 2, 2, 2, 2, 2, 2, 2, 2]	16	0.001034126163391927	0.10031023784901683
[1, 1, 1, 1, 1, 1, 1, 1, 2, 2, 2, 3, 3]	15	0.001034126163391927	0.10134436401240875
[1, 1, 1, 1, 1, 1, 1, 2, 2, 2, 2, 3, 3]	15	0.001034126163391927	0.10237849017580067
[1, 1, 1, 1, 1, 1, 1, 2, 2, 3, 3, 3, 3, 3, 3, 3, 4, 4, 4, 4]	15	0.001034126163391927	0.10341261633919259
[1, 1, 1, 1, 1, 2, 2, 2, 2, 2, 2, 3, 3]	15	0.002068252326783854	0.10548086866597645
[1, 1, 1, 1, 1, 2, 2, 2, 2, 2, 2, 3, 3]	15	0.002068252326783854	0.1075491209927603
[1, 1, 1, 2, 2, 2, 2, 2, 2, 3, 3, 3, 3, 3, 3, 3, 4, 4, 4, 4]	15	0.001034126163391927	0.10858324715615222
[1, 2, 2, 2, 2, 2, 2, 2, 2, 2, 2, 3, 3, 4]	15	0.001034126163391927	0.10961737331954415
[1, 1, 1, 2, 2, 2, 3, 3, 3, 3, 3, 3, 3, 3, 3, 3, 3, 4]	14	0.001034126163391927	0.11065149948293607
[1, 2, 2, 2, 2, 2, 2, 2, 3, 3, 3, 3, 3, 3, 3, 3, 3, 4, 4]	14	0.001034126163391927	0.11168562564632799
[1, 1, 1, 1, 1, 1, 1, 1, 2, 2, 3, 3, 3, 3, 4, 4, 4]	13	0.002068252326783854	0.11375387797311184
[1, 1, 1, 1, 1, 1, 1, 1, 2, 2, 3, 3, 3, 3, 4, 4, 4]	13	0.002068252326783854	0.1158221302998957
[1, 1, 1, 1, 1, 1, 1, 2, 2, 2, 3, 3, 3, 3, 4, 4, 4, 4]	13	0.001034126163391927	0.11685625646328762
[1, 1, 1, 1, 1, 2, 2, 2, 2, 2, 3, 3, 3, 3, 4]	13	0.001034126163391927	0.11789038262667954
[1, 1, 1, 1, 2, 2, 2, 2, 2, 2, 3, 3, 3, 3]	13	0.002068252326783854	0.1199586349534634
[1, 1, 1, 1, 2, 2, 2, 2, 2, 2, 3, 3, 3, 3]	13	0.002068252326783854	0.12202688728024726
[1, 1, 1, 2, 2, 2, 2, 2, 2, 2, 3, 3, 3, 3, 4]	13	0.001034126163391927	0.12306101344363918
[1, 1, 1, 2, 2, 2, 2, 2, 2, 2, 3, 3, 3, 3, 4, 4]	13	0.001034126163391927	0.1240951396070311
[1, 1, 2, 2, 2, 2, 2, 2, 2, 2, 3, 3, 3, 3]	13	0.001034126163391927	0.12512926577042302
[1, 1, 1, 1, 1, 1, 2, 2, 2, 3, 3, 3, 3, 3, 3, 4, 4]	12	0.001034126163391927	0.12616339193381496
[1, 1, 1, 1, 1, 1, 2, 2, 2, 3, 3, 3, 3, 3, 3, 4, 4, 4, 4, 4, 4, 4, 4]	12	0.001034126163391927	0.1271975180972069
[1, 1, 1, 1, 1, 2, 2, 2, 2, 2, 2, 3]	11	0.001034126163391927	0.12823164426059883
[1, 1, 1, 1, 1, 2, 2, 2, 2, 2, 2, 3, 4]	11	0.001034126163391927	0.12926577042399076
[1, 1, 1, 2, 2, 2, 2, 2, 2, 2, 2, 3]	11	0.001034126163391927	0.1302998965873827
[1, 1, 1, 1, 1, 1, 1, 1, 2, 2, 3, 3, 3, 4, 4]	10	0.001034126163391927	0.13133402275077463
[1, 1, 1, 1, 1, 1, 2, 2, 2, 2, 3, 3, 3, 4]	10	0.002068252326783854	0.13340227507755847
[1, 1, 1, 1, 1, 1, 2, 2, 2, 2, 3, 3, 3, 4]	10	0.002068252326783854	0.13547052740434232
[1, 1, 1, 1, 1, 1, 2, 2, 2, 2, 3, 3, 3, 4, 4]	10	0.001034126163391927	0.13650465356773425
[1, 1, 1, 1, 1, 2, 2, 2, 2, 2, 3, 3, 3]	10	0.002068252326783854	0.1385729058945181
[1, 1, 1, 1, 1, 2, 2, 2, 2, 2, 3, 3, 3]	10	0.002068252326783854	0.14064115822130194
[1, 1, 1, 1, 1, 2, 2, 2, 2, 2, 3, 3, 3, 4]	10	0.002068252326783854	0.14270941054808578
[1, 1, 1, 1, 1, 2, 2, 2, 2, 2, 3, 3, 3, 4]	10	0.002068252326783854	0.14477766287486962
[1, 1, 1, 1, 2, 2, 2, 2, 3, 3, 3, 3, 3, 3, 3, 3, 4]	10	0.001034126163391927	0.14581178903826156
[1, 1, 1, 1, 2, 2, 2, 2, 3, 3, 3, 3, 3, 3, 3, 3, 4, 4, 4, 4, 4]	10	0.001034126163391927	0.1468459152016535
[1, 1, 1, 1, 2, 2, 3, 3, 3, 3, 3, 3, 3, 3, 3, 3, 4]	10	0.001034126163391927	0.14788004136504543
[1, 1, 1, 2, 2, 2, 2, 2, 2, 2, 3, 3, 3, 4]	10	0.001034126163391927	0.14891416752843736
[1, 1, 1, 2, 2, 2, 2, 2, 2, 2, 3, 3, 3, 4, 4]	10	0.002068252326783854	0.1509824198552212
[1, 1, 1, 2, 2, 2, 2, 2, 2, 2, 3, 3, 3, 4, 4]	10	0.002068252326783854	0.15305067218200505
[1, 1, 1, 1, 1, 1, 2, 2, 2, 3, 3, 3, 3, 3, 4, 4]	9	0.001034126163391927	0.15408479834539698
[1, 1, 1, 1, 1, 1, 2, 2, 2, 3, 3, 3, 3, 3, 4, 4, 4]	9	0.002068252326783854	0.15615305067218083
[1, 1, 1, 1, 1, 1, 2, 2, 2, 3, 3, 3, 3, 3, 4, 4, 4]	9	0.002068252326783854	0.15822130299896467
[1, 1, 1, 1, 1, 2, 2, 2, 2, 3, 3, 3, 3, 3, 4, 4, 4]	9	0.001034126163391927	0.1592554291623566
[1, 1, 1, 1, 2, 2, 2, 2, 2, 3, 3, 3, 3, 3, 4, 4, 4]	9	0.001034126163391927	0.16028955532574854
[1, 1, 1, 2, 2, 2, 2, 2, 2, 3, 3, 3, 3, 3, 4, 4, 4, 4, 4]	9	0.001034126163391927	0.16132368148914047
[1, 1, 1, 1, 1, 1, 1, 1, 2, 2, 2]	8	0.001034126163391927	0.1623578076525324
[1, 1, 1, 1, 1, 1, 1, 1, 2, 2, 2, 4, 4, 4, 4]	8	0.001034126163391927	0.16339193381592435
[1, 1, 1, 1, 1, 1, 1, 1, 2, 2, 3, 3]	8	0.004136504653567708	0.16752843846949206
[1, 1, 1, 1, 1, 1, 1, 1, 2, 2, 3, 3]	8	0.004136504653567708	0.17166494312305977
[1, 1, 1, 1, 1, 1, 1, 1, 2, 2, 3, 3]	8	0.004136504653567708	0.17580144777662748
[1, 1, 1, 1, 1, 1, 1, 1, 2, 2, 3, 3]	8	0.004136504653567708	0.1799379524301952
[1, 1, 1, 1, 1, 1, 1, 1, 2, 2, 3, 3, 4]	8	0.002068252326783854	0.18200620475697904
[1, 1, 1, 1, 1, 1, 1, 1, 2, 2, 3, 3, 4]	8	0.002068252326783854	0.18407445708376288
[1, 1, 1, 1, 1, 1, 1, 2, 2, 2, 2, 4, 4, 4, 4]	8	0.001034126163391927	0.18510858324715482
[1, 1, 1, 1, 1, 1, 1, 2, 2, 2, 3, 3, 4, 4]	8	0.001034126163391927	0.18614270941054675
[1, 1, 1, 1, 1, 1, 2, 2, 2, 2, 2]	8	0.001034126163391927	0.1871768355739387
[1, 1, 1, 1, 1, 1, 2, 2, 2, 2, 2, 4, 4]	8	0.001034126163391927	0.18821096173733062
[1, 1, 1, 1, 1, 1, 2, 2, 2, 2, 3, 3, 4]	8	0.001034126163391927	0.18924508790072256
[1, 1, 1, 1, 1, 1, 2, 2, 2, 2, 3, 3, 4, 4]	8	0.001034126163391927	0.1902792140641145
[1, 1, 1, 1, 1, 2, 2, 2, 2, 2, 3, 3, 4]	8	0.001034126163391927	0.19131334022750643
[1, 1, 1, 1, 1, 2, 2, 2, 2, 2, 3, 3, 4, 4, 4, 4]	8	0.001034126163391927	0.19234746639089836
[1, 1, 1, 1, 1, 2, 2, 2, 3, 3, 3, 3, 3, 3, 3, 4, 4]	8	0.001034126163391927	0.1933815925542903
[1, 1, 1, 1, 2, 2, 2, 2, 2, 2, 2]	8	0.001034126163391927	0.19441571871768223
[1, 1, 1, 1, 2, 2, 2, 2, 2, 2, 3, 3]	8	0.001034126163391927	0.19544984488107417
[1, 1, 1, 1, 2, 2, 2, 2, 2, 2, 3, 3, 4, 4, 4]	8	0.001034126163391927	0.1964839710444661
[1, 1, 1, 1, 2, 2, 2, 2, 3, 3, 3, 3, 3, 3, 3, 4, 4]	8	0.001034126163391927	0.19751809720785804
[1, 1, 1, 2, 2, 2, 2, 3, 3, 3, 3, 3, 3, 3, 3, 4]	8	0.001034126163391927	0.19855222337124998
[1, 1, 1, 2, 2, 2, 3, 3, 3, 3, 3, 3, 3, 3, 3]	8	0.001034126163391927	0.1995863495346419
[1, 1, 2, 2, 2, 2, 2, 2, 2, 2, 3, 3, 4]	8	0.001034126163391927	0.20062047569803385
[1, 1, 2, 2, 2, 2, 2, 2, 2, 2, 3, 3, 4, 4]	8	0.001034126163391927	0.20165460186142578
[1, 2, 2, 2, 2, 2, 2, 2, 2, 2, 3, 3]	8	0.001034126163391927	0.20268872802481772
[2, 2, 2, 2, 3, 3, 3, 3, 3, 3, 3, 3, 3, 3, 3, 4, 4, 4, 4]	8	0.001034126163391927	0.20372285418820965
[1, 1, 1, 1, 1, 1, 2, 2, 2, 3, 3, 3, 3]	7	0.001034126163391927	0.2047569803516016
[1, 1, 1, 2, 2, 2, 2, 2, 2, 3, 3, 3, 3, 4, 4, 4, 4, 4]	7	0.001034126163391927	0.20579110651499352
[1, 2, 2, 2, 2, 2, 2, 2, 2, 3, 3, 3, 3, 4, 4]	7	0.001034126163391927	0.20682523267838546
[1, 1, 1, 1, 1, 1, 1, 1, 2, 2, 3]	6	0.001034126163391927	0.2078593588417774
[1, 1, 1, 1, 1, 1, 1, 1, 2, 2, 3, 4]	6	0.001034126163391927	0.20889348500516933
[1, 1, 1, 1, 1, 1, 1, 2, 2, 2, 3, 4, 4]	6	0.001034126163391927	0.20992761116856126
[1, 1, 1, 1, 1, 1, 1, 2, 2, 2, 3, 4, 4, 4]	6	0.001034126163391927	0.2109617373319532
[1, 1, 1, 1, 1, 1, 2, 2, 2, 2, 3]	6	0.001034126163391927	0.21199586349534513
[1, 1, 1, 1, 1, 1, 2, 2, 2, 2, 3, 4]	6	0.001034126163391927	0.21302998965873707
[1, 1, 1, 1, 1, 2, 2, 2, 2, 2, 3]	6	0.002068252326783854	0.2150982419855209
[1, 1, 1, 1, 1, 2, 2, 2, 2, 2, 3]	6	0.002068252326783854	0.21716649431230475
[1, 1, 1, 1, 1, 2, 2, 2, 2, 2, 3, 4]	6	0.001034126163391927	0.2182006204756967
[1, 1, 1, 1, 2, 2, 2, 2, 3, 3, 3, 3, 3, 3]	6	0.001034126163391927	0.21923474663908862
[1, 1, 1, 1, 2, 2, 3, 3, 3, 3, 3, 3, 3, 3, 4, 4, 4]	6	0.001034126163391927	0.22026887280248056
[1, 1, 1, 1, 2, 2, 3, 3, 3, 3, 3, 3, 3, 3, 4, 4, 4, 4, 4, 4]	6	0.001034126163391927	0.2213029989658725
[1, 1, 1, 2, 2, 2, 2, 3, 3, 3, 3, 3, 3, 3, 4, 4]	6	0.001034126163391927	0.22233712512926443
[1, 1, 2, 2, 2, 2, 2, 2, 3, 3, 3, 3, 3, 3]	6	0.001034126163391927	0.22337125129265636
[1, 1, 2, 2, 2, 2, 2, 2, 3, 3, 3, 3, 3, 3, 4]	6	0.001034126163391927	0.2244053774560483
[1, 1, 2, 2, 2, 2, 2, 2, 3, 3, 3, 3, 3, 3, 4, 4]	6	0.001034126163391927	0.22543950361944023
[1, 1, 2, 2, 2, 2, 2, 2, 3, 3, 3, 3, 3, 3, 4, 4, 4, 4, 4, 4]	6	0.001034126163391927	0.22647362978283217
[1, 1, 2, 2, 2, 2, 2, 3, 3, 3, 3, 3, 3, 3, 4, 4, 4]	6	0.001034126163391927	0.2275077559462241
[1, 2, 2, 2, 2, 2, 2, 3, 3, 3, 3, 3, 3, 3, 4]	6	0.001034126163391927	0.22854188210961604
[1, 2, 2, 2, 2, 3, 3, 3, 3, 3, 3, 3, 3, 3, 4, 4, 4, 4]	6	0.001034126163391927	0.22957600827300798
[2, 2, 2, 2, 3, 3, 3, 3, 3, 3, 3, 3, 3, 3, 4]	6	0.001034126163391927	0.2306101344363999
[1, 1, 1, 1, 1, 1, 1, 1, 2, 3, 3, 3]	5	0.001034126163391927	0.23164426059979185
[1, 1, 1, 1, 1, 1, 1, 2, 3, 3, 3, 3, 3, 4, 4, 4]	5	0.002068252326783854	0.2337125129265757
[1, 1, 1, 1, 1, 1, 1, 2, 3, 3, 3, 3, 3, 4, 4, 4]	5	0.002068252326783854	0.23578076525335953
[1, 1, 1, 1, 1, 1, 2, 2, 2, 3, 3, 3]	5	0.001034126163391927	0.23681489141675147
[1, 1, 1, 1, 1, 1, 2, 2, 2, 3, 3, 3, 4]	5	0.001034126163391927	0.2378490175801434
[1, 1, 1, 1, 1, 1, 2, 2, 2, 3, 3, 3, 4, 4]	5	0.001034126163391927	0.23888314374353534
[1, 1, 1, 1, 1, 1, 2, 2, 3, 3, 3, 3, 3, 4, 4, 4, 4]	5	0.001034126163391927	0.23991726990692727
[1, 1, 1, 1, 1, 1, 2, 3, 3, 3, 3, 3, 3, 4]	5	0.001034126163391927	0.2409513960703192
[1, 1, 1, 1, 1, 2, 2, 2, 2, 3, 3, 3]	5	0.002068252326783854	0.24301964839710305
[1, 1, 1, 1, 1, 2, 2, 2, 2, 3, 3, 3]	5	0.002068252326783854	0.2450879007238869
[1, 1, 1, 1, 1, 2, 2, 2, 2, 3, 3, 3, 4, 4, 4, 4]	5	0.001034126163391927	0.24612202688727883
[1, 1, 1, 1, 1, 2, 2, 3, 3, 3, 3, 3, 3]	5	0.001034126163391927	0.24715615305067076
[1, 1, 1, 1, 1, 2, 2, 3, 3, 3, 3, 3, 3, 4, 4]	5	0.001034126163391927	0.2481902792140627
[1, 1, 1, 1, 1, 2, 2, 3, 3, 3, 3, 3, 3, 4, 4, 4, 4]	5	0.001034126163391927	0.24922440537745463
[1, 1, 1, 1, 1, 2, 3, 3, 3, 3, 3, 3, 3, 4, 4, 4]	5	0.001034126163391927	0.25025853154084654
[1, 1, 1, 1, 1, 2, 3, 3, 3, 3, 3, 3, 3, 4, 4, 4, 4]	5	0.001034126163391927	0.2512926577042385
[1, 1, 1, 1, 1, 3, 3, 3, 3, 3, 3, 3, 3, 4, 4, 4]	5	0.001034126163391927	0.2523267838676304
[1, 1, 1, 1, 2, 2, 2, 2, 2, 3, 3, 3]	5	0.001034126163391927	0.25336091003102235
[1, 1, 1, 1, 2, 2, 2, 2, 2, 3, 3, 3, 4]	5	0.001034126163391927	0.2543950361944143
[1, 1, 1, 1, 2, 2, 2, 2, 2, 3, 3, 3, 4, 4]	5	0.001034126163391927	0.2554291623578062
[1, 1, 1, 1, 2, 2, 2, 2, 3, 3, 3, 3, 3]	5	0.001034126163391927	0.25646328852119815
[1, 1, 1, 1, 2, 2, 2, 2, 3, 3, 3, 3, 3, 4, 4]	5	0.002068252326783854	0.258531540847982
[1, 1, 1, 1, 2, 2, 2, 2, 3, 3, 3, 3, 3, 4, 4]	5	0.002068252326783854	0.2605997931747659
[1, 1, 1, 1, 2, 2, 2, 2, 3, 3, 3, 3, 3, 4, 4, 4]	5	0.002068252326783854	0.26266804550154976
[1, 1, 1, 1, 2, 2, 2, 2, 3, 3, 3, 3, 3, 4, 4, 4]	5	0.002068252326783854	0.26473629782833363
[1, 1, 1, 1, 2, 2, 2, 2, 3, 3, 3, 3, 3, 4, 4, 4, 4]	5	0.001034126163391927	0.26577042399172557
[1, 1, 1, 1, 2, 2, 3, 3, 3, 3, 3, 3, 3, 4, 4, 4]	5	0.001034126163391927	0.2668045501551175
[1, 1, 1, 1, 2, 2, 3, 3, 3, 3, 3, 3, 3, 4, 4, 4, 4]	5	0.003102378490175781	0.2699069286452933
[1, 1, 1, 1, 2, 2, 3, 3, 3, 3, 3, 3, 3, 4, 4, 4, 4]	5	0.003102378490175781	0.2730093071354691
[1, 1, 1, 1, 2, 2, 3, 3, 3, 3, 3, 3, 3, 4, 4, 4, 4]	5	0.003102378490175781	0.2761116856256449
[1, 1, 1, 2, 2, 2, 2, 2, 2, 3, 3, 3]	5	0.001034126163391927	0.27714581178903686
[1, 1, 1, 2, 2, 2, 3, 3, 3, 3, 3, 3, 3, 4]	5	0.001034126163391927	0.2781799379524288
[1, 1, 2, 2, 2, 2, 2, 2, 2, 3, 3, 3, 4, 4, 4, 4]	5	0.001034126163391927	0.2792140641158207
[1, 1, 2, 2, 2, 2, 2, 2, 3, 3, 3, 3, 3]	5	0.001034126163391927	0.28024819027921266
[1, 1, 2, 2, 2, 2, 2, 2, 3, 3, 3, 3, 3, 4]	5	0.001034126163391927	0.2812823164426046
[1, 1, 2, 2, 2, 2, 2, 2, 3, 3, 3, 3, 3, 4, 4, 4, 4, 4]	5	0.001034126163391927	0.28231644260599653
[1, 1, 2, 2, 2, 2, 3, 3, 3, 3, 3, 3, 3, 4, 4, 4, 4]	5	0.001034126163391927	0.28335056876938847
[1, 2, 2, 2, 2, 2, 2, 2, 2, 3, 3, 3, 4, 4, 4, 4]	5	0.001034126163391927	0.2843846949327804
[2, 2, 2, 2, 3, 3, 3, 3, 3, 3, 3, 3, 3, 4, 4, 4, 4, 4]	5	0.001034126163391927	0.28541882109617234
[1, 1, 1, 1, 1, 1, 1, 1, 2, 2, 4, 4, 4, 4]	4	0.001034126163391927	0.2864529472595643
[1, 1, 1, 1, 1, 1, 1, 1, 3, 3, 3, 3]	4	0.001034126163391927	0.2874870734229562
[1, 1, 1, 1, 1, 1, 1, 2, 2, 2]	4	0.003102378490175781	0.290589451913132
[1, 1, 1, 1, 1, 1, 1, 2, 2, 2]	4	0.003102378490175781	0.2936918304033078
[1, 1, 1, 1, 1, 1, 1, 2, 2, 2]	4	0.003102378490175781	0.2967942088934836
[1, 1, 1, 1, 1, 1, 1, 2, 3, 3, 3, 3]	4	0.001034126163391927	0.29782833505687556
[1, 1, 1, 1, 1, 1, 2, 2, 2, 2]	4	0.002068252326783854	0.29989658738365943
[1, 1, 1, 1, 1, 1, 2, 2, 2, 2]	4	0.002068252326783854	0.3019648397104433
[1, 1, 1, 1, 1, 1, 2, 2, 2, 2, 4]	4	0.001034126163391927	0.30299896587383524
[1, 1, 1, 1, 1, 1, 2, 2, 2, 2, 4, 4]	4	0.001034126163391927	0.30403309203722717
[1, 1, 1, 1, 1, 1, 2, 2, 2, 3, 3]	4	0.002068252326783854	0.30610134436401104
[1, 1, 1, 1, 1, 1, 2, 2, 2, 3, 3]	4	0.002068252326783854	0.3081695966907949
[1, 1, 1, 1, 1, 1, 2, 2, 2, 3, 3, 4]	4	0.002068252326783854	0.3102378490175788
[1, 1, 1, 1, 1, 1, 2, 2, 2, 3, 3, 4]	4	0.002068252326783854	0.31230610134436265
[1, 1, 1, 1, 1, 1, 2, 2, 2, 3, 3, 4, 4, 4, 4, 4, 4]	4	0.001034126163391927	0.3133402275077546
[1, 1, 1, 1, 1, 1, 2, 2, 3, 3, 3, 3]	4	0.001034126163391927	0.3143743536711465
[1, 1, 1, 1, 1, 1, 2, 2, 3, 3, 3, 3, 4, 4, 4]	4	0.001034126163391927	0.31540847983453846
[1, 1, 1, 1, 1, 1, 2, 2, 3, 3, 3, 3, 4, 4, 4, 4]	4	0.001034126163391927	0.3164426059979304
[1, 1, 1, 1, 1, 1, 2, 2, 3, 3, 3, 3, 4, 4, 4, 4, 4]	4	0.005170630816959634	0.32161323681489
[1, 1, 1, 1, 1, 1, 2, 2, 3, 3, 3, 3, 4, 4, 4, 4, 4]	4	0.005170630816959634	0.32678386763184963
[1, 1, 1, 1, 1, 1, 2, 2, 3, 3, 3, 3, 4, 4, 4, 4, 4]	4	0.005170630816959634	0.33195449844880925
[1, 1, 1, 1, 1, 1, 2, 2, 3, 3, 3, 3, 4, 4, 4, 4, 4]	4	0.005170630816959634	0.3371251292657689
[1, 1, 1, 1, 1, 1, 2, 2, 3, 3, 3, 3, 4, 4, 4, 4, 4]	4	0.005170630816959634	0.3422957600827285
[1, 1, 1, 1, 1, 1, 3, 3, 3, 3, 3, 3, 4, 4, 4, 4, 4]	4	0.002068252326783854	0.34436401240951237
[1, 1, 1, 1, 1, 1, 3, 3, 3, 3, 3, 3, 4, 4, 4, 4, 4]	4	0.002068252326783854	0.34643226473629624
[1, 1, 1, 1, 1, 2, 2, 2, 2, 2]	4	0.001034126163391927	0.34746639089968817
[1, 1, 1, 1, 1, 2, 2, 2, 2, 3, 3]	4	0.004136504653567708	0.35160289555325586
[1, 1, 1, 1, 1, 2, 2, 2, 2, 3, 3]	4	0.004136504653567708	0.35573940020682354
[1, 1, 1, 1, 1, 2, 2, 2, 2, 3, 3]	4	0.004136504653567708	0.3598759048603912
[1, 1, 1, 1, 1, 2, 2, 2, 2, 3, 3]	4	0.004136504653567708	0.3640124095139589
[1, 1, 1, 1, 1, 2, 2, 2, 2, 3, 3, 4]	4	0.002068252326783854	0.3660806618407428
[1, 1, 1, 1, 1, 2, 2, 2, 2, 3, 3, 4]	4	0.002068252326783854	0.36814891416752665
[1, 1, 1, 1, 1, 2, 2, 2, 3, 3, 3, 3, 4, 4]	4	0.001034126163391927	0.3691830403309186
[1, 1, 1, 1, 1, 2, 2, 2, 3, 3, 3, 3, 4, 4, 4, 4, 4]	4	0.001034126163391927	0.3702171664943105
[1, 1, 1, 1, 1, 2, 2, 3, 3, 3, 3, 3]	4	0.002068252326783854	0.3722854188210944
[1, 1, 1, 1, 1, 2, 2, 3, 3, 3, 3, 3]	4	0.002068252326783854	0.37435367114787826
[1, 1, 1, 1, 1, 2, 2, 3, 3, 3, 3, 3, 4]	4	0.001034126163391927	0.3753877973112702
[1, 1, 1, 1, 1, 2, 2, 3, 3, 3, 3, 3, 4, 4, 4]	4	0.001034126163391927	0.37642192347466213
[1, 1, 1, 1, 1, 2, 3, 3, 3, 3, 3, 3, 4]	4	0.001034126163391927	0.37745604963805407
[1, 1, 1, 1, 2, 2, 2, 2, 2, 3, 3, 4, 4]	4	0.001034126163391927	0.378490175801446
[1, 1, 1, 1, 2, 2, 2, 2, 2, 3, 3, 4, 4, 4, 4]	4	0.001034126163391927	0.37952430196483794
[1, 1, 1, 1, 2, 2, 2, 2, 2, 3, 3, 4, 4, 4, 4, 4]	4	0.001034126163391927	0.3805584281282299
[1, 1, 1, 1, 2, 2, 2, 2, 3, 3, 3, 3]	4	0.002068252326783854	0.38262668045501375
[1, 1, 1, 1, 2, 2, 2, 2, 3, 3, 3, 3]	4	0.002068252326783854	0.3846949327817976
[1, 1, 1, 1, 2, 2, 2, 2, 3, 3, 3, 3, 4]	4	0.003102378490175781	0.3877973112719734
[1, 1, 1, 1, 2, 2, 2, 2, 3, 3, 3, 3, 4]	4	0.003102378490175781	0.3908996897621492
[1, 1, 1, 1, 2, 2, 2, 2, 3, 3, 3, 3, 4]	4	0.003102378490175781	0.39400206825232503
[1, 1, 1, 1, 2, 2, 2, 2, 3, 3, 3, 3, 4, 4]	4	0.001034126163391927	0.39503619441571697
[1, 1, 1, 1, 2, 2, 2, 3, 3, 3, 3, 3, 4]	4	0.001034126163391927	0.3960703205791089
[1, 1, 1, 1, 2, 2, 3, 3, 3, 3, 3, 3]	4	0.001034126163391927	0.39710444674250084
[1, 1, 1, 1, 2, 2, 3, 3, 3, 3, 3, 3, 4, 4]	4	0.001034126163391927	0.3981385729058928
[1, 1, 1, 1, 2, 2, 3, 3, 3, 3, 3, 3, 4, 4, 4, 4]	4	0.001034126163391927	0.3991726990692847
[1, 1, 1, 2, 2, 2, 2, 2, 2, 3, 3, 4, 4, 4]	4	0.001034126163391927	0.40020682523267664
[1, 1, 1, 2, 2, 2, 2, 2, 3, 3, 3, 3]	4	0.003102378490175781	0.40330920372285245
[1, 1, 1, 2, 2, 2, 2, 2, 3, 3, 3, 3]	4	0.003102378490175781	0.40641158221302826
[1, 1, 1, 2, 2, 2, 2, 2, 3, 3, 3, 3]	4	0.003102378490175781	0.40951396070320406
[1, 1, 1, 2, 2, 2, 2, 3, 3, 3, 3, 3, 4, 4]	4	0.001034126163391927	0.410548086866596
[1, 1, 2, 2, 2, 2, 2, 2, 3, 3, 3, 3, 4, 4, 4, 4, 4]	4	0.001034126163391927	0.41158221302998793
[1, 1, 2, 2, 2, 2, 2, 3, 3, 3, 3, 3, 4]	4	0.001034126163391927	0.41261633919337987
[1, 1, 2, 2, 2, 2, 2, 3, 3, 3, 3, 3, 4, 4, 4, 4, 4, 4, 4, 4]	4	0.001034126163391927	0.4136504653567718
[1, 1, 2, 2, 2, 2, 3, 3, 3, 3, 3, 3]	4	0.001034126163391927	0.41468459152016374
[1, 2, 2, 2, 2, 2, 2, 2, 3, 3, 3, 3]	4	0.001034126163391927	0.41571871768355567
[1, 1, 1, 1, 1, 1, 1, 2, 2, 3]	3	0.001034126163391927	0.4167528438469476
[1, 1, 1, 1, 1, 1, 1, 2, 2, 3, 4]	3	0.002068252326783854	0.4188210961737315
[1, 1, 1, 1, 1, 1, 1, 2, 2, 3, 4]	3	0.002068252326783854	0.42088934850051535
[1, 1, 1, 1, 1, 1, 1, 2, 2, 3, 4, 4]	3	0.001034126163391927	0.4219234746639073
[1, 1, 1, 1, 1, 1, 2, 2, 2, 3]	3	0.004136504653567708	0.42605997931747497
[1, 1, 1, 1, 1, 1, 2, 2, 2, 3]	3	0.004136504653567708	0.43019648397104265
[1, 1, 1, 1, 1, 1, 2, 2, 2, 3]	3	0.004136504653567708	0.43433298862461034
[1, 1, 1, 1, 1, 1, 2, 2, 2, 3]	3	0.004136504653567708	0.438469493278178
[1, 1, 1, 1, 1, 1, 2, 2, 3, 3, 3]	3	0.001034126163391927	0.43950361944156996
[1, 1, 1, 1, 1, 1, 2, 2, 3, 3, 3, 4]	3	0.003102378490175781	0.44260599793174576
[1, 1, 1, 1, 1, 1, 2, 2, 3, 3, 3, 4]	3	0.003102378490175781	0.44570837642192157
[1, 1, 1, 1, 1, 1, 2, 2, 3, 3, 3, 4]	3	0.003102378490175781	0.4488107549120974
[1, 1, 1, 1, 1, 1, 2, 2, 3, 3, 3, 4, 4, 4, 4, 4, 4]	3	0.002068252326783854	0.45087900723888125
[1, 1, 1, 1, 1, 1, 2, 2, 3, 3, 3, 4, 4, 4, 4, 4, 4]	3	0.002068252326783854	0.4529472595656651
[1, 1, 1, 1, 1, 1, 2, 3, 3, 3, 3]	3	0.002068252326783854	0.455015511892449
[1, 1, 1, 1, 1, 1, 2, 3, 3, 3, 3]	3	0.002068252326783854	0.45708376421923286
[1, 1, 1, 1, 1, 1, 2, 3, 3, 3, 3, 4, 4, 4]	3	0.002068252326783854	0.45915201654601673
[1, 1, 1, 1, 1, 1, 2, 3, 3, 3, 3, 4, 4, 4]	3	0.002068252326783854	0.4612202688728006
[1, 1, 1, 1, 1, 1, 3, 3, 3, 3, 3, 4]	3	0.001034126163391927	0.46225439503619253
[1, 1, 1, 1, 1, 2, 2, 2, 2, 3]	3	0.001034126163391927	0.46328852119958447
[1, 1, 1, 1, 1, 2, 2, 2, 2, 3, 4]	3	0.002068252326783854	0.46535677352636834
[1, 1, 1, 1, 1, 2, 2, 2, 2, 3, 4]	3	0.002068252326783854	0.4674250258531522
[1, 1, 1, 1, 1, 2, 2, 2, 2, 3, 4, 4, 4, 4, 4, 4]	3	0.001034126163391927	0.46845915201654414
[1, 1, 1, 1, 1, 2, 2, 2, 3, 3, 3]	3	0.001034126163391927	0.4694932781799361
[1, 1, 1, 1, 1, 2, 2, 2, 3, 3, 3, 4, 4]	3	0.001034126163391927	0.470527404343328
[1, 1, 1, 1, 1, 2, 2, 2, 3, 3, 3, 4, 4, 4, 4, 4]	3	0.002068252326783854	0.4725956566701119
[1, 1, 1, 1, 1, 2, 2, 2, 3, 3, 3, 4, 4, 4, 4, 4]	3	0.002068252326783854	0.47466390899689576
[1, 1, 1, 1, 1, 2, 2, 3, 3, 3, 3, 4]	3	0.002068252326783854	0.4767321613236796
[1, 1, 1, 1, 1, 2, 2, 3, 3, 3, 3, 4]	3	0.002068252326783854	0.4788004136504635
[1, 1, 1, 1, 1, 2, 2, 3, 3, 3, 3, 4, 4, 4]	3	0.001034126163391927	0.47983453981385543
[1, 1, 1, 1, 1, 2, 2, 3, 3, 3, 3, 4, 4, 4, 4, 4, 4]	3	0.001034126163391927	0.48086866597724737
[1, 1, 1, 1, 2, 2, 2, 2, 2, 3]	3	0.003102378490175781	0.4839710444674232
[1, 1, 1, 1, 2, 2, 2, 2, 2, 3]	3	0.003102378490175781	0.487073422957599
[1, 1, 1, 1, 2, 2, 2, 2, 2, 3]	3	0.003102378490175781	0.4901758014477748
[1, 1, 1, 1, 2, 2, 2, 2, 2, 3, 4, 4, 4, 4, 4, 4, 4]	3	0.001034126163391927	0.4912099276111667
[1, 1, 1, 1, 2, 2, 2, 2, 3, 3, 3]	3	0.003102378490175781	0.4943123061013425
[1, 1, 1, 1, 2, 2, 2, 2, 3, 3, 3]	3	0.003102378490175781	0.49741468459151833
[1, 1, 1, 1, 2, 2, 2, 2, 3, 3, 3]	3	0.003102378490175781	0.5005170630816941
[1, 1, 1, 1, 2, 2, 2, 2, 3, 3, 3, 4]	3	0.001034126163391927	0.501551189245086
[1, 1, 1, 1, 2, 2, 2, 2, 3, 3, 3, 4, 4]	3	0.001034126163391927	0.502585315408478
[1, 1, 1, 1, 2, 2, 2, 2, 3, 3, 3, 4, 4, 4, 4, 4, 4]	3	0.001034126163391927	0.5036194415718699
[1, 1, 1, 1, 2, 2, 2, 2, 3, 3, 3, 4, 4, 4, 4, 4, 4, 4, 4, 4, 4, 4]	3	0.001034126163391927	0.5046535677352618
[1, 1, 1, 1, 2, 2, 2, 3, 3, 3, 3, 4, 4, 4, 4, 4, 4]	3	0.001034126163391927	0.5056876938986538
[1, 1, 1, 1, 2, 2, 3, 3, 3, 3, 3]	3	0.001034126163391927	0.5067218200620457
[1, 1, 1, 1, 2, 2, 3, 3, 3, 3, 3, 4, 4, 4]	3	0.001034126163391927	0.5077559462254376
[1, 1, 1, 1, 2, 2, 3, 3, 3, 3, 3, 4, 4, 4, 4, 4]	3	0.001034126163391927	0.5087900723888296
[1, 1, 1, 1, 2, 2, 3, 3, 3, 3, 3, 4, 4, 4, 4, 4, 4]	3	0.003102378490175781	0.5118924508790054
[1, 1, 1, 1, 2, 2, 3, 3, 3, 3, 3, 4, 4, 4, 4, 4, 4]	3	0.003102378490175781	0.5149948293691812
[1, 1, 1, 1, 2, 2, 3, 3, 3, 3, 3, 4, 4, 4, 4, 4, 4]	3	0.003102378490175781	0.518097207859357
[1, 1, 1, 1, 2, 3, 3, 3, 3, 3, 3, 4]	3	0.001034126163391927	0.5191313340227489
[1, 1, 1, 2, 2, 2, 2, 2, 2, 3, 4, 4, 4]	3	0.001034126163391927	0.5201654601861408
[1, 1, 1, 2, 2, 2, 2, 2, 3, 3, 3]	3	0.001034126163391927	0.5211995863495328
[1, 1, 1, 2, 2, 2, 2, 2, 3, 3, 3, 4]	3	0.001034126163391927	0.5222337125129247
[1, 1, 1, 2, 2, 2, 2, 3, 3, 3, 3, 4, 4]	3	0.001034126163391927	0.5232678386763167
[1, 1, 1, 2, 2, 2, 3, 3, 3, 3, 3]	3	0.001034126163391927	0.5243019648397086
[1, 1, 1, 2, 2, 2, 3, 3, 3, 3, 3, 4]	3	0.001034126163391927	0.5253360910031005
[1, 1, 1, 2, 2, 2, 3, 3, 3, 3, 3, 4, 4]	3	0.001034126163391927	0.5263702171664925
[1, 1, 1, 2, 2, 2, 3, 3, 3, 3, 3, 4, 4, 4, 4, 4, 4]	3	0.001034126163391927	0.5274043433298844
[1, 1, 2, 2, 2, 2, 2, 2, 2, 3, 4, 4, 4]	3	0.001034126163391927	0.5284384694932763
[1, 1, 2, 2, 2, 2, 2, 2, 3, 3, 3]	3	0.002068252326783854	0.5305067218200602
[1, 1, 2, 2, 2, 2, 2, 2, 3, 3, 3]	3	0.002068252326783854	0.5325749741468441
[1, 1, 2, 2, 2, 2, 2, 2, 3, 3, 3, 4, 4]	3	0.001034126163391927	0.533609100310236
[1, 1, 2, 2, 2, 2, 2, 2, 3, 3, 3, 4, 4, 4, 4]	3	0.001034126163391927	0.5346432264736279
[1, 1, 2, 2, 2, 2, 3, 3, 3, 3, 3, 4]	3	0.002068252326783854	0.5367114788004118
[1, 1, 2, 2, 2, 2, 3, 3, 3, 3, 3, 4]	3	0.002068252326783854	0.5387797311271957
[1, 1, 2, 2, 2, 2, 3, 3, 3, 3, 3, 4, 4, 4]	3	0.001034126163391927	0.5398138572905876
[1, 1, 2, 2, 2, 2, 3, 3, 3, 3, 3, 4, 4, 4, 4, 4]	3	0.001034126163391927	0.5408479834539796
[1, 1, 2, 2, 2, 2, 3, 3, 3, 3, 3, 4, 4, 4, 4, 4, 4]	3	0.001034126163391927	0.5418821096173715
[2, 2, 2, 2, 2, 2, 2, 2, 2, 3, 4, 4, 4, 4, 4]	3	0.001034126163391927	0.5429162357807634
[2, 2, 2, 2, 2, 2, 2, 2, 3, 3, 3, 4]	3	0.001034126163391927	0.5439503619441554
[2, 2, 2, 2, 2, 3, 3, 3, 3, 3, 3, 4]	3	0.001034126163391927	0.5449844881075473
[1, 1, 1, 1, 1, 1, 1, 1, 2]	2	0.001034126163391927	0.5460186142709392
[1, 1, 1, 1, 1, 1, 1, 2, 2]	2	0.001034126163391927	0.5470527404343312
[1, 1, 1, 1, 1, 1, 1, 2, 2, 4, 4, 4, 4, 4, 4, 4]	2	0.001034126163391927	0.5480868665977231
[1, 1, 1, 1, 1, 1, 1, 2, 3]	2	0.002068252326783854	0.550155118924507
[1, 1, 1, 1, 1, 1, 1, 2, 3]	2	0.002068252326783854	0.5522233712512908
[1, 1, 1, 1, 1, 1, 1, 2, 3, 3]	2	0.001034126163391927	0.5532574974146828
[1, 1, 1, 1, 1, 1, 1, 2, 3, 3, 4]	2	0.001034126163391927	0.5542916235780747
[1, 1, 1, 1, 1, 1, 1, 2, 3, 3, 4, 4, 4, 4, 4, 4, 4]	2	0.001034126163391927	0.5553257497414666
[1, 1, 1, 1, 1, 1, 1, 2, 3, 4]	2	0.001034126163391927	0.5563598759048586
[1, 1, 1, 1, 1, 1, 1, 2, 3, 4, 4, 4]	2	0.001034126163391927	0.5573940020682505
[1, 1, 1, 1, 1, 1, 1, 3, 3, 4, 4, 4, 4, 4, 4]	2	0.001034126163391927	0.5584281282316425
[1, 1, 1, 1, 1, 1, 1, 3, 3, 4, 4, 4, 4, 4, 4, 4, 4]	2	0.001034126163391927	0.5594622543950344
[1, 1, 1, 1, 1, 1, 2, 2, 3, 3]	2	0.005170630816959634	0.5646328852119941
[1, 1, 1, 1, 1, 1, 2, 2, 3, 3]	2	0.005170630816959634	0.5698035160289537
[1, 1, 1, 1, 1, 1, 2, 2, 3, 3]	2	0.005170630816959634	0.5749741468459134
[1, 1, 1, 1, 1, 1, 2, 2, 3, 3]	2	0.005170630816959634	0.5801447776628731
[1, 1, 1, 1, 1, 1, 2, 2, 3, 3]	2	0.005170630816959634	0.5853154084798328
[1, 1, 1, 1, 1, 1, 2, 2, 3, 3, 4, 4, 4, 4]	2	0.001034126163391927	0.5863495346432247
[1, 1, 1, 1, 1, 1, 2, 2, 3, 3, 4, 4, 4, 4, 4, 4]	2	0.001034126163391927	0.5873836608066166
[1, 1, 1, 1, 1, 1, 2, 2, 3, 3, 4, 4, 4, 4, 4, 4, 4]	2	0.004136504653567708	0.5915201654601844
[1, 1, 1, 1, 1, 1, 2, 2, 3, 3, 4, 4, 4, 4, 4, 4, 4]	2	0.004136504653567708	0.5956566701137521
[1, 1, 1, 1, 1, 1, 2, 2, 3, 3, 4, 4, 4, 4, 4, 4, 4]	2	0.004136504653567708	0.5997931747673199
[1, 1, 1, 1, 1, 1, 2, 2, 3, 3, 4, 4, 4, 4, 4, 4, 4]	2	0.004136504653567708	0.6039296794208876
[1, 1, 1, 1, 1, 1, 2, 2, 3, 4, 4]	2	0.001034126163391927	0.6049638055842795
[1, 1, 1, 1, 1, 1, 2, 2, 3, 4, 4, 4, 4, 4, 4, 4]	2	0.002068252326783854	0.6070320579110634
[1, 1, 1, 1, 1, 1, 2, 2, 3, 4, 4, 4, 4, 4, 4, 4]	2	0.002068252326783854	0.6091003102378473
[1, 1, 1, 1, 1, 1, 2, 2, 3, 4, 4, 4, 4, 4, 4, 4, 4]	2	0.001034126163391927	0.6101344364012392
[1, 1, 1, 1, 1, 1, 2, 3, 3, 3]	2	0.002068252326783854	0.6122026887280231
[1, 1, 1, 1, 1, 1, 2, 3, 3, 3]	2	0.002068252326783854	0.614270941054807
[1, 1, 1, 1, 1, 1, 2, 3, 3, 3, 4]	2	0.001034126163391927	0.6153050672181989
[1, 1, 1, 1, 1, 1, 2, 3, 3, 3, 4, 4]	2	0.001034126163391927	0.6163391933815908
[1, 1, 1, 1, 1, 1, 2, 3, 3, 3, 4, 4, 4, 4, 4, 4]	2	0.001034126163391927	0.6173733195449828
[1, 1, 1, 1, 1, 1, 2, 3, 3, 4]	2	0.003102378490175781	0.6204756980351586
[1, 1, 1, 1, 1, 1, 2, 3, 3, 4]	2	0.003102378490175781	0.6235780765253344
[1, 1, 1, 1, 1, 1, 2, 3, 3, 4]	2	0.003102378490175781	0.6266804550155102
[1, 1, 1, 1, 1, 1, 2, 3, 3, 4, 4, 4, 4, 4, 4, 4, 4]	2	0.001034126163391927	0.6277145811789021
[1, 1, 1, 1, 1, 1, 3, 3, 3]	2	0.001034126163391927	0.628748707342294
[1, 1, 1, 1, 1, 1, 3, 3, 3, 3]	2	0.002068252326783854	0.6308169596690779
[1, 1, 1, 1, 1, 1, 3, 3, 3, 3]	2	0.002068252326783854	0.6328852119958618
[1, 1, 1, 1, 1, 1, 3, 3, 3, 3, 4, 4, 4, 4, 4, 4]	2	0.001034126163391927	0.6339193381592537
[1, 1, 1, 1, 1, 1, 3, 3, 3, 4]	2	0.001034126163391927	0.6349534643226457
[1, 1, 1, 1, 1, 1, 3, 3, 3, 4, 4, 4, 4, 4]	2	0.001034126163391927	0.6359875904860376
[1, 1, 1, 1, 1, 2, 2, 2, 2]	2	0.001034126163391927	0.6370217166494295
[1, 1, 1, 1, 1, 2, 2, 2, 2, 4]	2	0.001034126163391927	0.6380558428128215
[1, 1, 1, 1, 1, 2, 2, 2, 2, 4, 4]	2	0.001034126163391927	0.6390899689762134
[1, 1, 1, 1, 1, 2, 2, 2, 3]	2	0.001034126163391927	0.6401240951396053
[1, 1, 1, 1, 1, 2, 2, 2, 3, 3]	2	0.003102378490175781	0.6432264736297811
[1, 1, 1, 1, 1, 2, 2, 2, 3, 3]	2	0.003102378490175781	0.6463288521199569
[1, 1, 1, 1, 1, 2, 2, 2, 3, 3]	2	0.003102378490175781	0.6494312306101327
[1, 1, 1, 1, 1, 2, 2, 2, 3, 3, 4, 4, 4, 4, 4, 4, 4]	2	0.002068252326783854	0.6514994829369166
[1, 1, 1, 1, 1, 2, 2, 2, 3, 3, 4, 4, 4, 4, 4, 4, 4]	2	0.002068252326783854	0.6535677352637005
[1, 1, 1, 1, 1, 2, 2, 2, 3, 4]	2	0.002068252326783854	0.6556359875904844
[1, 1, 1, 1, 1, 2, 2, 2, 3, 4]	2	0.002068252326783854	0.6577042399172682
[1, 1, 1, 1, 1, 2, 2, 2, 3, 4, 4]	2	0.001034126163391927	0.6587383660806602
[1, 1, 1, 1, 1, 2, 2, 2, 3, 4, 4, 4]	2	0.001034126163391927	0.6597724922440521
[1, 1, 1, 1, 1, 2, 2, 2, 3, 4, 4, 4, 4, 4, 4]	2	0.001034126163391927	0.660806618407444
[1, 1, 1, 1, 1, 2, 2, 2, 3, 4, 4, 4, 4, 4, 4, 4]	2	0.002068252326783854	0.6628748707342279
[1, 1, 1, 1, 1, 2, 2, 2, 3, 4, 4, 4, 4, 4, 4, 4]	2	0.002068252326783854	0.6649431230610118
[1, 1, 1, 1, 1, 2, 2, 3, 3]	2	0.001034126163391927	0.6659772492244037
[1, 1, 1, 1, 1, 2, 2, 3, 3, 3]	2	0.008273009307135416	0.6742502585315391
[1, 1, 1, 1, 1, 2, 2, 3, 3, 3]	2	0.008273009307135416	0.6825232678386745
[1, 1, 1, 1, 1, 2, 2, 3, 3, 3]	2	0.008273009307135416	0.6907962771458098
[1, 1, 1, 1, 1, 2, 2, 3, 3, 3]	2	0.008273009307135416	0.6990692864529452
[1, 1, 1, 1, 1, 2, 2, 3, 3, 3]	2	0.008273009307135416	0.7073422957600806
[1, 1, 1, 1, 1, 2, 2, 3, 3, 3]	2	0.008273009307135416	0.7156153050672159
[1, 1, 1, 1, 1, 2, 2, 3, 3, 3]	2	0.008273009307135416	0.7238883143743513
[1, 1, 1, 1, 1, 2, 2, 3, 3, 3]	2	0.008273009307135416	0.7321613236814867
[1, 1, 1, 1, 1, 2, 2, 3, 3, 3, 4]	2	0.001034126163391927	0.7331954498448786
[1, 1, 1, 1, 1, 2, 2, 3, 3, 3, 4, 4]	2	0.001034126163391927	0.7342295760082705
[1, 1, 1, 1, 1, 2, 2, 3, 3, 3, 4, 4, 4, 4, 4]	2	0.001034126163391927	0.7352637021716625
[1, 1, 1, 1, 1, 2, 2, 3, 3, 3, 4, 4, 4, 4, 4, 4, 4]	2	0.001034126163391927	0.7362978283350544
[1, 1, 1, 1, 1, 2, 2, 3, 3, 4]	2	0.001034126163391927	0.7373319544984464
[1, 1, 1, 1, 1, 2, 2, 3, 3, 4, 4, 4, 4, 4, 4, 4, 4]	2	0.001034126163391927	0.7383660806618383
[1, 1, 1, 1, 1, 2, 3, 3, 3]	2	0.001034126163391927	0.7394002068252302
[1, 1, 1, 1, 1, 2, 3, 3, 3, 3, 4]	2	0.001034126163391927	0.7404343329886222
[1, 1, 1, 1, 1, 2, 3, 3, 3, 3, 4, 4, 4, 4]	2	0.001034126163391927	0.7414684591520141
[1, 1, 1, 1, 1, 3, 3, 3, 3]	2	0.001034126163391927	0.742502585315406
[1, 1, 1, 1, 1, 3, 3, 3, 3, 3]	2	0.001034126163391927	0.743536711478798
[1, 1, 1, 1, 2, 2, 2, 2, 3]	2	0.001034126163391927	0.7445708376421899
[1, 1, 1, 1, 2, 2, 2, 2, 3, 3]	2	0.002068252326783854	0.7466390899689738
[1, 1, 1, 1, 2, 2, 2, 2, 3, 3]	2	0.002068252326783854	0.7487073422957576
[1, 1, 1, 1, 2, 2, 2, 2, 3, 3, 4, 4]	2	0.001034126163391927	0.7497414684591496
[1, 1, 1, 1, 2, 2, 2, 2, 3, 3, 4, 4, 4, 4]	2	0.001034126163391927	0.7507755946225415
[1, 1, 1, 1, 2, 2, 2, 2, 3, 3, 4, 4, 4, 4, 4, 4]	2	0.002068252326783854	0.7528438469493254
[1, 1, 1, 1, 2, 2, 2, 2, 3, 3, 4, 4, 4, 4, 4, 4]	2	0.002068252326783854	0.7549120992761092
[1, 1, 1, 1, 2, 2, 2, 2, 3, 3, 4, 4, 4, 4, 4, 4, 4]	2	0.001034126163391927	0.7559462254395012
[1, 1, 1, 1, 2, 2, 2, 2, 3, 4]	2	0.003102378490175781	0.759048603929677
[1, 1, 1, 1, 2, 2, 2, 2, 3, 4]	2	0.003102378490175781	0.7621509824198528
[1, 1, 1, 1, 2, 2, 2, 2, 3, 4]	2	0.003102378490175781	0.7652533609100286
[1, 1, 1, 1, 2, 2, 2, 2, 3, 4, 4]	2	0.001034126163391927	0.7662874870734205
[1, 1, 1, 1, 2, 2, 2, 2, 3, 4, 4, 4, 4, 4, 4]	2	0.002068252326783854	0.7683557394002044
[1, 1, 1, 1, 2, 2, 2, 2, 3, 4, 4, 4, 4, 4, 4]	2	0.002068252326783854	0.7704239917269883
[1, 1, 1, 1, 2, 2, 2, 3, 3]	2	0.003102378490175781	0.7735263702171641
[1, 1, 1, 1, 2, 2, 2, 3, 3]	2	0.003102378490175781	0.7766287487073399
[1, 1, 1, 1, 2, 2, 2, 3, 3]	2	0.003102378490175781	0.7797311271975157
[1, 1, 1, 1, 2, 2, 2, 3, 3, 3]	2	0.003102378490175781	0.7828335056876915
[1, 1, 1, 1, 2, 2, 2, 3, 3, 3]	2	0.003102378490175781	0.7859358841778673
[1, 1, 1, 1, 2, 2, 2, 3, 3, 3]	2	0.003102378490175781	0.7890382626680431
[1, 1, 1, 1, 2, 2, 2, 3, 3, 3, 4, 4]	2	0.001034126163391927	0.790072388831435
[1, 1, 1, 1, 2, 2, 2, 3, 3, 3, 4, 4, 4, 4, 4, 4, 4]	2	0.001034126163391927	0.791106514994827
[1, 1, 1, 1, 2, 2, 2, 3, 3, 4]	2	0.005170630816959634	0.7962771458117867
[1, 1, 1, 1, 2, 2, 2, 3, 3, 4]	2	0.005170630816959634	0.8014477766287463
[1, 1, 1, 1, 2, 2, 2, 3, 3, 4]	2	0.005170630816959634	0.806618407445706
[1, 1, 1, 1, 2, 2, 2, 3, 3, 4]	2	0.005170630816959634	0.8117890382626657
[1, 1, 1, 1, 2, 2, 2, 3, 3, 4]	2	0.005170630816959634	0.8169596690796254
[1, 1, 1, 1, 2, 2, 2, 3, 3, 4, 4, 4, 4, 4]	2	0.001034126163391927	0.8179937952430173
[1, 1, 1, 1, 2, 2, 3, 3, 3]	2	0.002068252326783854	0.8200620475698012
[1, 1, 1, 1, 2, 2, 3, 3, 3]	2	0.002068252326783854	0.822130299896585
[1, 1, 1, 1, 2, 2, 3, 3, 3, 3]	2	0.001034126163391927	0.823164426059977
[1, 1, 1, 1, 2, 2, 3, 3, 3, 3, 4, 4, 4, 4, 4]	2	0.001034126163391927	0.8241985522233689
[1, 1, 1, 1, 2, 2, 3, 3, 3, 3, 4, 4, 4, 4, 4, 4]	2	0.001034126163391927	0.8252326783867608
[1, 1, 1, 1, 2, 2, 3, 3, 3, 4]	2	0.002068252326783854	0.8273009307135447
[1, 1, 1, 1, 2, 2, 3, 3, 3, 4]	2	0.002068252326783854	0.8293691830403286
[1, 1, 1, 1, 2, 2, 3, 3, 3, 4, 4]	2	0.003102378490175781	0.8324715615305044
[1, 1, 1, 1, 2, 2, 3, 3, 3, 4, 4]	2	0.003102378490175781	0.8355739400206802
[1, 1, 1, 1, 2, 2, 3, 3, 3, 4, 4]	2	0.003102378490175781	0.838676318510856
[1, 1, 1, 1, 2, 2, 3, 3, 3, 4, 4, 4, 4, 4]	2	0.001034126163391927	0.8397104446742479
[1, 1, 1, 1, 2, 2, 3, 3, 3, 4, 4, 4, 4, 4, 4]	2	0.001034126163391927	0.8407445708376399
[1, 1, 1, 1, 2, 3, 3, 3, 3, 3, 4, 4, 4, 4, 4]	2	0.001034126163391927	0.8417786970010318
[1, 1, 1, 1, 2, 3, 3, 3, 3, 4]	2	0.001034126163391927	0.8428128231644237
[1, 1, 1, 2, 2, 2, 2, 2, 3, 3]	2	0.002068252326783854	0.8448810754912076
[1, 1, 1, 2, 2, 2, 2, 2, 3, 3]	2	0.002068252326783854	0.8469493278179915
[1, 1, 1, 2, 2, 2, 2, 2, 3, 3, 4, 4, 4, 4, 4, 4]	2	0.001034126163391927	0.8479834539813834
[1, 1, 1, 2, 2, 2, 2, 2, 3, 4]	2	0.001034126163391927	0.8490175801447754
[1, 1, 1, 2, 2, 2, 2, 3, 3, 3, 4, 4]	2	0.001034126163391927	0.8500517063081673
[1, 1, 1, 2, 2, 2, 2, 3, 3, 3, 4, 4, 4, 4, 4, 4, 4]	2	0.001034126163391927	0.8510858324715592
[1, 1, 1, 2, 2, 2, 2, 3, 3, 3, 4, 4, 4, 4, 4, 4, 4, 4, 4, 4]	2	0.001034126163391927	0.8521199586349512
[1, 1, 1, 2, 2, 2, 2, 3, 3, 4]	2	0.001034126163391927	0.8531540847983431
[1, 1, 1, 2, 2, 2, 3, 3, 3, 3]	2	0.001034126163391927	0.854188210961735
[1, 1, 1, 2, 2, 2, 3, 3, 3, 3, 4, 4]	2	0.001034126163391927	0.855222337125127
[1, 1, 1, 2, 2, 2, 3, 3, 3, 3, 4, 4, 4, 4, 4, 4]	2	0.001034126163391927	0.8562564632885189
[1, 1, 1, 2, 2, 2, 3, 3, 3, 4]	2	0.002068252326783854	0.8583247156153028
[1, 1, 1, 2, 2, 2, 3, 3, 3, 4]	2	0.002068252326783854	0.8603929679420866
[1, 1, 1, 2, 2, 2, 3, 3, 3, 4, 4]	2	0.001034126163391927	0.8614270941054786
[1, 1, 1, 2, 2, 3, 3, 3, 3, 3, 4]	2	0.001034126163391927	0.8624612202688705
[1, 1, 1, 2, 2, 3, 3, 3, 3, 3, 4, 4]	2	0.001034126163391927	0.8634953464322624
[1, 1, 1, 2, 2, 3, 3, 3, 3, 4, 4, 4, 4, 4]	2	0.001034126163391927	0.8645294725956544
[1, 1, 2, 2, 2, 2, 2, 2, 2]	2	0.001034126163391927	0.8655635987590463
[1, 1, 2, 2, 2, 2, 2, 2, 3, 3]	2	0.002068252326783854	0.8676318510858302
[1, 1, 2, 2, 2, 2, 2, 2, 3, 3]	2	0.002068252326783854	0.8697001034126141
[1, 1, 2, 2, 2, 2, 2, 2, 3, 3, 4]	2	0.001034126163391927	0.870734229576006
[1, 1, 2, 2, 2, 2, 2, 2, 3, 3, 4, 4]	2	0.001034126163391927	0.8717683557393979
[1, 1, 2, 2, 2, 2, 2, 2, 3, 3, 4, 4, 4]	2	0.001034126163391927	0.8728024819027899
[1, 1, 2, 2, 2, 2, 2, 3, 3, 4, 4, 4]	2	0.001034126163391927	0.8738366080661818
[1, 1, 2, 2, 2, 2, 2, 3, 3, 4, 4, 4, 4, 4, 4, 4, 4]	2	0.001034126163391927	0.8748707342295737
[1, 1, 2, 2, 2, 2, 3, 3, 3, 3]	2	0.001034126163391927	0.8759048603929657
[1, 1, 2, 2, 2, 2, 3, 3, 3, 3, 4]	2	0.001034126163391927	0.8769389865563576
[1, 1, 2, 2, 2, 2, 3, 3, 3, 4]	2	0.001034126163391927	0.8779731127197495
[1, 1, 2, 2, 2, 3, 3, 3, 3, 4]	2	0.001034126163391927	0.8790072388831415
[1, 1, 2, 2, 3, 3, 3, 3, 3, 4]	2	0.001034126163391927	0.8800413650465334
[1, 2, 2, 2, 2, 2, 2, 3, 3]	2	0.001034126163391927	0.8810754912099253
[1, 2, 2, 2, 2, 2, 3, 3, 3, 3, 4, 4, 4, 4, 4]	2	0.001034126163391927	0.8821096173733173
[1, 2, 2, 2, 2, 3, 3, 3, 3, 3]	2	0.002068252326783854	0.8841778697001011
[1, 2, 2, 2, 2, 3, 3, 3, 3, 3]	2	0.002068252326783854	0.886246122026885
[1, 2, 2, 2, 2, 3, 3, 3, 3, 3, 4]	2	0.001034126163391927	0.887280248190277
[1, 2, 2, 3, 3, 3, 3, 3, 3, 4]	2	0.001034126163391927	0.8883143743536689
[2, 2, 2, 2, 2, 2, 2, 2, 3, 3, 4, 4, 4, 4, 4]	2	0.001034126163391927	0.8893485005170608
[2, 2, 2, 2, 3, 3, 3, 3, 3, 4]	2	0.002068252326783854	0.8914167528438447
[2, 2, 2, 2, 3, 3, 3, 3, 3, 4]	2	0.002068252326783854	0.8934850051706286
[1, 1, 1, 1, 1, 1, 1, 2, 4, 4]	1	0.001034126163391927	0.8945191313340205
[1, 1, 1, 1, 1, 1, 1, 3, 4, 4, 4, 4]	1	0.001034126163391927	0.8955532574974124
[1, 1, 1, 1, 1, 1, 1, 3, 4, 4, 4, 4, 4, 4, 4, 4, 4]	1	0.001034126163391927	0.8965873836608044
[1, 1, 1, 1, 1, 1, 2, 2, 4, 4]	1	0.001034126163391927	0.8976215098241963
[1, 1, 1, 1, 1, 1, 2, 2, 4, 4, 4, 4]	1	0.001034126163391927	0.8986556359875882
[1, 1, 1, 1, 1, 1, 2, 2, 4, 4, 4, 4, 4, 4, 4, 4, 4]	1	0.001034126163391927	0.8996897621509802
[1, 1, 1, 1, 1, 1, 2, 3, 4]	1	0.001034126163391927	0.9007238883143721
[1, 1, 1, 1, 1, 1, 2, 3, 4, 4]	1	0.001034126163391927	0.901758014477764
[1, 1, 1, 1, 1, 1, 2, 3, 4, 4, 4, 4, 4, 4, 4, 4]	1	0.001034126163391927	0.902792140641156
[1, 1, 1, 1, 1, 1, 3, 3, 4, 4]	1	0.001034126163391927	0.9038262668045479
[1, 1, 1, 1, 1, 1, 3, 3, 4, 4, 4, 4]	1	0.001034126163391927	0.9048603929679399
[1, 1, 1, 1, 1, 1, 4, 4, 4, 4]	1	0.002068252326783854	0.9069286452947237
[1, 1, 1, 1, 1, 1, 4, 4, 4, 4]	1	0.002068252326783854	0.9089968976215076
[1, 1, 1, 1, 1, 2, 2, 2, 4]	1	0.001034126163391927	0.9100310237848995
[1, 1, 1, 1, 1, 2, 2, 2, 4, 4]	1	0.001034126163391927	0.9110651499482915
[1, 1, 1, 1, 1, 2, 2, 3, 4]	1	0.002068252326783854	0.9131334022750753
[1, 1, 1, 1, 1, 2, 2, 3, 4]	1	0.002068252326783854	0.9152016546018592
[1, 1, 1, 1, 1, 2, 2, 3, 4, 4]	1	0.001034126163391927	0.9162357807652511
[1, 1, 1, 1, 1, 2, 3, 3, 4, 4]	1	0.002068252326783854	0.918304033092035
[1, 1, 1, 1, 1, 2, 3, 3, 4, 4]	1	0.002068252326783854	0.9203722854188189
[1, 1, 1, 1, 1, 2, 3, 3, 4, 4, 4, 4]	1	0.001034126163391927	0.9214064115822108
[1, 1, 1, 1, 1, 2, 3, 4, 4, 4]	1	0.001034126163391927	0.9224405377456028
[1, 1, 1, 1, 1, 3, 3, 3, 4, 4]	1	0.001034126163391927	0.9234746639089947
[1, 1, 1, 1, 1, 3, 3, 4, 4, 4]	1	0.001034126163391927	0.9245087900723866
[1, 1, 1, 1, 2, 2, 2, 2, 4]	1	0.001034126163391927	0.9255429162357786
[1, 1, 1, 1, 2, 2, 2, 2, 4, 4]	1	0.001034126163391927	0.9265770423991705
[1, 1, 1, 1, 2, 2, 2, 2, 4, 4, 4, 4, 4, 4, 4, 4]	1	0.001034126163391927	0.9276111685625624
[1, 1, 1, 1, 2, 2, 2, 3, 4]	1	0.001034126163391927	0.9286452947259544
[1, 1, 1, 1, 2, 2, 2, 3, 4, 4, 4, 4]	1	0.001034126163391927	0.9296794208893463
[1, 1, 1, 1, 2, 2, 2, 4, 4]	1	0.002068252326783854	0.9317476732161302
[1, 1, 1, 1, 2, 2, 2, 4, 4]	1	0.002068252326783854	0.933815925542914
[1, 1, 1, 1, 2, 2, 2, 4, 4, 4, 4, 4, 4, 4, 4, 4, 4]	1	0.001034126163391927	0.934850051706306
[1, 1, 1, 1, 2, 2, 3, 3, 4]	1	0.001034126163391927	0.9358841778696979
[1, 1, 1, 1, 2, 2, 3, 3, 4, 4, 4, 4, 4, 4, 4, 4]	1	0.001034126163391927	0.9369183040330898
[1, 1, 1, 1, 2, 2, 3, 3, 4, 4, 4, 4, 4, 4, 4, 4, 4]	1	0.001034126163391927	0.9379524301964818
[1, 1, 1, 1, 2, 2, 3, 4, 4, 4]	1	0.001034126163391927	0.9389865563598737
[1, 1, 1, 1, 2, 3, 3, 3, 4, 4]	1	0.002068252326783854	0.9410548086866576
[1, 1, 1, 1, 2, 3, 3, 3, 4, 4]	1	0.002068252326783854	0.9431230610134415
[1, 1, 1, 1, 2, 3, 3, 4, 4]	1	0.001034126163391927	0.9441571871768334
[1, 1, 1, 1, 3, 3, 3, 4, 4, 4]	1	0.002068252326783854	0.9462254395036173
[1, 1, 1, 1, 3, 3, 3, 4, 4, 4]	1	0.002068252326783854	0.9482936918304011
[1, 1, 1, 2, 2, 2, 2, 2, 4, 4, 4, 4, 4, 4, 4, 4, 4]	1	0.001034126163391927	0.9493278179937931
[1, 1, 1, 2, 2, 2, 3, 3, 4, 4]	1	0.001034126163391927	0.950361944157185
[1, 1, 1, 2, 2, 2, 3, 3, 4, 4, 4]	1	0.001034126163391927	0.9513960703205769
[1, 1, 1, 2, 2, 2, 3, 4, 4]	1	0.001034126163391927	0.9524301964839689
[1, 1, 1, 2, 2, 2, 3, 4, 4, 4]	1	0.002068252326783854	0.9544984488107527
[1, 1, 1, 2, 2, 2, 3, 4, 4, 4]	1	0.002068252326783854	0.9565667011375366
[1, 1, 1, 2, 2, 2, 3, 4, 4, 4, 4, 4, 4, 4]	1	0.001034126163391927	0.9576008273009285
[1, 1, 1, 2, 2, 2, 4, 4, 4]	1	0.001034126163391927	0.9586349534643205
[1, 1, 1, 2, 2, 2, 4, 4, 4, 4]	1	0.003102378490175781	0.9617373319544963
[1, 1, 1, 2, 2, 2, 4, 4, 4, 4]	1	0.003102378490175781	0.9648397104446721
[1, 1, 1, 2, 2, 2, 4, 4, 4, 4]	1	0.003102378490175781	0.9679420889348479
[1, 1, 1, 2, 2, 3, 3, 3, 4]	1	0.001034126163391927	0.9689762150982398
[1, 1, 1, 2, 2, 3, 3, 3, 4, 4]	1	0.001034126163391927	0.9700103412616318
[1, 1, 1, 2, 2, 3, 3, 4, 4]	1	0.001034126163391927	0.9710444674250237
[1, 1, 1, 2, 2, 3, 3, 4, 4, 4]	1	0.001034126163391927	0.9720785935884156
[1, 1, 1, 2, 2, 3, 4, 4, 4, 4]	1	0.002068252326783854	0.9741468459151995
[1, 1, 1, 2, 2, 3, 4, 4, 4, 4]	1	0.002068252326783854	0.9762150982419834
[1, 1, 1, 2, 3, 3, 3, 3, 4]	1	0.001034126163391927	0.9772492244053753
[1, 1, 1, 2, 3, 3, 3, 3, 4, 4]	1	0.001034126163391927	0.9782833505687673
[1, 1, 1, 2, 3, 3, 3, 4, 4]	1	0.001034126163391927	0.9793174767321592
[1, 1, 1, 2, 3, 3, 4, 4, 4]	1	0.001034126163391927	0.9803516028955511
[1, 1, 1, 2, 3, 3, 4, 4, 4, 4]	1	0.002068252326783854	0.982419855222335
[1, 1, 1, 2, 3, 3, 4, 4, 4, 4]	1	0.002068252326783854	0.9844881075491189
[1, 1, 2, 2, 2, 2, 3, 4, 4, 4]	1	0.001034126163391927	0.9855222337125108
[1, 1, 2, 2, 2, 3, 3, 4, 4, 4]	1	0.001034126163391927	0.9865563598759027
[1, 1, 2, 2, 2, 3, 4, 4, 4, 4]	1	0.002068252326783854	0.9886246122026866
[1, 1, 2, 2, 2, 3, 4, 4, 4, 4]	1	0.002068252326783854	0.9906928645294705
[1, 1, 2, 2, 3, 3, 3, 3, 4, 4, 4, 4, 4, 4, 4, 4, 4]	1	0.001034126163391927	0.9917269906928624
[1, 2, 2, 2, 2, 3, 3, 3, 4, 4, 4]	1	0.001034126163391927	0.9927611168562543
[1, 2, 2, 2, 2, 3, 4, 4, 4, 4]	1	0.002068252326783854	0.9948293691830382
[1, 2, 2, 2, 2, 3, 4, 4, 4, 4]	1	0.002068252326783854	0.9968976215098221
[1, 2, 2, 2, 3, 3, 4, 4, 4, 4]	1	0.001034126163391927	0.997931747673214
[1, 2, 2, 3, 3, 3, 3, 3, 4, 4, 4]	1	0.001034126163391927	0.998965873836606
[2, 2, 2, 2, 2, 2, 2, 2, 4, 4]	1	0.001034126163391927	0.9999999999999979
