# Supplementary material for: Transcription factor specificity limits the number of DNA-binding motifs
Source: PLoS One. 2022 Jan 28;17(1):e0263307. doi: 10.1371/journal.pone.0263307 (PMC8797260; doi:10.1371/journal.pone.0263307)
Supplement: S1 File — (ZIP) [file pone.0263307.s009.zip › Supplementary File 1 Data used in figures/SupFig3/hg19_weight_matricesFAE_a4_D8.txt]

LinearMotif	N_Classes	Frequency	Acum_Frequency
[1, 1, 1, 1, 1, 1, 1, 1, 1, 1, 1, 1, 1, 2, 2, 2, 2, 2, 2, 3]	349526	0.000929368029739771	0.000929368029739771
[1, 1, 1, 1, 1, 1, 1, 1, 1, 1, 1, 2, 2, 2, 2, 2, 3, 3, 3, 3, 3]	34522	0.000929368029739771	0.001858736059479542
[1, 1, 1, 1, 1, 1, 1, 1, 1, 1, 1, 1, 1, 2, 2, 2]	32768	0.000929368029739771	0.002788104089219313
[1, 1, 1, 1, 1, 1, 1, 1, 1, 1, 1, 1, 2, 2, 2, 3, 3, 3, 3]	25891	0.000929368029739771	0.003717472118959084
[1, 1, 1, 1, 1, 1, 1, 1, 1, 1, 1, 2, 2, 2, 2, 3, 3, 3, 3]	12946	0.000929368029739771	0.0046468401486988555
[1, 1, 1, 1, 1, 1, 1, 1, 1, 1, 2, 2, 2, 2, 2, 2, 3, 3, 3]	9710	0.000929368029739771	0.005576208178438627
[1, 1, 1, 1, 1, 1, 1, 1, 1, 1, 1, 1, 2, 3, 3, 3]	4855	0.000929368029739771	0.006505576208178398
[1, 1, 1, 1, 1, 1, 1, 1, 1, 2, 2, 2, 2, 2, 2, 3, 3, 3, 3, 3]	4316	0.000929368029739771	0.007434944237918169
[1, 1, 1, 1, 1, 1, 1, 1, 1, 1, 1, 1, 2, 3]	2731	0.000929368029739771	0.00836431226765794
[1, 1, 1, 1, 1, 1, 1, 1, 1, 1, 1, 2, 2, 2, 3, 4, 4]	2731	0.000929368029739771	0.009293680297397711
[1, 1, 1, 1, 1, 1, 1, 1, 1, 1, 1, 1, 3, 3, 3, 4, 4]	2428	0.000929368029739771	0.010223048327137482
[1, 1, 1, 1, 1, 1, 1, 1, 1, 2, 2, 2, 2, 2, 2, 3, 3, 3, 4, 4, 4]	2428	0.000929368029739771	0.011152416356877254
[1, 1, 2, 2, 2, 2, 2, 2, 2, 2, 2, 2, 2, 2, 3, 3, 3, 3, 3, 3, 3, 3, 3, 4]	1705	0.000929368029739771	0.012081784386617025
[1, 2, 2, 2, 2, 2, 2, 2, 2, 2, 2, 3, 3, 3, 3, 3, 3, 3, 3, 3, 3, 3, 3, 3, 3, 3, 3, 4, 4, 4]	1597	0.000929368029739771	0.013011152416356796
[1, 1, 1, 1, 1, 1, 1, 1, 1, 1, 1, 2, 2, 3]	1366	0.000929368029739771	0.013940520446096567
[1, 1, 1, 1, 1, 1, 1, 1, 1, 2, 2, 2, 2, 2, 3, 3, 3, 4, 4]	1214	0.000929368029739771	0.014869888475836339
[1, 1, 1, 1, 2, 2, 2, 2, 2, 2, 2, 2, 2, 3, 3, 3, 3, 3, 3, 3, 3, 3, 3, 4]	1137	0.000929368029739771	0.01579925650557611
[1, 1, 1, 1, 1, 1, 1, 1, 1, 1, 1, 1]	1024	0.000929368029739771	0.01672862453531588
[1, 1, 1, 1, 1, 1, 1, 1, 1, 1, 1, 2, 2]	1024	0.000929368029739771	0.01765799256505565
[1, 1, 1, 1, 2, 2, 2, 2, 2, 2, 2, 2, 2, 2, 3, 3, 3, 3, 3, 3, 3, 4]	959	0.000929368029739771	0.01858736059479542
[1, 1, 1, 2, 2, 2, 2, 2, 2, 2, 2, 2, 2, 2, 3, 3, 3, 3, 3, 3, 3, 4]	959	0.000929368029739771	0.019516728624535188
[1, 1, 1, 1, 1, 1, 1, 1, 1, 1, 2, 2, 2, 3, 3, 4, 4]	911	0.000929368029739771	0.020446096654274958
[1, 1, 1, 1, 1, 1, 1, 1, 1, 2, 2, 2, 2, 3, 3, 3, 3]	810	0.000929368029739771	0.021375464684014727
[1, 1, 1, 2, 2, 2, 2, 2, 2, 2, 2, 2, 2, 2, 2, 3, 3, 3, 3, 4]	810	0.000929368029739771	0.022304832713754497
[1, 1, 1, 1, 1, 1, 2, 2, 2, 2, 2, 2, 2, 2, 3, 3, 3, 3, 3]	540	0.000929368029739771	0.023234200743494266
[1, 1, 1, 1, 2, 2, 2, 2, 2, 2, 2, 2, 2, 2, 3, 3, 3, 3, 3, 4, 4, 4]	540	0.000929368029739771	0.024163568773234036
[1, 1, 1, 1, 1, 1, 1, 1, 1, 1, 1, 2]	512	0.000929368029739771	0.025092936802973805
[1, 1, 1, 1, 1, 1, 1, 1, 1, 2, 2, 2, 2, 2]	512	0.000929368029739771	0.026022304832713575
[1, 1, 1, 1, 1, 1, 1, 1, 1, 1, 2, 2, 3, 3, 4]	456	0.000929368029739771	0.026951672862453344
[1, 1, 1, 1, 1, 1, 1, 1, 2, 2, 2, 2, 2, 2, 3, 3, 4]	456	0.000929368029739771	0.027881040892193114
[1, 1, 1, 1, 2, 2, 2, 2, 2, 3, 3, 3, 3, 3, 3, 3, 3, 3, 3, 3, 3, 3, 3, 3, 3, 4, 4, 4, 4]	400	0.000929368029739771	0.028810408921932883
[1, 1, 1, 1, 1, 1, 1, 1, 1, 2, 2, 2, 2, 3]	342	0.000929368029739771	0.029739776951672653
[1, 1, 1, 1, 1, 1, 1, 1, 1, 2, 2, 2, 2, 3, 4]	342	0.000929368029739771	0.030669144981412422
[1, 1, 1, 1, 1, 1, 1, 1, 2, 2, 2, 2, 2, 2, 3, 4]	342	0.000929368029739771	0.03159851301115219
[1, 1, 1, 1, 2, 2, 2, 2, 2, 2, 2, 2, 3, 3, 3, 3, 3, 3, 3]	240	0.000929368029739771	0.032527881040891965
[1, 1, 1, 1, 1, 1, 1, 2, 2, 2, 2, 2, 2, 2, 3, 3, 4]	228	0.000929368029739771	0.03345724907063174
[1, 1, 2, 2, 2, 2, 2, 2, 2, 3, 3, 3, 3, 3, 3, 3, 3, 3, 3, 3, 3, 3, 3, 4]	225	0.000929368029739771	0.03438661710037151
[1, 1, 1, 1, 1, 1, 2, 2, 2, 2, 2, 2, 3, 3, 3, 3, 3, 3]	180	0.000929368029739771	0.035315985130111284
[1, 1, 1, 1, 1, 1, 1, 1, 1, 2, 2, 2, 3]	171	0.000929368029739771	0.03624535315985106
[1, 1, 1, 1, 1, 1, 1, 1, 2, 2, 2, 2, 2, 3, 4]	171	0.000929368029739771	0.03717472118959083
[1, 1, 1, 1, 1, 1, 1, 1, 2, 2, 2, 2, 3, 3, 3]	152	0.000929368029739771	0.0381040892193306
[1, 1, 1, 1, 1, 1, 1, 1, 2, 2, 2, 2, 3, 3, 3, 4]	152	0.000929368029739771	0.039033457249070376
[1, 1, 1, 1, 1, 1, 2, 2, 2, 2, 2, 2, 3, 3, 3, 3, 3, 4, 4, 4]	135	0.000929368029739771	0.03996282527881015
[1, 1, 2, 2, 2, 2, 2, 2, 2, 2, 2, 2, 3, 3, 3, 3, 3, 4, 4, 4, 4]	135	0.000929368029739771	0.04089219330854992
[1, 1, 1, 1, 1, 1, 1, 1, 1, 2, 2, 2]	128	0.000929368029739771	0.041821561338289695
[1, 1, 1, 1, 1, 1, 2, 2, 2, 2, 2, 2, 2, 2]	128	0.000929368029739771	0.04275092936802947
[1, 1, 1, 1, 2, 2, 2, 2, 2, 2, 2, 2, 2, 2, 4]	128	0.000929368029739771	0.04368029739776924
[1, 1, 1, 1, 1, 1, 1, 1, 1, 1, 3, 3]	114	0.000929368029739771	0.044609665427509014
[1, 1, 1, 1, 1, 1, 1, 1, 1, 1, 3, 3, 4, 4]	114	0.000929368029739771	0.04553903345724879
[1, 1, 1, 1, 1, 1, 1, 2, 2, 2, 2, 2, 2, 3, 3, 4, 4]	114	0.000929368029739771	0.04646840148698856
[1, 1, 1, 1, 1, 2, 2, 2, 2, 2, 2, 2, 2, 3, 3, 4, 4, 4]	114	0.000929368029739771	0.04739776951672833
[1, 1, 1, 2, 2, 2, 2, 2, 2, 2, 3, 3, 3, 3, 3, 3, 3, 3, 3, 4, 4]	107	0.000929368029739771	0.048327137546468106
[1, 1, 2, 2, 2, 2, 2, 2, 2, 2, 3, 3, 3, 3, 3, 3, 3, 3, 3, 4]	107	0.000929368029739771	0.04925650557620788
[2, 2, 2, 2, 2, 2, 2, 2, 2, 2, 3, 3, 3, 3, 3, 3, 3, 3, 3, 4]	107	0.000929368029739771	0.05018587360594765
[1, 1, 1, 1, 1, 1, 1, 1, 2, 2, 2, 3, 3, 3, 3]	102	0.000929368029739771	0.051115241635687425
[1, 1, 1, 1, 2, 2, 2, 2, 2, 2, 2, 2, 3, 3, 3, 3]	102	0.000929368029739771	0.0520446096654272
[1, 2, 2, 2, 2, 2, 2, 3, 3, 3, 3, 3, 3, 3, 3, 3, 3, 3, 3, 3, 3, 3, 3, 4, 4, 4, 4, 4, 4, 4]	100	0.000929368029739771	0.05297397769516697
[1, 1, 1, 1, 1, 1, 2, 2, 2, 2, 2, 3, 3, 3, 3, 3, 3, 4, 4]	90	0.000929368029739771	0.053903345724906744
[1, 1, 1, 1, 1, 1, 1, 1, 1, 2, 2, 3, 4]	86	0.000929368029739771	0.05483271375464652
[1, 1, 1, 1, 1, 1, 1, 1, 2, 2, 2, 2, 3, 4]	86	0.001858736059479542	0.056691449814126056
[1, 1, 1, 1, 1, 1, 1, 1, 2, 2, 2, 2, 3, 4]	86	0.001858736059479542	0.058550185873605595
[1, 1, 1, 1, 1, 1, 1, 2, 2, 2, 2, 2, 2, 3]	86	0.000929368029739771	0.05947955390334537
[1, 1, 1, 1, 1, 1, 1, 2, 2, 2, 2, 2, 2, 3, 4, 4]	86	0.000929368029739771	0.06040892193308514
[1, 1, 1, 1, 1, 2, 2, 2, 2, 2, 2, 2, 2, 3]	86	0.000929368029739771	0.061338289962824914
[1, 1, 1, 1, 1, 1, 1, 2, 2, 2, 2, 2, 3, 3, 3]	76	0.000929368029739771	0.06226765799256469
[1, 1, 1, 1, 1, 2, 2, 2, 2, 2, 2, 2, 3, 3, 3]	76	0.000929368029739771	0.06319702602230445
[1, 1, 1, 1, 1, 2, 2, 2, 2, 2, 2, 2, 3, 3, 3, 4, 4, 4]	76	0.000929368029739771	0.06412639405204422
[1, 1, 1, 1, 2, 2, 2, 2, 2, 2, 2, 2, 3, 3, 3]	76	0.000929368029739771	0.06505576208178399
[1, 1, 1, 2, 2, 2, 2, 2, 2, 3, 3, 3, 3, 3, 3, 3, 3, 3, 3, 4]	72	0.000929368029739771	0.06598513011152375
[1, 1, 1, 1, 1, 2, 2, 2, 2, 2, 2, 3, 3, 3, 3, 3, 4, 4]	68	0.000929368029739771	0.06691449814126352
[1, 1, 1, 1, 1, 1, 2, 2, 2, 2, 2, 2, 2]	64	0.000929368029739771	0.06784386617100328
[1, 1, 1, 1, 1, 1, 1, 1, 2, 2, 2, 3, 3]	57	0.000929368029739771	0.06877323420074305
[1, 1, 1, 1, 2, 2, 2, 2, 2, 2, 2, 2, 3, 3, 4, 4, 4, 4]	57	0.000929368029739771	0.06970260223048282
[1, 1, 1, 1, 1, 2, 2, 2, 2, 3, 3, 3, 3, 3, 3, 3, 3, 3, 4, 4, 4, 4, 4, 4, 4, 4, 4]	54	0.000929368029739771	0.07063197026022258
[1, 1, 1, 1, 1, 1, 1, 1, 2, 2, 3, 3, 3, 3, 4, 4, 4]	51	0.001858736059479542	0.07249070631970213
[1, 1, 1, 1, 1, 1, 1, 1, 2, 2, 3, 3, 3, 3, 4, 4, 4]	51	0.001858736059479542	0.07434944237918167
[1, 1, 1, 1, 2, 2, 2, 2, 2, 2, 2, 3, 3, 3, 3, 4]	51	0.000929368029739771	0.07527881040892144
[1, 1, 1, 1, 2, 2, 2, 2, 2, 3, 3, 3, 3, 3, 3, 3, 3]	40	0.000929368029739771	0.0762081784386612
[1, 1, 1, 2, 2, 2, 2, 2, 2, 3, 3, 3, 3, 3, 3, 3, 3, 4, 4]	40	0.000929368029739771	0.07713754646840097
[1, 1, 2, 2, 2, 2, 2, 2, 2, 3, 3, 3, 3, 3, 3, 3, 3]	40	0.000929368029739771	0.07806691449814074
[1, 1, 1, 1, 1, 1, 1, 1, 2, 2, 3, 3, 3, 4, 4]	38	0.000929368029739771	0.0789962825278805
[1, 1, 1, 1, 1, 1, 1, 2, 2, 2, 2, 3, 3, 3]	38	0.000929368029739771	0.07992565055762027
[1, 1, 1, 1, 1, 1, 2, 2, 2, 2, 2, 3, 3, 3, 4]	38	0.000929368029739771	0.08085501858736004
[1, 1, 1, 1, 1, 1, 2, 2, 2, 2, 2, 3, 3, 3, 4, 4, 4, 4, 4]	38	0.000929368029739771	0.0817843866170998
[1, 1, 1, 1, 1, 2, 2, 2, 2, 2, 3, 3, 3, 3, 3]	34	0.000929368029739771	0.08271375464683957
[1, 1, 1, 1, 2, 2, 2, 2, 2, 2, 3, 3, 3, 3, 3, 4, 4, 4, 4, 4]	34	0.000929368029739771	0.08364312267657933
[1, 1, 1, 2, 2, 2, 2, 2, 2, 2, 3, 3, 3, 3, 3, 4, 4]	34	0.000929368029739771	0.0845724907063191
[1, 1, 1, 1, 1, 1, 1, 1, 2, 2, 2]	32	0.000929368029739771	0.08550185873605887
[1, 1, 1, 1, 1, 1, 1, 1, 2, 2, 2, 4, 4, 4, 4]	32	0.000929368029739771	0.08643122676579863
[1, 1, 1, 1, 1, 1, 1, 2, 2, 2, 2, 2]	32	0.000929368029739771	0.0873605947955384
[1, 1, 1, 1, 1, 2, 2, 2, 2, 2, 2, 2]	32	0.0027881040892193134	0.09014869888475771
[1, 1, 1, 1, 1, 2, 2, 2, 2, 2, 2, 2]	32	0.0027881040892193134	0.09293680297397702
[1, 1, 1, 1, 1, 2, 2, 2, 2, 2, 2, 2]	32	0.0027881040892193134	0.09572490706319634
[1, 1, 1, 1, 2, 2, 2, 2, 2, 2, 2, 2]	32	0.000929368029739771	0.0966542750929361
[1, 1, 1, 1, 1, 1, 1, 2, 2, 3, 3, 3, 3, 3, 3, 3, 4, 4, 4, 4]	30	0.000929368029739771	0.09758364312267587
[1, 1, 1, 2, 2, 2, 2, 2, 2, 3, 3, 3, 3, 3, 3, 3, 4, 4, 4, 4]	30	0.000929368029739771	0.09851301115241563
[1, 1, 1, 1, 1, 1, 1, 1, 2, 2, 3, 3]	29	0.003717472118959084	0.10223048327137471
[1, 1, 1, 1, 1, 1, 1, 1, 2, 2, 3, 3]	29	0.003717472118959084	0.10594795539033379
[1, 1, 1, 1, 1, 1, 1, 1, 2, 2, 3, 3]	29	0.003717472118959084	0.10966542750929287
[1, 1, 1, 1, 1, 1, 1, 1, 2, 2, 3, 3]	29	0.003717472118959084	0.11338289962825195
[1, 1, 1, 1, 1, 1, 1, 1, 2, 2, 3, 3, 4]	29	0.001858736059479542	0.11524163568773149
[1, 1, 1, 1, 1, 1, 1, 1, 2, 2, 3, 3, 4]	29	0.001858736059479542	0.11710037174721104
[1, 1, 1, 1, 1, 1, 1, 2, 2, 2, 2, 3, 3]	29	0.000929368029739771	0.1180297397769508
[1, 1, 1, 1, 1, 2, 2, 2, 2, 2, 2, 3, 3]	29	0.001858736059479542	0.11988847583643035
[1, 1, 1, 1, 1, 2, 2, 2, 2, 2, 2, 3, 3]	29	0.001858736059479542	0.1217472118959099
[1, 2, 2, 2, 2, 2, 2, 2, 2, 2, 2, 3, 3, 4]	29	0.000929368029739771	0.12267657992564966
[1, 2, 2, 2, 2, 2, 2, 2, 3, 3, 3, 3, 3, 3, 3, 3, 3, 4, 4]	27	0.000929368029739771	0.12360594795538943
[1, 1, 1, 1, 1, 1, 1, 2, 2, 2, 3, 3, 3, 3, 4, 4, 4, 4]	26	0.000929368029739771	0.1245353159851292
[1, 1, 1, 1, 1, 2, 2, 2, 2, 2, 3, 3, 3, 3, 4]	26	0.000929368029739771	0.12546468401486896
[1, 1, 1, 1, 2, 2, 2, 2, 2, 2, 3, 3, 3, 3]	26	0.001858736059479542	0.1273234200743485
[1, 1, 1, 1, 2, 2, 2, 2, 2, 2, 3, 3, 3, 3]	26	0.001858736059479542	0.12918215613382802
[1, 1, 1, 2, 2, 2, 2, 2, 2, 2, 3, 3, 3, 3, 4]	26	0.000929368029739771	0.1301115241635678
[1, 1, 1, 2, 2, 2, 2, 2, 2, 2, 3, 3, 3, 3, 4, 4]	26	0.000929368029739771	0.13104089219330758
[1, 1, 2, 2, 2, 2, 2, 2, 2, 2, 3, 3, 3, 3]	26	0.000929368029739771	0.13197026022304736
[1, 1, 1, 2, 2, 2, 3, 3, 3, 3, 3, 3, 3, 3, 3, 3, 3, 3, 4, 4, 4]	24	0.000929368029739771	0.13289962825278714
[1, 1, 1, 1, 1, 1, 2, 2, 2, 3, 3, 3, 3, 3, 3, 4, 4]	23	0.000929368029739771	0.13382899628252692
[1, 1, 1, 1, 1, 1, 2, 2, 2, 3, 3, 3, 3, 3, 3, 4, 4, 4, 4, 4, 4, 4, 4]	23	0.000929368029739771	0.1347583643122667
[1, 1, 1, 1, 1, 1, 1, 1, 2, 2, 3]	22	0.000929368029739771	0.13568773234200648
[1, 1, 1, 1, 1, 1, 1, 1, 2, 2, 3, 4]	22	0.000929368029739771	0.13661710037174626
[1, 1, 1, 1, 1, 2, 2, 2, 2, 2, 2, 3]	22	0.000929368029739771	0.13754646840148604
[1, 1, 1, 1, 1, 2, 2, 2, 2, 2, 2, 3, 4]	22	0.000929368029739771	0.13847583643122582
[1, 1, 1, 2, 2, 2, 2, 2, 2, 2, 2, 3]	22	0.000929368029739771	0.1394052044609656
[1, 1, 1, 1, 2, 2, 2, 2, 3, 3, 3, 3, 3, 3, 3, 3, 4]	20	0.000929368029739771	0.14033457249070538
[1, 1, 1, 1, 2, 2, 2, 2, 3, 3, 3, 3, 3, 3, 3, 3, 4, 4, 4, 4, 4]	20	0.000929368029739771	0.14126394052044516
[1, 1, 1, 1, 1, 1, 1, 1, 2, 3, 3, 3]	19	0.000929368029739771	0.14219330855018494
[1, 1, 1, 1, 1, 1, 2, 2, 2, 2, 3, 3, 3, 4]	19	0.001858736059479542	0.14405204460966448
[1, 1, 1, 1, 1, 1, 2, 2, 2, 2, 3, 3, 3, 4]	19	0.001858736059479542	0.145910780669144
[1, 1, 1, 1, 1, 1, 2, 2, 2, 2, 3, 3, 3, 4, 4]	19	0.000929368029739771	0.1468401486988838
[1, 1, 1, 1, 1, 2, 2, 2, 2, 2, 3, 3, 3]	19	0.001858736059479542	0.14869888475836332
[1, 1, 1, 1, 1, 2, 2, 2, 2, 2, 3, 3, 3]	19	0.001858736059479542	0.15055762081784285
[1, 1, 1, 1, 1, 2, 2, 2, 2, 2, 3, 3, 3, 4]	19	0.001858736059479542	0.15241635687732238
[1, 1, 1, 1, 1, 2, 2, 2, 2, 2, 3, 3, 3, 4]	19	0.001858736059479542	0.15427509293680192
[1, 1, 1, 2, 2, 2, 2, 2, 2, 2, 3, 3, 3, 4]	19	0.000929368029739771	0.1552044609665417
[1, 1, 1, 2, 2, 2, 2, 2, 2, 2, 3, 3, 3, 4, 4]	19	0.001858736059479542	0.15706319702602123
[1, 1, 1, 2, 2, 2, 2, 2, 2, 2, 3, 3, 3, 4, 4]	19	0.001858736059479542	0.15892193308550076
[1, 1, 1, 2, 2, 2, 3, 3, 3, 3, 3, 3, 3, 3, 3, 3, 3, 4]	18	0.000929368029739771	0.15985130111524054
[1, 1, 1, 1, 1, 1, 2, 2, 2, 3, 3, 3, 3, 3, 4, 4]	17	0.000929368029739771	0.16078066914498032
[1, 1, 1, 1, 1, 1, 2, 2, 2, 3, 3, 3, 3, 3, 4, 4, 4]	17	0.001858736059479542	0.16263940520445985
[1, 1, 1, 1, 1, 1, 2, 2, 2, 3, 3, 3, 3, 3, 4, 4, 4]	17	0.001858736059479542	0.16449814126393938
[1, 1, 1, 1, 1, 2, 2, 2, 2, 3, 3, 3, 3, 3, 4, 4, 4]	17	0.000929368029739771	0.16542750929367916
[1, 1, 1, 1, 2, 2, 2, 2, 2, 3, 3, 3, 3, 3, 4, 4, 4]	17	0.000929368029739771	0.16635687732341894
[1, 1, 1, 2, 2, 2, 2, 2, 2, 3, 3, 3, 3, 3, 4, 4, 4, 4, 4]	17	0.000929368029739771	0.16728624535315872
[1, 1, 1, 1, 1, 1, 1, 1, 2, 2, 4, 4, 4, 4]	16	0.000929368029739771	0.1682156133828985
[1, 1, 1, 1, 1, 1, 1, 2, 2, 2, 2, 4, 4, 4, 4]	16	0.000929368029739771	0.16914498141263828
[1, 1, 1, 1, 1, 1, 2, 2, 2, 2, 2]	16	0.000929368029739771	0.17007434944237806
[1, 1, 1, 1, 1, 1, 2, 2, 2, 2, 2, 4, 4]	16	0.000929368029739771	0.17100371747211784
[1, 1, 1, 1, 2, 2, 2, 2, 2, 2, 2]	16	0.000929368029739771	0.17193308550185762
[1, 1, 1, 1, 1, 1, 1, 2, 2, 2, 3, 3, 4, 4]	15	0.000929368029739771	0.1728624535315974
[1, 1, 1, 1, 1, 1, 2, 2, 2, 2, 3, 3, 4]	15	0.000929368029739771	0.17379182156133718
[1, 1, 1, 1, 1, 1, 2, 2, 2, 2, 3, 3, 4, 4]	15	0.000929368029739771	0.17472118959107696
[1, 1, 1, 1, 1, 2, 2, 2, 2, 2, 3, 3, 4]	15	0.000929368029739771	0.17565055762081674
[1, 1, 1, 1, 1, 2, 2, 2, 2, 2, 3, 3, 4, 4, 4, 4]	15	0.000929368029739771	0.17657992565055652
[1, 1, 1, 1, 1, 2, 2, 2, 3, 3, 3, 3, 3, 3, 3, 4, 4]	15	0.000929368029739771	0.1775092936802963
[1, 1, 1, 1, 2, 2, 2, 2, 2, 2, 3, 3]	15	0.000929368029739771	0.17843866171003608
[1, 1, 1, 1, 2, 2, 2, 2, 2, 2, 3, 3, 4, 4, 4]	15	0.000929368029739771	0.17936802973977586
[1, 1, 1, 1, 2, 2, 2, 2, 3, 3, 3, 3, 3, 3, 3, 4, 4]	15	0.000929368029739771	0.18029739776951564
[1, 1, 2, 2, 2, 2, 2, 2, 2, 2, 3, 3, 4]	15	0.000929368029739771	0.18122676579925542
[1, 1, 2, 2, 2, 2, 2, 2, 2, 2, 3, 3, 4, 4]	15	0.000929368029739771	0.1821561338289952
[1, 2, 2, 2, 2, 2, 2, 2, 2, 2, 3, 3]	15	0.000929368029739771	0.18308550185873498
[1, 1, 1, 1, 2, 2, 3, 3, 3, 3, 3, 3, 3, 3, 3, 3, 4]	14	0.000929368029739771	0.18401486988847476
[1, 1, 1, 1, 1, 1, 1, 1, 3, 3, 3, 3]	13	0.000929368029739771	0.18494423791821454
[1, 1, 1, 1, 1, 1, 2, 2, 2, 3, 3, 3, 3]	13	0.000929368029739771	0.18587360594795432
[1, 1, 1, 2, 2, 2, 2, 2, 2, 3, 3, 3, 3, 4, 4, 4, 4, 4]	13	0.000929368029739771	0.1868029739776941
[1, 2, 2, 2, 2, 2, 2, 2, 2, 3, 3, 3, 3, 4, 4]	13	0.000929368029739771	0.18773234200743388
[1, 1, 1, 1, 2, 2, 2, 2, 3, 3, 3, 3, 3, 3]	12	0.000929368029739771	0.18866171003717366
[1, 1, 2, 2, 2, 2, 2, 2, 3, 3, 3, 3, 3, 3]	12	0.000929368029739771	0.18959107806691344
[1, 1, 2, 2, 2, 2, 2, 2, 3, 3, 3, 3, 3, 3, 4]	12	0.000929368029739771	0.19052044609665322
[1, 1, 2, 2, 2, 2, 2, 2, 3, 3, 3, 3, 3, 3, 4, 4]	12	0.000929368029739771	0.191449814126393
[1, 1, 2, 2, 2, 2, 2, 2, 3, 3, 3, 3, 3, 3, 4, 4, 4, 4, 4, 4]	12	0.000929368029739771	0.19237918215613278
[1, 1, 1, 1, 1, 1, 1, 2, 2, 2, 3, 4, 4]	11	0.000929368029739771	0.19330855018587256
[1, 1, 1, 1, 1, 1, 1, 2, 2, 2, 3, 4, 4, 4]	11	0.000929368029739771	0.19423791821561234
[1, 1, 1, 1, 1, 1, 2, 2, 2, 2, 3]	11	0.000929368029739771	0.19516728624535212
[1, 1, 1, 1, 1, 1, 2, 2, 2, 2, 3, 4]	11	0.000929368029739771	0.1960966542750919
[1, 1, 1, 1, 1, 2, 2, 2, 2, 2, 3]	11	0.001858736059479542	0.19795539033457143
[1, 1, 1, 1, 1, 2, 2, 2, 2, 2, 3]	11	0.001858736059479542	0.19981412639405097
[1, 1, 1, 1, 1, 2, 2, 2, 2, 2, 3, 4]	11	0.000929368029739771	0.20074349442379075
[1, 1, 1, 1, 1, 1, 2, 2, 2, 3, 3, 3]	10	0.000929368029739771	0.20167286245353053
[1, 1, 1, 1, 1, 1, 2, 2, 2, 3, 3, 3, 4]	10	0.000929368029739771	0.2026022304832703
[1, 1, 1, 1, 1, 1, 2, 2, 2, 3, 3, 3, 4, 4]	10	0.000929368029739771	0.2035315985130101
[1, 1, 1, 1, 1, 2, 2, 2, 2, 3, 3, 3]	10	0.001858736059479542	0.20539033457248962
[1, 1, 1, 1, 1, 2, 2, 2, 2, 3, 3, 3]	10	0.001858736059479542	0.20724907063196915
[1, 1, 1, 1, 1, 2, 2, 2, 2, 3, 3, 3, 4, 4, 4, 4]	10	0.000929368029739771	0.20817843866170893
[1, 1, 1, 1, 2, 2, 2, 2, 2, 3, 3, 3]	10	0.000929368029739771	0.2091078066914487
[1, 1, 1, 1, 2, 2, 2, 2, 2, 3, 3, 3, 4]	10	0.000929368029739771	0.2100371747211885
[1, 1, 1, 1, 2, 2, 2, 2, 2, 3, 3, 3, 4, 4]	10	0.000929368029739771	0.21096654275092827
[1, 1, 1, 2, 2, 2, 2, 2, 2, 3, 3, 3]	10	0.000929368029739771	0.21189591078066805
[1, 1, 1, 2, 2, 2, 2, 3, 3, 3, 3, 3, 3, 3, 3, 4]	10	0.000929368029739771	0.21282527881040783
[1, 1, 1, 2, 2, 2, 3, 3, 3, 3, 3, 3, 3, 3, 3]	10	0.000929368029739771	0.2137546468401476
[1, 1, 2, 2, 2, 2, 2, 2, 2, 3, 3, 3, 4, 4, 4, 4]	10	0.000929368029739771	0.2146840148698874
[1, 2, 2, 2, 2, 2, 2, 2, 2, 3, 3, 3, 4, 4, 4, 4]	10	0.000929368029739771	0.21561338289962717
[2, 2, 2, 2, 3, 3, 3, 3, 3, 3, 3, 3, 3, 3, 3, 4, 4, 4, 4]	10	0.000929368029739771	0.21654275092936695
[1, 1, 1, 1, 1, 1, 1, 2, 3, 3, 3, 3, 3, 4, 4, 4]	9	0.001858736059479542	0.21840148698884648
[1, 1, 1, 1, 1, 1, 1, 2, 3, 3, 3, 3, 3, 4, 4, 4]	9	0.001858736059479542	0.22026022304832601
[1, 1, 1, 1, 1, 1, 2, 2, 3, 3, 3, 3, 3, 4, 4, 4, 4]	9	0.000929368029739771	0.2211895910780658
[1, 1, 1, 1, 2, 2, 2, 2, 3, 3, 3, 3, 3]	9	0.000929368029739771	0.22211895910780557
[1, 1, 1, 1, 2, 2, 2, 2, 3, 3, 3, 3, 3, 4, 4]	9	0.001858736059479542	0.2239776951672851
[1, 1, 1, 1, 2, 2, 2, 2, 3, 3, 3, 3, 3, 4, 4]	9	0.001858736059479542	0.22583643122676464
[1, 1, 1, 1, 2, 2, 2, 2, 3, 3, 3, 3, 3, 4, 4, 4]	9	0.001858736059479542	0.22769516728624417
[1, 1, 1, 1, 2, 2, 2, 2, 3, 3, 3, 3, 3, 4, 4, 4]	9	0.001858736059479542	0.2295539033457237
[1, 1, 1, 1, 2, 2, 2, 2, 3, 3, 3, 3, 3, 4, 4, 4, 4]	9	0.000929368029739771	0.23048327137546348
[1, 1, 2, 2, 2, 2, 2, 2, 3, 3, 3, 3, 3]	9	0.000929368029739771	0.23141263940520326
[1, 1, 2, 2, 2, 2, 2, 2, 3, 3, 3, 3, 3, 4]	9	0.000929368029739771	0.23234200743494304
[1, 1, 2, 2, 2, 2, 2, 2, 3, 3, 3, 3, 3, 4, 4, 4, 4, 4]	9	0.000929368029739771	0.23327137546468282
[1, 1, 1, 1, 1, 1, 1, 1, 2]	8	0.000929368029739771	0.2342007434944226
[1, 1, 1, 1, 1, 1, 1, 2, 2, 2]	8	0.0027881040892193134	0.23698884758364192
[1, 1, 1, 1, 1, 1, 1, 2, 2, 2]	8	0.0027881040892193134	0.23977695167286123
[1, 1, 1, 1, 1, 1, 1, 2, 2, 2]	8	0.0027881040892193134	0.24256505576208054
[1, 1, 1, 1, 1, 1, 2, 2, 2, 2]	8	0.001858736059479542	0.24442379182156007
[1, 1, 1, 1, 1, 1, 2, 2, 2, 2]	8	0.001858736059479542	0.2462825278810396
[1, 1, 1, 1, 1, 1, 2, 2, 2, 2, 4]	8	0.000929368029739771	0.24721189591077938
[1, 1, 1, 1, 1, 1, 2, 2, 2, 2, 4, 4]	8	0.000929368029739771	0.24814126394051916
[1, 1, 1, 1, 1, 1, 2, 2, 2, 3, 3]	8	0.001858736059479542	0.2499999999999987
[1, 1, 1, 1, 1, 1, 2, 2, 2, 3, 3]	8	0.001858736059479542	0.2518587360594782
[1, 1, 1, 1, 1, 1, 2, 2, 2, 3, 3, 4]	8	0.001858736059479542	0.2537174721189578
[1, 1, 1, 1, 1, 1, 2, 2, 2, 3, 3, 4]	8	0.001858736059479542	0.25557620817843735
[1, 1, 1, 1, 1, 1, 2, 2, 2, 3, 3, 4, 4, 4, 4, 4, 4]	8	0.000929368029739771	0.2565055762081771
[1, 1, 1, 1, 1, 2, 2, 2, 2, 2]	8	0.000929368029739771	0.25743494423791685
[1, 1, 1, 1, 1, 2, 2, 2, 2, 3, 3]	8	0.003717472118959084	0.2611524163568759
[1, 1, 1, 1, 1, 2, 2, 2, 2, 3, 3]	8	0.003717472118959084	0.264869888475835
[1, 1, 1, 1, 1, 2, 2, 2, 2, 3, 3]	8	0.003717472118959084	0.26858736059479404
[1, 1, 1, 1, 1, 2, 2, 2, 2, 3, 3]	8	0.003717472118959084	0.2723048327137531
[1, 1, 1, 1, 1, 2, 2, 2, 2, 3, 3, 4]	8	0.001858736059479542	0.27416356877323267
[1, 1, 1, 1, 1, 2, 2, 2, 2, 3, 3, 4]	8	0.001858736059479542	0.27602230483271223
[1, 1, 1, 1, 2, 2, 2, 2, 2, 3, 3, 4, 4]	8	0.000929368029739771	0.276951672862452
[1, 1, 1, 1, 2, 2, 2, 2, 2, 3, 3, 4, 4, 4, 4]	8	0.000929368029739771	0.27788104089219173
[1, 1, 1, 1, 2, 2, 2, 2, 2, 3, 3, 4, 4, 4, 4, 4]	8	0.000929368029739771	0.2788104089219315
[1, 1, 1, 1, 2, 2, 3, 3, 3, 3, 3, 3, 3, 3, 4, 4, 4]	8	0.000929368029739771	0.27973977695167124
[1, 1, 1, 1, 2, 2, 3, 3, 3, 3, 3, 3, 3, 3, 4, 4, 4, 4, 4, 4]	8	0.000929368029739771	0.280669144981411
[1, 1, 1, 2, 2, 2, 2, 2, 2, 3, 3, 4, 4, 4]	8	0.000929368029739771	0.28159851301115074
[1, 1, 1, 2, 2, 2, 2, 3, 3, 3, 3, 3, 3, 3, 4, 4]	8	0.000929368029739771	0.2825278810408905
[1, 1, 2, 2, 2, 2, 2, 3, 3, 3, 3, 3, 3, 3, 4, 4, 4]	8	0.000929368029739771	0.28345724907063025
[1, 2, 2, 2, 2, 2, 2, 3, 3, 3, 3, 3, 3, 3, 4]	8	0.000929368029739771	0.28438661710037
[1, 2, 2, 2, 2, 3, 3, 3, 3, 3, 3, 3, 3, 3, 4, 4, 4, 4]	8	0.000929368029739771	0.28531598513010975
[2, 2, 2, 2, 3, 3, 3, 3, 3, 3, 3, 3, 3, 3, 4]	8	0.000929368029739771	0.2862453531598495
[1, 1, 1, 1, 1, 1, 1, 2, 3, 3, 3, 3]	7	0.000929368029739771	0.28717472118958925
[1, 1, 1, 1, 1, 1, 2, 2, 3, 3, 3, 3]	7	0.000929368029739771	0.288104089219329
[1, 1, 1, 1, 1, 1, 2, 2, 3, 3, 3, 3, 4, 4, 4]	7	0.000929368029739771	0.28903345724906876
[1, 1, 1, 1, 1, 1, 2, 2, 3, 3, 3, 3, 4, 4, 4, 4]	7	0.000929368029739771	0.2899628252788085
[1, 1, 1, 1, 1, 1, 2, 2, 3, 3, 3, 3, 4, 4, 4, 4, 4]	7	0.0046468401486988555	0.2946096654275074
[1, 1, 1, 1, 1, 1, 2, 2, 3, 3, 3, 3, 4, 4, 4, 4, 4]	7	0.0046468401486988555	0.29925650557620626
[1, 1, 1, 1, 1, 1, 2, 2, 3, 3, 3, 3, 4, 4, 4, 4, 4]	7	0.0046468401486988555	0.3039033457249051
[1, 1, 1, 1, 1, 1, 2, 2, 3, 3, 3, 3, 4, 4, 4, 4, 4]	7	0.0046468401486988555	0.308550185873604
[1, 1, 1, 1, 1, 1, 2, 2, 3, 3, 3, 3, 4, 4, 4, 4, 4]	7	0.0046468401486988555	0.31319702602230287
[1, 1, 1, 1, 1, 2, 2, 2, 3, 3, 3, 3, 4, 4]	7	0.000929368029739771	0.3141263940520426
[1, 1, 1, 1, 1, 2, 2, 2, 3, 3, 3, 3, 4, 4, 4, 4, 4]	7	0.000929368029739771	0.3150557620817824
[1, 1, 1, 1, 2, 2, 2, 2, 3, 3, 3, 3]	7	0.001858736059479542	0.31691449814126194
[1, 1, 1, 1, 2, 2, 2, 2, 3, 3, 3, 3]	7	0.001858736059479542	0.3187732342007415
[1, 1, 1, 1, 2, 2, 2, 2, 3, 3, 3, 3, 4]	7	0.0027881040892193134	0.3215613382899608
[1, 1, 1, 1, 2, 2, 2, 2, 3, 3, 3, 3, 4]	7	0.0027881040892193134	0.3243494423791801
[1, 1, 1, 1, 2, 2, 2, 2, 3, 3, 3, 3, 4]	7	0.0027881040892193134	0.32713754646839943
[1, 1, 1, 1, 2, 2, 2, 2, 3, 3, 3, 3, 4, 4]	7	0.000929368029739771	0.3280669144981392
[1, 1, 1, 2, 2, 2, 2, 2, 3, 3, 3, 3]	7	0.0027881040892193134	0.3308550185873585
[1, 1, 1, 2, 2, 2, 2, 2, 3, 3, 3, 3]	7	0.0027881040892193134	0.3336431226765778
[1, 1, 1, 2, 2, 2, 2, 2, 3, 3, 3, 3]	7	0.0027881040892193134	0.3364312267657971
[1, 1, 2, 2, 2, 2, 2, 2, 3, 3, 3, 3, 4, 4, 4, 4, 4]	7	0.000929368029739771	0.33736059479553687
[1, 2, 2, 2, 2, 2, 2, 2, 3, 3, 3, 3]	7	0.000929368029739771	0.3382899628252766
[1, 1, 1, 1, 1, 1, 1, 2, 2, 3]	6	0.000929368029739771	0.3392193308550164
[1, 1, 1, 1, 1, 1, 1, 2, 2, 3, 4]	6	0.001858736059479542	0.34107806691449594
[1, 1, 1, 1, 1, 1, 1, 2, 2, 3, 4]	6	0.001858736059479542	0.3429368029739755
[1, 1, 1, 1, 1, 1, 1, 2, 2, 3, 4, 4]	6	0.000929368029739771	0.34386617100371525
[1, 1, 1, 1, 1, 1, 2, 2, 2, 3]	6	0.003717472118959084	0.3475836431226743
[1, 1, 1, 1, 1, 1, 2, 2, 2, 3]	6	0.003717472118959084	0.3513011152416334
[1, 1, 1, 1, 1, 1, 2, 2, 2, 3]	6	0.003717472118959084	0.35501858736059244
[1, 1, 1, 1, 1, 1, 2, 2, 2, 3]	6	0.003717472118959084	0.3587360594795515
[1, 1, 1, 1, 1, 1, 2, 3, 3, 3, 3, 3, 3, 4]	6	0.000929368029739771	0.35966542750929126
[1, 1, 1, 1, 1, 2, 2, 2, 2, 3]	6	0.000929368029739771	0.360594795539031
[1, 1, 1, 1, 1, 2, 2, 2, 2, 3, 4]	6	0.001858736059479542	0.36245353159851057
[1, 1, 1, 1, 1, 2, 2, 2, 2, 3, 4]	6	0.001858736059479542	0.36431226765799013
[1, 1, 1, 1, 1, 2, 2, 2, 2, 3, 4, 4, 4, 4, 4, 4]	6	0.000929368029739771	0.3652416356877299
[1, 1, 1, 1, 1, 2, 2, 3, 3, 3, 3, 3, 3]	6	0.000929368029739771	0.36617100371746963
[1, 1, 1, 1, 1, 2, 2, 3, 3, 3, 3, 3, 3, 4, 4]	6	0.000929368029739771	0.3671003717472094
[1, 1, 1, 1, 1, 2, 2, 3, 3, 3, 3, 3, 3, 4, 4, 4, 4]	6	0.000929368029739771	0.36802973977694914
[1, 1, 1, 1, 1, 2, 3, 3, 3, 3, 3, 3, 3, 4, 4, 4]	6	0.000929368029739771	0.3689591078066889
[1, 1, 1, 1, 1, 2, 3, 3, 3, 3, 3, 3, 3, 4, 4, 4, 4]	6	0.000929368029739771	0.36988847583642864
[1, 1, 1, 1, 1, 3, 3, 3, 3, 3, 3, 3, 3, 4, 4, 4]	6	0.000929368029739771	0.3708178438661684
[1, 1, 1, 1, 2, 2, 2, 2, 2, 3]	6	0.0027881040892193134	0.3736059479553877
[1, 1, 1, 1, 2, 2, 2, 2, 2, 3]	6	0.0027881040892193134	0.376394052044607
[1, 1, 1, 1, 2, 2, 2, 2, 2, 3]	6	0.0027881040892193134	0.37918215613382633
[1, 1, 1, 1, 2, 2, 2, 2, 2, 3, 4, 4, 4, 4, 4, 4, 4]	6	0.000929368029739771	0.3801115241635661
[1, 1, 1, 1, 2, 2, 3, 3, 3, 3, 3, 3, 3, 4, 4, 4]	6	0.000929368029739771	0.38104089219330584
[1, 1, 1, 1, 2, 2, 3, 3, 3, 3, 3, 3, 3, 4, 4, 4, 4]	6	0.0027881040892193134	0.38382899628252515
[1, 1, 1, 1, 2, 2, 3, 3, 3, 3, 3, 3, 3, 4, 4, 4, 4]	6	0.0027881040892193134	0.38661710037174446
[1, 1, 1, 1, 2, 2, 3, 3, 3, 3, 3, 3, 3, 4, 4, 4, 4]	6	0.0027881040892193134	0.38940520446096377
[1, 1, 1, 2, 2, 2, 2, 2, 2, 3, 4, 4, 4]	6	0.000929368029739771	0.3903345724907035
[1, 1, 1, 2, 2, 2, 3, 3, 3, 3, 3, 3, 3, 4]	6	0.000929368029739771	0.3912639405204433
[1, 1, 2, 2, 2, 2, 2, 2, 2, 3, 4, 4, 4]	6	0.000929368029739771	0.39219330855018303
[1, 1, 2, 2, 2, 2, 3, 3, 3, 3, 3, 3, 3, 4, 4, 4, 4]	6	0.000929368029739771	0.3931226765799228
[2, 2, 2, 2, 2, 2, 2, 2, 2, 3, 4, 4, 4, 4, 4]	6	0.000929368029739771	0.39405204460966253
[2, 2, 2, 2, 3, 3, 3, 3, 3, 3, 3, 3, 3, 4, 4, 4, 4, 4]	6	0.000929368029739771	0.3949814126394023
[1, 1, 1, 1, 1, 1, 2, 2, 3, 3, 3]	5	0.000929368029739771	0.39591078066914204
[1, 1, 1, 1, 1, 1, 2, 2, 3, 3, 3, 4]	5	0.0027881040892193134	0.39869888475836135
[1, 1, 1, 1, 1, 1, 2, 2, 3, 3, 3, 4]	5	0.0027881040892193134	0.40148698884758066
[1, 1, 1, 1, 1, 1, 2, 2, 3, 3, 3, 4]	5	0.0027881040892193134	0.4042750929368
[1, 1, 1, 1, 1, 1, 2, 2, 3, 3, 3, 4, 4, 4, 4, 4, 4]	5	0.001858736059479542	0.40613382899627953
[1, 1, 1, 1, 1, 1, 2, 2, 3, 3, 3, 4, 4, 4, 4, 4, 4]	5	0.001858736059479542	0.4079925650557591
[1, 1, 1, 1, 1, 1, 3, 3, 3, 3, 3, 3, 4, 4, 4, 4, 4]	5	0.001858736059479542	0.40985130111523865
[1, 1, 1, 1, 1, 1, 3, 3, 3, 3, 3, 3, 4, 4, 4, 4, 4]	5	0.001858736059479542	0.4117100371747182
[1, 1, 1, 1, 1, 2, 2, 2, 3, 3, 3]	5	0.000929368029739771	0.41263940520445797
[1, 1, 1, 1, 1, 2, 2, 2, 3, 3, 3, 4, 4]	5	0.000929368029739771	0.4135687732341977
[1, 1, 1, 1, 1, 2, 2, 2, 3, 3, 3, 4, 4, 4, 4, 4]	5	0.001858736059479542	0.4154275092936773
[1, 1, 1, 1, 1, 2, 2, 2, 3, 3, 3, 4, 4, 4, 4, 4]	5	0.001858736059479542	0.41728624535315684
[1, 1, 1, 1, 1, 2, 2, 3, 3, 3, 3, 3]	5	0.001858736059479542	0.4191449814126364
[1, 1, 1, 1, 1, 2, 2, 3, 3, 3, 3, 3]	5	0.001858736059479542	0.42100371747211596
[1, 1, 1, 1, 1, 2, 2, 3, 3, 3, 3, 3, 4]	5	0.000929368029739771	0.4219330855018557
[1, 1, 1, 1, 1, 2, 2, 3, 3, 3, 3, 3, 4, 4, 4]	5	0.000929368029739771	0.42286245353159546
[1, 1, 1, 1, 1, 2, 3, 3, 3, 3, 3, 3, 4]	5	0.000929368029739771	0.4237918215613352
[1, 1, 1, 1, 2, 2, 2, 2, 3, 3, 3]	5	0.0027881040892193134	0.4265799256505545
[1, 1, 1, 1, 2, 2, 2, 2, 3, 3, 3]	5	0.0027881040892193134	0.42936802973977384
[1, 1, 1, 1, 2, 2, 2, 2, 3, 3, 3]	5	0.0027881040892193134	0.43215613382899315
[1, 1, 1, 1, 2, 2, 2, 2, 3, 3, 3, 4]	5	0.000929368029739771	0.4330855018587329
[1, 1, 1, 1, 2, 2, 2, 2, 3, 3, 3, 4, 4]	5	0.000929368029739771	0.43401486988847265
[1, 1, 1, 1, 2, 2, 2, 2, 3, 3, 3, 4, 4, 4, 4, 4, 4]	5	0.000929368029739771	0.4349442379182124
[1, 1, 1, 1, 2, 2, 2, 2, 3, 3, 3, 4, 4, 4, 4, 4, 4, 4, 4, 4, 4, 4]	5	0.000929368029739771	0.43587360594795216
[1, 1, 1, 1, 2, 2, 2, 3, 3, 3, 3, 3, 4]	5	0.000929368029739771	0.4368029739776919
[1, 1, 1, 1, 2, 2, 3, 3, 3, 3, 3, 3]	5	0.000929368029739771	0.43773234200743166
[1, 1, 1, 1, 2, 2, 3, 3, 3, 3, 3, 3, 4, 4]	5	0.000929368029739771	0.4386617100371714
[1, 1, 1, 1, 2, 2, 3, 3, 3, 3, 3, 3, 4, 4, 4, 4]	5	0.000929368029739771	0.43959107806691117
[1, 1, 1, 2, 2, 2, 2, 2, 3, 3, 3]	5	0.000929368029739771	0.4405204460966509
[1, 1, 1, 2, 2, 2, 2, 2, 3, 3, 3, 4]	5	0.000929368029739771	0.44144981412639067
[1, 1, 1, 2, 2, 2, 2, 3, 3, 3, 3, 3, 4, 4]	5	0.000929368029739771	0.4423791821561304
[1, 1, 2, 2, 2, 2, 2, 2, 3, 3, 3]	5	0.001858736059479542	0.44423791821561
[1, 1, 2, 2, 2, 2, 2, 2, 3, 3, 3]	5	0.001858736059479542	0.44609665427508954
[1, 1, 2, 2, 2, 2, 2, 2, 3, 3, 3, 4, 4]	5	0.000929368029739771	0.4470260223048293
[1, 1, 2, 2, 2, 2, 2, 2, 3, 3, 3, 4, 4, 4, 4]	5	0.000929368029739771	0.44795539033456905
[1, 1, 2, 2, 2, 2, 2, 3, 3, 3, 3, 3, 4]	5	0.000929368029739771	0.4488847583643088
[1, 1, 2, 2, 2, 2, 2, 3, 3, 3, 3, 3, 4, 4, 4, 4, 4, 4, 4, 4]	5	0.000929368029739771	0.44981412639404855
[1, 1, 2, 2, 2, 2, 3, 3, 3, 3, 3, 3]	5	0.000929368029739771	0.4507434944237883
[2, 2, 2, 2, 2, 2, 2, 2, 3, 3, 3, 4]	5	0.000929368029739771	0.45167286245352806
[1, 1, 1, 1, 1, 1, 1, 2, 2]	4	0.000929368029739771	0.4526022304832678
[1, 1, 1, 1, 1, 1, 1, 2, 2, 4, 4, 4, 4, 4, 4, 4]	4	0.000929368029739771	0.45353159851300756
[1, 1, 1, 1, 1, 1, 1, 2, 3, 3]	4	0.000929368029739771	0.4544609665427473
[1, 1, 1, 1, 1, 1, 1, 2, 3, 3, 4]	4	0.000929368029739771	0.45539033457248707
[1, 1, 1, 1, 1, 1, 1, 2, 3, 3, 4, 4, 4, 4, 4, 4, 4]	4	0.000929368029739771	0.4563197026022268
[1, 1, 1, 1, 1, 1, 2, 2, 3, 3]	4	0.0046468401486988555	0.4609665427509257
[1, 1, 1, 1, 1, 1, 2, 2, 3, 3]	4	0.0046468401486988555	0.46561338289962456
[1, 1, 1, 1, 1, 1, 2, 2, 3, 3]	4	0.0046468401486988555	0.47026022304832343
[1, 1, 1, 1, 1, 1, 2, 2, 3, 3]	4	0.0046468401486988555	0.4749070631970223
[1, 1, 1, 1, 1, 1, 2, 2, 3, 3]	4	0.0046468401486988555	0.4795539033457212
[1, 1, 1, 1, 1, 1, 2, 2, 3, 3, 4, 4, 4, 4]	4	0.000929368029739771	0.48048327137546093
[1, 1, 1, 1, 1, 1, 2, 2, 3, 3, 4, 4, 4, 4, 4, 4]	4	0.000929368029739771	0.4814126394052007
[1, 1, 1, 1, 1, 1, 2, 2, 3, 3, 4, 4, 4, 4, 4, 4, 4]	4	0.003717472118959084	0.48513011152415975
[1, 1, 1, 1, 1, 1, 2, 2, 3, 3, 4, 4, 4, 4, 4, 4, 4]	4	0.003717472118959084	0.4888475836431188
[1, 1, 1, 1, 1, 1, 2, 2, 3, 3, 4, 4, 4, 4, 4, 4, 4]	4	0.003717472118959084	0.4925650557620779
[1, 1, 1, 1, 1, 1, 2, 2, 3, 3, 4, 4, 4, 4, 4, 4, 4]	4	0.003717472118959084	0.49628252788103694
[1, 1, 1, 1, 1, 1, 2, 3, 3, 3, 3]	4	0.001858736059479542	0.4981412639405165
[1, 1, 1, 1, 1, 1, 2, 3, 3, 3, 3]	4	0.001858736059479542	0.49999999999999606
[1, 1, 1, 1, 1, 1, 2, 3, 3, 3, 3, 4, 4, 4]	4	0.001858736059479542	0.5018587360594756
[1, 1, 1, 1, 1, 1, 2, 3, 3, 3, 3, 4, 4, 4]	4	0.001858736059479542	0.5037174721189551
[1, 1, 1, 1, 1, 1, 3, 3, 3, 3, 3, 4]	4	0.000929368029739771	0.5046468401486949
[1, 1, 1, 1, 1, 2, 2, 2, 2]	4	0.000929368029739771	0.5055762081784346
[1, 1, 1, 1, 1, 2, 2, 2, 2, 4]	4	0.000929368029739771	0.5065055762081744
[1, 1, 1, 1, 1, 2, 2, 2, 2, 4, 4]	4	0.000929368029739771	0.5074349442379141
[1, 1, 1, 1, 1, 2, 2, 2, 3, 3]	4	0.0027881040892193134	0.5102230483271335
[1, 1, 1, 1, 1, 2, 2, 2, 3, 3]	4	0.0027881040892193134	0.5130111524163529
[1, 1, 1, 1, 1, 2, 2, 2, 3, 3]	4	0.0027881040892193134	0.5157992565055722
[1, 1, 1, 1, 1, 2, 2, 2, 3, 3, 4, 4, 4, 4, 4, 4, 4]	4	0.001858736059479542	0.5176579925650517
[1, 1, 1, 1, 1, 2, 2, 2, 3, 3, 4, 4, 4, 4, 4, 4, 4]	4	0.001858736059479542	0.5195167286245312
[1, 1, 1, 1, 1, 2, 2, 3, 3, 3, 3, 4]	4	0.001858736059479542	0.5213754646840107
[1, 1, 1, 1, 1, 2, 2, 3, 3, 3, 3, 4]	4	0.001858736059479542	0.5232342007434903
[1, 1, 1, 1, 1, 2, 2, 3, 3, 3, 3, 4, 4, 4]	4	0.000929368029739771	0.52416356877323
[1, 1, 1, 1, 1, 2, 2, 3, 3, 3, 3, 4, 4, 4, 4, 4, 4]	4	0.000929368029739771	0.5250929368029698
[1, 1, 1, 1, 2, 2, 2, 2, 3, 3]	4	0.001858736059479542	0.5269516728624493
[1, 1, 1, 1, 2, 2, 2, 2, 3, 3]	4	0.001858736059479542	0.5288104089219288
[1, 1, 1, 1, 2, 2, 2, 2, 3, 3, 4, 4]	4	0.000929368029739771	0.5297397769516685
[1, 1, 1, 1, 2, 2, 2, 2, 3, 3, 4, 4, 4, 4]	4	0.000929368029739771	0.5306691449814083
[1, 1, 1, 1, 2, 2, 2, 2, 3, 3, 4, 4, 4, 4, 4, 4]	4	0.001858736059479542	0.5325278810408878
[1, 1, 1, 1, 2, 2, 2, 2, 3, 3, 4, 4, 4, 4, 4, 4]	4	0.001858736059479542	0.5343866171003673
[1, 1, 1, 1, 2, 2, 2, 2, 3, 3, 4, 4, 4, 4, 4, 4, 4]	4	0.000929368029739771	0.535315985130107
[1, 1, 1, 1, 2, 2, 2, 3, 3, 3, 3, 4, 4, 4, 4, 4, 4]	4	0.000929368029739771	0.5362453531598468
[1, 1, 1, 1, 2, 2, 3, 3, 3, 3, 3]	4	0.000929368029739771	0.5371747211895865
[1, 1, 1, 1, 2, 2, 3, 3, 3, 3, 3, 4, 4, 4]	4	0.000929368029739771	0.5381040892193263
[1, 1, 1, 1, 2, 2, 3, 3, 3, 3, 3, 4, 4, 4, 4, 4]	4	0.000929368029739771	0.539033457249066
[1, 1, 1, 1, 2, 2, 3, 3, 3, 3, 3, 4, 4, 4, 4, 4, 4]	4	0.0027881040892193134	0.5418215613382854
[1, 1, 1, 1, 2, 2, 3, 3, 3, 3, 3, 4, 4, 4, 4, 4, 4]	4	0.0027881040892193134	0.5446096654275048
[1, 1, 1, 1, 2, 2, 3, 3, 3, 3, 3, 4, 4, 4, 4, 4, 4]	4	0.0027881040892193134	0.5473977695167241
[1, 1, 1, 1, 2, 3, 3, 3, 3, 3, 3, 4]	4	0.000929368029739771	0.5483271375464639
[1, 1, 1, 2, 2, 2, 2, 2, 3, 3]	4	0.001858736059479542	0.5501858736059434
[1, 1, 1, 2, 2, 2, 2, 2, 3, 3]	4	0.001858736059479542	0.5520446096654229
[1, 1, 1, 2, 2, 2, 2, 2, 3, 3, 4, 4, 4, 4, 4, 4]	4	0.000929368029739771	0.5529739776951627
[1, 1, 1, 2, 2, 2, 2, 3, 3, 3, 3, 4, 4]	4	0.000929368029739771	0.5539033457249024
[1, 1, 1, 2, 2, 2, 3, 3, 3, 3, 3]	4	0.000929368029739771	0.5548327137546422
[1, 1, 1, 2, 2, 2, 3, 3, 3, 3, 3, 4]	4	0.000929368029739771	0.5557620817843819
[1, 1, 1, 2, 2, 2, 3, 3, 3, 3, 3, 4, 4]	4	0.000929368029739771	0.5566914498141217
[1, 1, 1, 2, 2, 2, 3, 3, 3, 3, 3, 4, 4, 4, 4, 4, 4]	4	0.000929368029739771	0.5576208178438614
[1, 1, 2, 2, 2, 2, 2, 2, 2]	4	0.000929368029739771	0.5585501858736012
[1, 1, 2, 2, 2, 2, 2, 2, 3, 3]	4	0.001858736059479542	0.5604089219330807
[1, 1, 2, 2, 2, 2, 2, 2, 3, 3]	4	0.001858736059479542	0.5622676579925602
[1, 1, 2, 2, 2, 2, 2, 2, 3, 3, 4]	4	0.000929368029739771	0.5631970260222999
[1, 1, 2, 2, 2, 2, 2, 2, 3, 3, 4, 4]	4	0.000929368029739771	0.5641263940520397
[1, 1, 2, 2, 2, 2, 2, 2, 3, 3, 4, 4, 4]	4	0.000929368029739771	0.5650557620817794
[1, 1, 2, 2, 2, 2, 3, 3, 3, 3, 3, 4]	4	0.001858736059479542	0.5669144981412589
[1, 1, 2, 2, 2, 2, 3, 3, 3, 3, 3, 4]	4	0.001858736059479542	0.5687732342007384
[1, 1, 2, 2, 2, 2, 3, 3, 3, 3, 3, 4, 4, 4]	4	0.000929368029739771	0.5697026022304782
[1, 1, 2, 2, 2, 2, 3, 3, 3, 3, 3, 4, 4, 4, 4, 4]	4	0.000929368029739771	0.570631970260218
[1, 1, 2, 2, 2, 2, 3, 3, 3, 3, 3, 4, 4, 4, 4, 4, 4]	4	0.000929368029739771	0.5715613382899577
[2, 2, 2, 2, 2, 2, 2, 2, 3, 3, 4, 4, 4, 4, 4]	4	0.000929368029739771	0.5724907063196975
[2, 2, 2, 2, 2, 3, 3, 3, 3, 3, 3, 4]	4	0.000929368029739771	0.5734200743494372
[1, 1, 1, 1, 1, 1, 1, 2, 3]	3	0.001858736059479542	0.5752788104089167
[1, 1, 1, 1, 1, 1, 1, 2, 3]	3	0.001858736059479542	0.5771375464683962
[1, 1, 1, 1, 1, 1, 1, 2, 3, 4]	3	0.000929368029739771	0.578066914498136
[1, 1, 1, 1, 1, 1, 1, 2, 3, 4, 4, 4]	3	0.000929368029739771	0.5789962825278757
[1, 1, 1, 1, 1, 1, 2, 2, 3, 4, 4]	3	0.000929368029739771	0.5799256505576155
[1, 1, 1, 1, 1, 1, 2, 2, 3, 4, 4, 4, 4, 4, 4, 4]	3	0.001858736059479542	0.581784386617095
[1, 1, 1, 1, 1, 1, 2, 2, 3, 4, 4, 4, 4, 4, 4, 4]	3	0.001858736059479542	0.5836431226765745
[1, 1, 1, 1, 1, 1, 2, 2, 3, 4, 4, 4, 4, 4, 4, 4, 4]	3	0.000929368029739771	0.5845724907063142
[1, 1, 1, 1, 1, 1, 2, 3, 3, 3]	3	0.001858736059479542	0.5864312267657937
[1, 1, 1, 1, 1, 1, 2, 3, 3, 3]	3	0.001858736059479542	0.5882899628252732
[1, 1, 1, 1, 1, 1, 2, 3, 3, 3, 4]	3	0.000929368029739771	0.589219330855013
[1, 1, 1, 1, 1, 1, 2, 3, 3, 3, 4, 4]	3	0.000929368029739771	0.5901486988847527
[1, 1, 1, 1, 1, 1, 2, 3, 3, 3, 4, 4, 4, 4, 4, 4]	3	0.000929368029739771	0.5910780669144925
[1, 1, 1, 1, 1, 1, 3, 3, 3, 3]	3	0.001858736059479542	0.592936802973972
[1, 1, 1, 1, 1, 1, 3, 3, 3, 3]	3	0.001858736059479542	0.5947955390334515
[1, 1, 1, 1, 1, 1, 3, 3, 3, 3, 4, 4, 4, 4, 4, 4]	3	0.000929368029739771	0.5957249070631913
[1, 1, 1, 1, 1, 2, 2, 2, 3]	3	0.000929368029739771	0.596654275092931
[1, 1, 1, 1, 1, 2, 2, 2, 3, 4]	3	0.001858736059479542	0.5985130111524105
[1, 1, 1, 1, 1, 2, 2, 2, 3, 4]	3	0.001858736059479542	0.60037174721189
[1, 1, 1, 1, 1, 2, 2, 2, 3, 4, 4]	3	0.000929368029739771	0.6013011152416298
[1, 1, 1, 1, 1, 2, 2, 2, 3, 4, 4, 4]	3	0.000929368029739771	0.6022304832713695
[1, 1, 1, 1, 1, 2, 2, 2, 3, 4, 4, 4, 4, 4, 4]	3	0.000929368029739771	0.6031598513011093
[1, 1, 1, 1, 1, 2, 2, 2, 3, 4, 4, 4, 4, 4, 4, 4]	3	0.001858736059479542	0.6050185873605888
[1, 1, 1, 1, 1, 2, 2, 2, 3, 4, 4, 4, 4, 4, 4, 4]	3	0.001858736059479542	0.6068773234200683
[1, 1, 1, 1, 1, 2, 2, 3, 3, 3]	3	0.007434944237918168	0.6143122676579864
[1, 1, 1, 1, 1, 2, 2, 3, 3, 3]	3	0.007434944237918168	0.6217472118959045
[1, 1, 1, 1, 1, 2, 2, 3, 3, 3]	3	0.007434944237918168	0.6291821561338227
[1, 1, 1, 1, 1, 2, 2, 3, 3, 3]	3	0.007434944237918168	0.6366171003717408
[1, 1, 1, 1, 1, 2, 2, 3, 3, 3]	3	0.007434944237918168	0.6440520446096589
[1, 1, 1, 1, 1, 2, 2, 3, 3, 3]	3	0.007434944237918168	0.651486988847577
[1, 1, 1, 1, 1, 2, 2, 3, 3, 3]	3	0.007434944237918168	0.6589219330854952
[1, 1, 1, 1, 1, 2, 2, 3, 3, 3]	3	0.007434944237918168	0.6663568773234133
[1, 1, 1, 1, 1, 2, 2, 3, 3, 3, 4]	3	0.000929368029739771	0.6672862453531531
[1, 1, 1, 1, 1, 2, 2, 3, 3, 3, 4, 4]	3	0.000929368029739771	0.6682156133828928
[1, 1, 1, 1, 1, 2, 2, 3, 3, 3, 4, 4, 4, 4, 4]	3	0.000929368029739771	0.6691449814126326
[1, 1, 1, 1, 1, 2, 2, 3, 3, 3, 4, 4, 4, 4, 4, 4, 4]	3	0.000929368029739771	0.6700743494423723
[1, 1, 1, 1, 1, 2, 3, 3, 3, 3, 4]	3	0.000929368029739771	0.6710037174721121
[1, 1, 1, 1, 1, 2, 3, 3, 3, 3, 4, 4, 4, 4]	3	0.000929368029739771	0.6719330855018518
[1, 1, 1, 1, 1, 3, 3, 3, 3, 3]	3	0.000929368029739771	0.6728624535315916
[1, 1, 1, 1, 2, 2, 2, 2, 3]	3	0.000929368029739771	0.6737918215613313
[1, 1, 1, 1, 2, 2, 2, 2, 3, 4]	3	0.0027881040892193134	0.6765799256505507
[1, 1, 1, 1, 2, 2, 2, 2, 3, 4]	3	0.0027881040892193134	0.6793680297397701
[1, 1, 1, 1, 2, 2, 2, 2, 3, 4]	3	0.0027881040892193134	0.6821561338289894
[1, 1, 1, 1, 2, 2, 2, 2, 3, 4, 4]	3	0.000929368029739771	0.6830855018587292
[1, 1, 1, 1, 2, 2, 2, 2, 3, 4, 4, 4, 4, 4, 4]	3	0.001858736059479542	0.6849442379182087
[1, 1, 1, 1, 2, 2, 2, 2, 3, 4, 4, 4, 4, 4, 4]	3	0.001858736059479542	0.6868029739776882
[1, 1, 1, 1, 2, 2, 2, 3, 3, 3]	3	0.0027881040892193134	0.6895910780669076
[1, 1, 1, 1, 2, 2, 2, 3, 3, 3]	3	0.0027881040892193134	0.6923791821561269
[1, 1, 1, 1, 2, 2, 2, 3, 3, 3]	3	0.0027881040892193134	0.6951672862453463
[1, 1, 1, 1, 2, 2, 2, 3, 3, 3, 4, 4]	3	0.000929368029739771	0.696096654275086
[1, 1, 1, 1, 2, 2, 2, 3, 3, 3, 4, 4, 4, 4, 4, 4, 4]	3	0.000929368029739771	0.6970260223048258
[1, 1, 1, 1, 2, 2, 3, 3, 3, 3]	3	0.000929368029739771	0.6979553903345656
[1, 1, 1, 1, 2, 2, 3, 3, 3, 3, 4, 4, 4, 4, 4]	3	0.000929368029739771	0.6988847583643053
[1, 1, 1, 1, 2, 2, 3, 3, 3, 3, 4, 4, 4, 4, 4, 4]	3	0.000929368029739771	0.699814126394045
[1, 1, 1, 1, 2, 3, 3, 3, 3, 3, 4, 4, 4, 4, 4]	3	0.000929368029739771	0.7007434944237848
[1, 1, 1, 2, 2, 2, 2, 2, 3, 4]	3	0.000929368029739771	0.7016728624535246
[1, 1, 1, 2, 2, 2, 2, 3, 3, 3, 4, 4]	3	0.000929368029739771	0.7026022304832643
[1, 1, 1, 2, 2, 2, 2, 3, 3, 3, 4, 4, 4, 4, 4, 4, 4]	3	0.000929368029739771	0.7035315985130041
[1, 1, 1, 2, 2, 2, 2, 3, 3, 3, 4, 4, 4, 4, 4, 4, 4, 4, 4, 4]	3	0.000929368029739771	0.7044609665427438
[1, 1, 1, 2, 2, 2, 3, 3, 3, 3]	3	0.000929368029739771	0.7053903345724836
[1, 1, 1, 2, 2, 2, 3, 3, 3, 3, 4, 4]	3	0.000929368029739771	0.7063197026022233
[1, 1, 1, 2, 2, 2, 3, 3, 3, 3, 4, 4, 4, 4, 4, 4]	3	0.000929368029739771	0.7072490706319631
[1, 1, 1, 2, 2, 3, 3, 3, 3, 3, 4]	3	0.000929368029739771	0.7081784386617028
[1, 1, 1, 2, 2, 3, 3, 3, 3, 3, 4, 4]	3	0.000929368029739771	0.7091078066914426
[1, 1, 2, 2, 2, 2, 3, 3, 3, 3]	3	0.000929368029739771	0.7100371747211823
[1, 1, 2, 2, 2, 2, 3, 3, 3, 3, 4]	3	0.000929368029739771	0.7109665427509221
[1, 2, 2, 2, 2, 2, 3, 3, 3, 3, 4, 4, 4, 4, 4]	3	0.000929368029739771	0.7118959107806618
[1, 2, 2, 2, 2, 3, 3, 3, 3, 3]	3	0.001858736059479542	0.7137546468401413
[1, 2, 2, 2, 2, 3, 3, 3, 3, 3]	3	0.001858736059479542	0.7156133828996208
[1, 2, 2, 2, 2, 3, 3, 3, 3, 3, 4]	3	0.000929368029739771	0.7165427509293606
[1, 1, 1, 1, 1, 1, 1, 2]	2	0.000929368029739771	0.7174721189591003
[1, 1, 1, 1, 1, 1, 1, 2, 4, 4]	2	0.000929368029739771	0.7184014869888401
[1, 1, 1, 1, 1, 1, 1, 3]	2	0.000929368029739771	0.7193308550185799
[1, 1, 1, 1, 1, 1, 1, 3, 3, 4, 4, 4, 4, 4, 4]	2	0.000929368029739771	0.7202602230483196
[1, 1, 1, 1, 1, 1, 1, 3, 3, 4, 4, 4, 4, 4, 4, 4, 4]	2	0.000929368029739771	0.7211895910780594
[1, 1, 1, 1, 1, 1, 1, 3, 4, 4, 4, 4]	2	0.000929368029739771	0.7221189591077991
[1, 1, 1, 1, 1, 1, 1, 3, 4, 4, 4, 4, 4, 4, 4, 4, 4]	2	0.000929368029739771	0.7230483271375389
[1, 1, 1, 1, 1, 1, 2, 2]	2	0.001858736059479542	0.7249070631970184
[1, 1, 1, 1, 1, 1, 2, 2]	2	0.001858736059479542	0.7267657992564979
[1, 1, 1, 1, 1, 1, 2, 2, 4, 4]	2	0.000929368029739771	0.7276951672862376
[1, 1, 1, 1, 1, 1, 2, 2, 4, 4, 4, 4]	2	0.000929368029739771	0.7286245353159774
[1, 1, 1, 1, 1, 1, 2, 2, 4, 4, 4, 4, 4, 4, 4, 4, 4]	2	0.000929368029739771	0.7295539033457171
[1, 1, 1, 1, 1, 1, 2, 3]	2	0.001858736059479542	0.7314126394051966
[1, 1, 1, 1, 1, 1, 2, 3]	2	0.001858736059479542	0.7332713754646761
[1, 1, 1, 1, 1, 1, 2, 3, 3, 4]	2	0.0027881040892193134	0.7360594795538955
[1, 1, 1, 1, 1, 1, 2, 3, 3, 4]	2	0.0027881040892193134	0.7388475836431149
[1, 1, 1, 1, 1, 1, 2, 3, 3, 4]	2	0.0027881040892193134	0.7416356877323342
[1, 1, 1, 1, 1, 1, 2, 3, 3, 4, 4, 4, 4, 4, 4, 4, 4]	2	0.000929368029739771	0.742565055762074
[1, 1, 1, 1, 1, 1, 2, 3, 4]	2	0.000929368029739771	0.7434944237918137
[1, 1, 1, 1, 1, 1, 2, 3, 4, 4]	2	0.000929368029739771	0.7444237918215535
[1, 1, 1, 1, 1, 1, 2, 3, 4, 4, 4, 4, 4, 4, 4, 4]	2	0.000929368029739771	0.7453531598512932
[1, 1, 1, 1, 1, 1, 3, 3]	2	0.000929368029739771	0.746282527881033
[1, 1, 1, 1, 1, 1, 3, 3, 3]	2	0.000929368029739771	0.7472118959107727
[1, 1, 1, 1, 1, 1, 3, 3, 3, 4]	2	0.000929368029739771	0.7481412639405125
[1, 1, 1, 1, 1, 1, 3, 3, 3, 4, 4, 4, 4, 4]	2	0.000929368029739771	0.7490706319702523
[1, 1, 1, 1, 1, 1, 3, 3, 4, 4]	2	0.000929368029739771	0.749999999999992
[1, 1, 1, 1, 1, 1, 3, 3, 4, 4, 4, 4]	2	0.000929368029739771	0.7509293680297318
[1, 1, 1, 1, 1, 2, 2, 2]	2	0.001858736059479542	0.7527881040892113
[1, 1, 1, 1, 1, 2, 2, 2]	2	0.001858736059479542	0.7546468401486908
[1, 1, 1, 1, 1, 2, 2, 2, 4]	2	0.000929368029739771	0.7555762081784305
[1, 1, 1, 1, 1, 2, 2, 2, 4, 4]	2	0.000929368029739771	0.7565055762081703
[1, 1, 1, 1, 1, 2, 2, 3]	2	0.0027881040892193134	0.7592936802973896
[1, 1, 1, 1, 1, 2, 2, 3]	2	0.0027881040892193134	0.762081784386609
[1, 1, 1, 1, 1, 2, 2, 3]	2	0.0027881040892193134	0.7648698884758284
[1, 1, 1, 1, 1, 2, 2, 3, 3]	2	0.000929368029739771	0.7657992565055681
[1, 1, 1, 1, 1, 2, 2, 3, 3, 4]	2	0.000929368029739771	0.7667286245353079
[1, 1, 1, 1, 1, 2, 2, 3, 3, 4, 4, 4, 4, 4, 4, 4, 4]	2	0.000929368029739771	0.7676579925650476
[1, 1, 1, 1, 1, 2, 2, 3, 4]	2	0.001858736059479542	0.7695167286245271
[1, 1, 1, 1, 1, 2, 2, 3, 4]	2	0.001858736059479542	0.7713754646840066
[1, 1, 1, 1, 1, 2, 2, 3, 4, 4]	2	0.000929368029739771	0.7723048327137464
[1, 1, 1, 1, 1, 2, 3, 3]	2	0.0027881040892193134	0.7750929368029658
[1, 1, 1, 1, 1, 2, 3, 3]	2	0.0027881040892193134	0.7778810408921851
[1, 1, 1, 1, 1, 2, 3, 3]	2	0.0027881040892193134	0.7806691449814045
[1, 1, 1, 1, 1, 2, 3, 3, 3]	2	0.000929368029739771	0.7815985130111442
[1, 1, 1, 1, 1, 2, 3, 3, 4, 4]	2	0.001858736059479542	0.7834572490706238
[1, 1, 1, 1, 1, 2, 3, 3, 4, 4]	2	0.001858736059479542	0.7853159851301033
[1, 1, 1, 1, 1, 2, 3, 3, 4, 4, 4, 4]	2	0.000929368029739771	0.786245353159843
[1, 1, 1, 1, 1, 3, 3, 3, 3]	2	0.000929368029739771	0.7871747211895828
[1, 1, 1, 1, 1, 3, 3, 3, 4, 4]	2	0.000929368029739771	0.7881040892193225
[1, 1, 1, 1, 2, 2, 2, 2]	2	0.0027881040892193134	0.7908921933085419
[1, 1, 1, 1, 2, 2, 2, 2]	2	0.0027881040892193134	0.7936802973977612
[1, 1, 1, 1, 2, 2, 2, 2]	2	0.0027881040892193134	0.7964684014869806
[1, 1, 1, 1, 2, 2, 2, 2, 4]	2	0.000929368029739771	0.7973977695167204
[1, 1, 1, 1, 2, 2, 2, 2, 4, 4]	2	0.000929368029739771	0.7983271375464601
[1, 1, 1, 1, 2, 2, 2, 2, 4, 4, 4, 4, 4, 4, 4, 4]	2	0.000929368029739771	0.7992565055761999
[1, 1, 1, 1, 2, 2, 2, 3]	2	0.001858736059479542	0.8011152416356794
[1, 1, 1, 1, 2, 2, 2, 3]	2	0.001858736059479542	0.8029739776951589
[1, 1, 1, 1, 2, 2, 2, 3, 3]	2	0.0027881040892193134	0.8057620817843782
[1, 1, 1, 1, 2, 2, 2, 3, 3]	2	0.0027881040892193134	0.8085501858735976
[1, 1, 1, 1, 2, 2, 2, 3, 3]	2	0.0027881040892193134	0.811338289962817
[1, 1, 1, 1, 2, 2, 2, 3, 3, 4]	2	0.0046468401486988555	0.8159851301115159
[1, 1, 1, 1, 2, 2, 2, 3, 3, 4]	2	0.0046468401486988555	0.8206319702602147
[1, 1, 1, 1, 2, 2, 2, 3, 3, 4]	2	0.0046468401486988555	0.8252788104089136
[1, 1, 1, 1, 2, 2, 2, 3, 3, 4]	2	0.0046468401486988555	0.8299256505576125
[1, 1, 1, 1, 2, 2, 2, 3, 3, 4]	2	0.0046468401486988555	0.8345724907063113
[1, 1, 1, 1, 2, 2, 2, 3, 3, 4, 4, 4, 4, 4]	2	0.000929368029739771	0.8355018587360511
[1, 1, 1, 1, 2, 2, 2, 3, 4]	2	0.000929368029739771	0.8364312267657908
[1, 1, 1, 1, 2, 2, 2, 3, 4, 4, 4, 4]	2	0.000929368029739771	0.8373605947955306
[1, 1, 1, 1, 2, 2, 3, 3]	2	0.0027881040892193134	0.84014869888475
[1, 1, 1, 1, 2, 2, 3, 3]	2	0.0027881040892193134	0.8429368029739693
[1, 1, 1, 1, 2, 2, 3, 3]	2	0.0027881040892193134	0.8457249070631887
[1, 1, 1, 1, 2, 2, 3, 3, 3]	2	0.001858736059479542	0.8475836431226682
[1, 1, 1, 1, 2, 2, 3, 3, 3]	2	0.001858736059479542	0.8494423791821477
[1, 1, 1, 1, 2, 2, 3, 3, 3, 4]	2	0.001858736059479542	0.8513011152416272
[1, 1, 1, 1, 2, 2, 3, 3, 3, 4]	2	0.001858736059479542	0.8531598513011067
[1, 1, 1, 1, 2, 2, 3, 3, 3, 4, 4]	2	0.0027881040892193134	0.8559479553903261
[1, 1, 1, 1, 2, 2, 3, 3, 3, 4, 4]	2	0.0027881040892193134	0.8587360594795455
[1, 1, 1, 1, 2, 2, 3, 3, 3, 4, 4]	2	0.0027881040892193134	0.8615241635687648
[1, 1, 1, 1, 2, 2, 3, 3, 3, 4, 4, 4, 4, 4]	2	0.000929368029739771	0.8624535315985046
[1, 1, 1, 1, 2, 2, 3, 3, 3, 4, 4, 4, 4, 4, 4]	2	0.000929368029739771	0.8633828996282443
[1, 1, 1, 1, 2, 2, 3, 3, 4]	2	0.000929368029739771	0.8643122676579841
[1, 1, 1, 1, 2, 2, 3, 3, 4, 4, 4, 4, 4, 4, 4, 4]	2	0.000929368029739771	0.8652416356877238
[1, 1, 1, 1, 2, 2, 3, 3, 4, 4, 4, 4, 4, 4, 4, 4, 4]	2	0.000929368029739771	0.8661710037174636
[1, 1, 1, 1, 2, 3, 3, 3]	2	0.000929368029739771	0.8671003717472033
[1, 1, 1, 1, 2, 3, 3, 3, 3, 4]	2	0.000929368029739771	0.8680297397769431
[1, 1, 1, 1, 2, 3, 3, 3, 4, 4]	2	0.001858736059479542	0.8698884758364226
[1, 1, 1, 1, 2, 3, 3, 3, 4, 4]	2	0.001858736059479542	0.8717472118959021
[1, 1, 1, 2, 2, 2, 2, 2, 4, 4, 4, 4, 4, 4, 4, 4, 4]	2	0.000929368029739771	0.8726765799256418
[1, 1, 1, 2, 2, 2, 2, 3]	2	0.000929368029739771	0.8736059479553816
[1, 1, 1, 2, 2, 2, 2, 3, 3, 4]	2	0.000929368029739771	0.8745353159851214
[1, 1, 1, 2, 2, 2, 3, 3, 3, 4]	2	0.001858736059479542	0.8763940520446009
[1, 1, 1, 2, 2, 2, 3, 3, 3, 4]	2	0.001858736059479542	0.8782527881040804
[1, 1, 1, 2, 2, 2, 3, 3, 3, 4, 4]	2	0.000929368029739771	0.8791821561338201
[1, 1, 1, 2, 2, 2, 3, 3, 4, 4]	2	0.000929368029739771	0.8801115241635599
[1, 1, 1, 2, 2, 2, 3, 3, 4, 4, 4]	2	0.000929368029739771	0.8810408921932996
[1, 1, 1, 2, 2, 3, 3, 3]	2	0.000929368029739771	0.8819702602230394
[1, 1, 1, 2, 2, 3, 3, 3, 3, 4, 4, 4, 4, 4]	2	0.000929368029739771	0.8828996282527791
[1, 1, 1, 2, 2, 3, 3, 3, 4]	2	0.000929368029739771	0.8838289962825189
[1, 1, 1, 2, 2, 3, 3, 3, 4, 4]	2	0.000929368029739771	0.8847583643122586
[1, 1, 1, 2, 3, 3, 3, 3]	2	0.000929368029739771	0.8856877323419984
[1, 1, 1, 2, 3, 3, 3, 3, 4]	2	0.000929368029739771	0.8866171003717381
[1, 1, 1, 2, 3, 3, 3, 3, 4, 4]	2	0.000929368029739771	0.8875464684014779
[1, 1, 2, 2, 2, 2, 2, 3]	2	0.001858736059479542	0.8894052044609574
[1, 1, 2, 2, 2, 2, 2, 3]	2	0.001858736059479542	0.8912639405204369
[1, 1, 2, 2, 2, 2, 2, 3, 3, 4, 4, 4]	2	0.000929368029739771	0.8921933085501766
[1, 1, 2, 2, 2, 2, 2, 3, 3, 4, 4, 4, 4, 4, 4, 4, 4]	2	0.000929368029739771	0.8931226765799164
[1, 1, 2, 2, 2, 2, 3, 3]	2	0.001858736059479542	0.8949814126393959
[1, 1, 2, 2, 2, 2, 3, 3]	2	0.001858736059479542	0.8968401486988754
[1, 1, 2, 2, 2, 2, 3, 3, 3, 4]	2	0.000929368029739771	0.8977695167286152
[1, 1, 2, 2, 2, 3, 3, 3]	2	0.000929368029739771	0.8986988847583549
[1, 1, 2, 2, 2, 3, 3, 3, 3, 4]	2	0.000929368029739771	0.8996282527880947
[1, 1, 2, 2, 3, 3, 3, 3, 3, 4]	2	0.000929368029739771	0.9005576208178344
[1, 1, 2, 2, 3, 3, 3, 3, 4, 4, 4, 4, 4, 4, 4, 4, 4]	2	0.000929368029739771	0.9014869888475742
[1, 2, 2, 2, 2, 2, 2, 3, 3]	2	0.000929368029739771	0.9024163568773139
[1, 2, 2, 2, 2, 3, 3, 3, 4, 4, 4]	2	0.000929368029739771	0.9033457249070537
[1, 2, 2, 3, 3, 3, 3, 3, 3, 4]	2	0.000929368029739771	0.9042750929367934
[1, 2, 2, 3, 3, 3, 3, 3, 4, 4, 4]	2	0.000929368029739771	0.9052044609665332
[2, 2, 2, 2, 2, 2, 2, 2, 4, 4]	2	0.000929368029739771	0.9061338289962729
[2, 2, 2, 2, 3, 3, 3, 3, 3, 4]	2	0.001858736059479542	0.9079925650557524
[2, 2, 2, 2, 3, 3, 3, 3, 3, 4]	2	0.001858736059479542	0.9098513011152319
[1, 1, 1, 1, 1, 1, 4, 4, 4, 4]	1	0.001858736059479542	0.9117100371747114
[1, 1, 1, 1, 1, 1, 4, 4, 4, 4]	1	0.001858736059479542	0.913568773234191
[1, 1, 1, 1, 1, 2, 3, 4, 4, 4]	1	0.000929368029739771	0.9144981412639307
[1, 1, 1, 1, 1, 3, 3, 4, 4, 4]	1	0.000929368029739771	0.9154275092936704
[1, 1, 1, 1, 2, 2, 2, 4]	1	0.000929368029739771	0.9163568773234102
[1, 1, 1, 1, 2, 2, 2, 4, 4]	1	0.001858736059479542	0.9182156133828897
[1, 1, 1, 1, 2, 2, 2, 4, 4]	1	0.001858736059479542	0.9200743494423692
[1, 1, 1, 1, 2, 2, 2, 4, 4, 4, 4, 4, 4, 4, 4, 4, 4]	1	0.000929368029739771	0.921003717472109
[1, 1, 1, 1, 2, 2, 3, 4]	1	0.0027881040892193134	0.9237918215613283
[1, 1, 1, 1, 2, 2, 3, 4]	1	0.0027881040892193134	0.9265799256505477
[1, 1, 1, 1, 2, 2, 3, 4]	1	0.0027881040892193134	0.9293680297397671
[1, 1, 1, 1, 2, 2, 3, 4, 4, 4]	1	0.000929368029739771	0.9302973977695068
[1, 1, 1, 1, 2, 2, 4, 4]	1	0.001858736059479542	0.9321561338289863
[1, 1, 1, 1, 2, 2, 4, 4]	1	0.001858736059479542	0.9340148698884658
[1, 1, 1, 1, 2, 3, 3, 4]	1	0.001858736059479542	0.9358736059479453
[1, 1, 1, 1, 2, 3, 3, 4]	1	0.001858736059479542	0.9377323420074248
[1, 1, 1, 1, 2, 3, 3, 4, 4]	1	0.000929368029739771	0.9386617100371646
[1, 1, 1, 1, 3, 3, 3, 4, 4, 4]	1	0.001858736059479542	0.9405204460966441
[1, 1, 1, 1, 3, 3, 3, 4, 4, 4]	1	0.001858736059479542	0.9423791821561236
[1, 1, 1, 2, 2, 2, 2, 4]	1	0.000929368029739771	0.9433085501858633
[1, 1, 1, 2, 2, 2, 3, 4]	1	0.000929368029739771	0.9442379182156031
[1, 1, 1, 2, 2, 2, 3, 4, 4]	1	0.000929368029739771	0.9451672862453429
[1, 1, 1, 2, 2, 2, 3, 4, 4, 4]	1	0.001858736059479542	0.9470260223048224
[1, 1, 1, 2, 2, 2, 3, 4, 4, 4]	1	0.001858736059479542	0.9488847583643019
[1, 1, 1, 2, 2, 2, 3, 4, 4, 4, 4, 4, 4, 4]	1	0.000929368029739771	0.9498141263940416
[1, 1, 1, 2, 2, 2, 4, 4, 4]	1	0.000929368029739771	0.9507434944237814
[1, 1, 1, 2, 2, 2, 4, 4, 4, 4]	1	0.0027881040892193134	0.9535315985130007
[1, 1, 1, 2, 2, 2, 4, 4, 4, 4]	1	0.0027881040892193134	0.9563197026022201
[1, 1, 1, 2, 2, 2, 4, 4, 4, 4]	1	0.0027881040892193134	0.9591078066914395
[1, 1, 1, 2, 2, 3, 3, 4]	1	0.000929368029739771	0.9600371747211792
[1, 1, 1, 2, 2, 3, 3, 4, 4]	1	0.000929368029739771	0.960966542750919
[1, 1, 1, 2, 2, 3, 3, 4, 4, 4]	1	0.000929368029739771	0.9618959107806587
[1, 1, 1, 2, 2, 3, 4, 4]	1	0.000929368029739771	0.9628252788103985
[1, 1, 1, 2, 2, 3, 4, 4, 4, 4]	1	0.001858736059479542	0.964684014869878
[1, 1, 1, 2, 2, 3, 4, 4, 4, 4]	1	0.001858736059479542	0.9665427509293575
[1, 1, 1, 2, 3, 3, 3, 4, 4]	1	0.000929368029739771	0.9674721189590972
[1, 1, 1, 2, 3, 3, 4, 4]	1	0.001858736059479542	0.9693308550185767
[1, 1, 1, 2, 3, 3, 4, 4]	1	0.001858736059479542	0.9711895910780562
[1, 1, 1, 2, 3, 3, 4, 4, 4]	1	0.000929368029739771	0.972118959107796
[1, 1, 1, 2, 3, 3, 4, 4, 4, 4]	1	0.001858736059479542	0.9739776951672755
[1, 1, 1, 2, 3, 3, 4, 4, 4, 4]	1	0.001858736059479542	0.975836431226755
[1, 1, 1, 3, 3, 3, 3, 4]	1	0.000929368029739771	0.9767657992564948
[1, 1, 2, 2, 2, 2, 3, 4]	1	0.000929368029739771	0.9776951672862345
[1, 1, 2, 2, 2, 2, 3, 4, 4, 4]	1	0.000929368029739771	0.9786245353159743
[1, 1, 2, 2, 2, 2, 4, 4]	1	0.000929368029739771	0.979553903345714
[1, 1, 2, 2, 2, 3, 3, 4, 4, 4]	1	0.000929368029739771	0.9804832713754538
[1, 1, 2, 2, 2, 3, 4, 4]	1	0.0027881040892193134	0.9832713754646731
[1, 1, 2, 2, 2, 3, 4, 4]	1	0.0027881040892193134	0.9860594795538925
[1, 1, 2, 2, 2, 3, 4, 4]	1	0.0027881040892193134	0.9888475836431119
[1, 1, 2, 2, 2, 3, 4, 4, 4, 4]	1	0.001858736059479542	0.9907063197025914
[1, 1, 2, 2, 2, 3, 4, 4, 4, 4]	1	0.001858736059479542	0.9925650557620709
[1, 1, 2, 2, 3, 3, 3, 4]	1	0.000929368029739771	0.9934944237918106
[1, 2, 2, 2, 2, 2, 4, 4]	1	0.000929368029739771	0.9944237918215504
[1, 2, 2, 2, 2, 3, 3, 4]	1	0.000929368029739771	0.9953531598512901
[1, 2, 2, 2, 2, 3, 4, 4, 4, 4]	1	0.001858736059479542	0.9972118959107696
[1, 2, 2, 2, 2, 3, 4, 4, 4, 4]	1	0.001858736059479542	0.9990706319702491
[1, 2, 2, 2, 3, 3, 4, 4, 4, 4]	1	0.000929368029739771	0.9999999999999889
